# Supplementary material for: Meta-analysis of the Ralstonia solanacearum species complex (RSSC) based on comparative evolutionary genomics and reverse ecology
Source: Microb Genom. 2022 Mar 17;8(3):000791. doi: 10.1099/mgen.0.000791 (PMC9176288; doi:10.1099/mgen.0.000791)
Supplement: Supplementary material 1 [file mgen-8-0791-s001.xlsx]

## Sheet: CheckM
Supplementary Table 1
Metadata of all genomes used in this study including sequevar assignments, population clustering results, and genome quality scores.
							LIN assignemnt
							A	B	C	D	E	F	G	H	I	J	K	L	M	N	O	P	Q	R	S	T
strain_name	Accession	Species	Region	Country	Phylotype	Population	70	75	80	85	90	95	96	97	98	98.5	99	99.25	99.5	99.75	99.9	99.925	99.5	99.975	99.99	99.999	Host_of_isolation	Sequevar_Assignment	genus	Completeness	Contamination	Genome size	ambiguous bases	# scaffolds	# contigs	N50 (scaffolds)	N50 (contigs)
r202	GCF_011290465.1	Ralstonia solanacearum	East Asia	China	I	0-0	14	1	0	0	0	0	0	0	0	0	6	1	0	0	0	0	0	0	1	0	Tobacco	17	Burkholderiaceae	99.9427	0	5826516	0	2	2	3806317	3806317
EP1	GCF_001891105.1	Ralstonia solanacearum	East Asia	China	I	0-0	14	1	0	0	0	0	0	0	0	0	6	0	1	0	2	0	0	0	0	0	Eggplant	34	Burkholderiaceae	99.9427	0	6042968	0	2	2	3949527	3949527
OE1_1	GCF_001879565.1	Ralstonia solanacearum	East Asia	Japan	I	0-0	14	1	0	0	0	0	0	0	0	0	6	0	1	0	1	0	0	0	0	0	Eggplant	34	Burkholderiaceae	99.9427	0	5762975	0	2	2	3826396	3826396
PSS1308	GCF_001870805.1	Ralstonia solanacearum	East Asia	Taiwan	I	0-0	14	1	0	0	0	0	0	0	0	0	6	0	1	0	0	0	0	0	0	0	Potato	34	Burkholderiaceae	99.9427	0	5679503	0	162	162	104659	104659
Pe_57	GCF_012062545.1	Ralstonia solanacearum	East Asia	South Korea	I	0-0	14	1	0	0	0	0	0	0	0	0	6	0	1	1	0	0	0	0	0	0	Pepper	34	Burkholderiaceae	99.9427	0	5720795	0	2	2	3754354	3754354
FJAT1303.F1	GCF_013306955.1	Ralstonia solanacearum	East Asia	China	I	0-0	14	1	0	0	0	0	0	0	0	0	6	0	2	0	3	0	0	0	0	0	Tomato	15	Burkholderiaceae	99.9427	0	5701106	0	2	2	3649900	3649900
Pe_27	GCF_012062505.1	Ralstonia solanacearum	East Asia	South Korea	I	0-0	14	1	0	0	0	0	0	0	0	0	6	0	2	0	2	1	0	0	0	0	Pepper	15	Burkholderiaceae	99.9427	0	5853820	0	9	9	1654982	1654982
Pe_56	GCF_012271305.1	Ralstonia solanacearum	East Asia	South Korea	I	0-0	14	1	0	0	0	0	0	0	0	0	6	0	2	0	2	0	0	0	0	0	Pepper	15	Burkholderiaceae	99.9427	0	5642649	620	225	240	86052	78443
To_63	GCF_012062695.1	Ralstonia solanacearum	East Asia	South Korea	I	0-0	14	1	0	0	0	0	0	0	0	0	6	0	2	0	1	0	0	0	0	0	Tomato	15	Burkholderiaceae	99.9427	0	5612635	426	208	223	82829	73887
FJAT15244.F1	GCF_013306745.1	Ralstonia solanacearum	East Asia	China	I	0-0	14	1	0	0	0	0	0	0	0	0	6	0	3	0	0	0	0	0	0	0	Tomato	17	Burkholderiaceae	99.9427	0	5922123	0	2	2	3788096	3788096
Pe_39	GCF_012062495.1	Ralstonia solanacearum	East Asia	South Korea	I	0-0	14	1	0	0	0	0	0	0	0	0	6	0	3	0	0	0	1	0	0	0	Pepper	17	Burkholderiaceae	99.9427	0	5919856	0	4	4	3808376	3808376
FJAT15353.F1	GCF_013306355.1	Ralstonia solanacearum	East Asia	China	I	0-0	14	1	0	0	0	0	0	0	0	0	6	0	4	0	0	0	0	0	0	0	Tomato	17	Burkholderiaceae	99.9427	0	5829364	0	2	2	3854510	3854510
P824	GCF_003576625.1	Ralstonia solanacearum	North America	USA	I	0-0	14	1	0	0	0	0	0	0	0	0	6	0	0	3	1	0	0	0	0	0	Blueberry	13	Burkholderiaceae	99.9427	0	6009303	406076	2	72	3948929	398588
Rs_T02	GCF_001484095.1	Ralstonia solanacearum	East Asia	China	I	0-0	14	1	0	0	0	0	0	0	0	0	6	0	0	0	0	0	0	0	0	0	Tomato	13	Burkholderiaceae	99.9427	0	5804239	160	169	185	100558	93166
RSCM	GCF_002894285.1	Ralstonia solanacearum	East Asia	China	I	0-0	14	1	0	0	0	0	0	0	0	0	6	0	0	2	0	0	0	0	0	0	Squash	45	Burkholderiaceae	99.9427	0.229358	6000712	0	2	2	3788542	3788542
Fm03	GCF_003256405.1	Ralstonia pseudosolanacearum	East Asia	China	I	0-0	14	1	0	0	0	0	0	0	0	0	6	0	0	4	0	0	0	0	0	0	Siraitia grosvenorii (luohanguo)	13	Burkholderiaceae	99.9157	0	5853820	0	219	219	71623	71623
FJAT_1458	GCF_001887535.1	Ralstonia solanacearum	East Asia	China	I	0-1	14	1	0	0	0	0	0	0	0	0	3	9	1	0	0	0	0	0	0	0	Tomato	15	Burkholderiaceae	99.9427	0.114679	6059899	0	2	2	3984240	3984240
Pe_13	GCF_012062595.1	Ralstonia solanacearum	East Asia	South Korea	I	0-1	14	1	0	0	0	0	0	0	0	0	3	9	0	5	7	0	0	0	0	0	Pepper	15	Burkholderiaceae	99.9427	0.0655308	5865446	391	248	264	77725	70979
Pe_15	GCF_012062645.1	Ralstonia solanacearum	East Asia	South Korea	I	0-1	14	1	0	0	0	0	0	0	0	0	3	9	0	5	9	0	0	0	0	0	Pepper	15	Burkholderiaceae	99.9427	0	6033637	248	237	251	73852	71997
Pe_18	GCF_012271525.1	Ralstonia solanacearum	East Asia	South Korea	I	0-1	14	1	0	0	0	0	0	0	0	0	3	9	0	5	9	1	0	0	0	0	Pepper	15	Burkholderiaceae	99.9427	0	6029178	95	254	262	83596	78643
Pe_24	GCF_012271545.1	Ralstonia solanacearum	East Asia	South Korea	I	0-1	14	1	0	0	0	0	0	0	0	0	3	9	0	5	5	0	0	0	0	0	Pepper	15	Burkholderiaceae	99.9427	0	5917705	89	253	261	85211	80654
Pe_3	GCF_012062465.1	Ralstonia solanacearum	East Asia	South Korea	I	0-1	14	1	0	0	0	0	0	0	0	0	3	9	0	5	10	0	0	0	0	0	Pepper	15	Burkholderiaceae	99.9427	0.0655308	5938020	0	3	3	3851698	3851698
Pe_30	GCF_012271445.1	Ralstonia solanacearum	East Asia	South Korea	I	0-1	14	1	0	0	0	0	0	0	0	0	3	9	0	5	4	0	0	0	0	0	Pepper	15	Burkholderiaceae	99.9427	0	5894388	281	227	245	83264	63360
SL3882	GCF_003515585.1	Ralstonia solanacearum	East Asia	South Korea	I	0-1	14	1	0	0	0	0	0	0	0	0	3	9	0	5	1	0	0	0	0	1	Potato	15	Burkholderiaceae	99.9427	0	6025869	0	2	2	3942912	3942912
Pe_9	GCF_012062605.1	Ralstonia solanacearum	East Asia	South Korea	I	0-1	14	1	0	0	0	0	0	0	0	0	3	9	0	5	1	0	0	1	0	0	Pepper	15	Burkholderiaceae	99.9427	0	5723071	218	278	288	78017	72456
To_42	GCF_012062685.1	Ralstonia solanacearum	East Asia	South Korea	I	0-1	14	1	0	0	0	0	0	0	0	0	3	9	0	5	1	0	1	0	0	0	Tomato	15	Burkholderiaceae	99.9427	0.458716	5811979	247	306	329	61263	51044
T117	GCF_003515245.1	Ralstonia solanacearum	East Asia	South Korea	I	0-1	14	1	0	0	0	0	0	0	0	0	3	9	0	5	2	0	0	0	0	0	Potato	15	Burkholderiaceae	99.9427	0	5807463	0	2	2	3745577	3745577
T78	GCF_003515285.1	Ralstonia solanacearum	East Asia	South Korea	I	0-1	14	1	0	0	0	0	0	0	0	0	3	9	0	5	0	0	0	0	0	0	Potato	15	Burkholderiaceae	99.9427	0	6147432	0	3	3	3955538	3955538
Pe_4	GCF_012062655.1	Ralstonia solanacearum	East Asia	South Korea	I	0-1	14	1	0	0	0	0	0	0	0	0	3	9	0	4	2	0	0	0	0	0	Pepper	15	Burkholderiaceae	99.9427	0	5593270	594	203	223	77130	62902
Pe_45	GCF_012271415.1	Ralstonia solanacearum	East Asia	South Korea	I	0-1	14	1	0	0	0	0	0	0	0	0	3	9	0	5	6	0	0	0	0	0	Pepper	15	Burkholderiaceae	99.9427	0	5702018	551	211	226	72734	67904
Pe_49	GCF_012271385.1	Ralstonia solanacearum	East Asia	South Korea	I	0-1	14	1	0	0	0	0	0	0	0	0	3	9	0	4	1	1	0	0	0	0	Pepper	15	Burkholderiaceae	99.9427	0	5645699	441	223	235	73220	67558
SL3730	GCF_003515365.1	Ralstonia solanacearum	East Asia	South Korea	I	0-1	14	1	0	0	0	0	0	0	0	0	3	9	0	4	0	1	0	0	0	0	Potato	15	Burkholderiaceae	99.9427	0	5686064	0	2	2	3716376	3716376
SL3300	GCF_003515625.1	Ralstonia solanacearum	East Asia	South Korea	I	0-1	14	1	0	0	0	0	0	0	0	0	3	9	0	4	0	1	1	0	0	0	Potato	15	Burkholderiaceae	99.7461	0	5903911	0	2	2	3870145	3870145
T42	GCF_003515565.1	Ralstonia solanacearum	East Asia	South Korea	I	0-1	14	1	0	0	0	0	0	0	0	0	3	9	0	4	0	0	0	0	0	0	Potato	15	Burkholderiaceae	99.4839	0	5497698	0	2	2	3716587	3716587
SL3822	GCF_003515605.1	Ralstonia solanacearum	East Asia	South Korea	I	0-1	14	1	0	0	0	0	0	0	0	0	3	9	0	5	3	0	0	0	0	0	Potato	15	Burkholderiaceae	99.9427	0.458716	5971831	0	2	2	3837023	3837023
To_1	GCF_012062825.1	Ralstonia solanacearum	East Asia	South Korea	I	0-1	14	1	0	0	0	0	0	0	0	0	3	9	0	5	8	0	0	0	0	0	Tomato	15	Burkholderiaceae	99.9427	0	5878275	145	235	248	84441	74863
To_28	GCF_012062765.1	Ralstonia solanacearum	East Asia	South Korea	I	0-1	14	1	0	0	0	0	0	0	0	0	3	9	0	4	3	0	0	0	0	0	Tomato	15	Burkholderiaceae	99.9427	0	5656151	263	235	248	69771	66165
PSS190	GCF_001870825.1	Ralstonia solanacearum	East Asia	Taiwan	I	0-1	14	1	0	0	0	0	0	0	0	0	3	9	0	2	0	0	0	0	0	0	Tomato	15	Burkholderiaceae	99.4839	0	5472417	0	189	189	62823	62823
FJAT91.F1	GCF_013375715.1	Ralstonia solanacearum	East Asia	China	I	0-1	14	1	0	0	0	0	0	0	0	0	3	9	0	3	0	0	0	0	0	2	Tomato	15-16	Burkholderiaceae	99.9427	0	5874106	0	2	2	3873221	3873221
YQ	GCF_014041975.1	Ralstonia solanacearum	East Asia	China	I	0-1	14	1	0	0	0	0	0	0	0	0	3	9	0	3	0	0	0	0	0	1	Pine Tree	15-16	Burkholderiaceae	99.9427	0.688073	5822685	0	2	2	3782949	3782949
SD54	GCF_000430925.2	Ralstonia solanacearum	East Asia	China	I	0-1	14	1	0	0	0	0	0	0	0	0	3	9	0	0	0	0	0	0	0	0	Ginger	15-16	Burkholderiaceae	98.1078	0	5647316	0	165	165	83046	83046
KACC10709	GCF_001708525.1	Ralstonia solanacearum	East Asia	South Korea	I	0-1	14	1	0	0	0	0	0	0	0	0	3	9	0	1	0	0	0	0	0	0	Tomato	15	Burkholderiaceae	99.9427	0	5608237	0	2	2	3462505	3462505
SL3103	GCF_003515205.1	Ralstonia solanacearum	East Asia	South Korea	I	0-1	14	1	0	0	0	0	0	0	0	0	3	9	0	1	0	1	0	0	0	0	Potato	15	Burkholderiaceae	99.8239	0	5618133	0	2	2	3483386	3483386
To_22	GCF_012062775.1	Ralstonia solanacearum	East Asia	South Korea	I	0-1	14	1	0	0	0	0	0	0	0	0	3	9	0	1	0	0	0	1	0	0	Tomato	15	Burkholderiaceae	99.9427	0	5357968	350	223	239	62467	54547
FJAT1452.F1	GCF_013306875.1	Ralstonia solanacearum	East Asia	China	I	0-3	14	1	0	0	0	0	0	0	0	0	3	0	0	1	1	0	0	0	0	0	Tomato	14	Burkholderiaceae	99.9427	0	5684465	0	2	2	3703014	3703014
P781	GCF_001644865.1	Ralstonia solanacearum	North America	USA	I	0-3	14	1	0	0	0	0	0	0	0	0	3	0	0	1	0	0	0	0	0	0	Mandevilla	14	Burkholderiaceae	99.9427	0	5621641	0	298	298	35753	35753
FQY_4	GCF_000348545.1	Ralstonia solanacearum	East Asia	China	I	0-3	14	1	0	0	0	0	0	0	0	0	3	0	0	0	0	0	0	0	0	0	Soil	14	Burkholderiaceae	98.5665	0	5805250	728	2	3	3715422	3715422
YC40_M	GCF_001663415.1	Ralstonia solanacearum	East Asia	China	I	0-3	14	1	0	0	0	0	0	0	0	0	3	0	0	0	1	0	0	0	0	0	Kaempferia sp. (Peacock ginger)	14	Burkholderiaceae	99.9427	0	5752130	0	2	2	3844764	3844764
HA4_1	GCF_003999715.1	Ralstonia solanacearum	East Asia	China	I	0-4	14	1	0	0	0	0	0	0	0	0	3	1	1	0	1	0	0	0	0	0	Peanut	14	Burkholderiaceae	99.8007	0	5981347	0	3	3	3890347	3890347
Bg07	GCF_003256445.1	Ralstonia pseudosolanacearum	East Asia	China	I	0-4	14	1	0	0	0	0	0	0	0	0	3	1	1	0	0	0	0	0	0	0	Momordica charantia (Bitter melon)	14	Burkholderiaceae	99.9427	0	5746613	60	184	190	86745	84821
SL2330	GCF_003515225.1	Ralstonia solanacearum	East Asia	South Korea	I	0-2	14	1	0	0	0	0	0	0	0	0	3	4	0	0	0	0	0	0	0	0	Potato	45	Burkholderiaceae	99.9427	0	5674600	0	2	2	3672745	3672745
SL3755	GCF_003515345.1	Ralstonia solanacearum	East Asia	South Korea	I	0-2	14	1	0	0	0	0	0	0	0	0	3	4	0	0	2	0	0	0	0	0	Potato	14	Burkholderiaceae	99.7133	0	5792854	0	2	2	3786687	3786687
B2	GCF_011290405.1	Ralstonia solanacearum	East Asia	China	I	0-4	14	1	0	0	0	0	0	0	0	0	3	7	0	0	0	0	0	0	0	0	Tobacco	34	Burkholderiaceae	99.9427	0.114679	5920362	0	2	2	3827697	3827697
Y45	GCF_000223115.1	Ralstonia solanacearum	East Asia	China	I	0-4	14	1	0	0	0	0	0	0	0	0	3	6	0	0	0	0	0	0	0	0	Tobacco	*14	Burkholderiaceae	99.8198	0	5578413	0	499	499	22304	22304
CaRs_Mep	GCF_001855495.1	Ralstonia solanacearum	South Asia	India	I	0-4	14	1	0	0	0	0	0	0	0	0	5	1	0	0	0	0	0	0	0	0	Small cardamom	17	Burkholderiaceae	99.9427	0.611621	5718546	254	253	253	57727	57725
GMI1000	GCF_000009125.1	Ralstonia solanacearum	South America	Guyana	I	0-4	14	1	0	0	0	0	0	0	0	0	0	0	0	0	0	0	0	0	0	0	Tomato	18	Burkholderiaceae	99.9427	0	5810922	0	2	2	3716413	3716413
RS476	GCF_003595305.1	Ralstonia pseudosolanacearum	South America	Brazil	I	0-4	14	1	0	0	0	0	0	0	0	0	0	0	0	0	0	0	0	1	0	0	Tomato	18	Burkholderiaceae	99.9427	0	5810927	0	2	2	3716422	3716422
UW757	GCF_001645725.1	Ralstonia solanacearum	Central America	Guatemala	I	0-4	14	1	0	0	0	0	0	0	0	0	0	1	0	0	0	0	0	0	0	0	Osteospermum	14	Burkholderiaceae	99.9427	0.114679	5736925	661	222	245	129318	106586
SEPPX05	GCF_002162015.1	Ralstonia solanacearum	East Asia	China	I	0-4	14	1	0	0	0	0	0	0	0	0	7	0	0	0	0	0	0	0	0	0	Sesame	17	Burkholderiaceae	99.9427	0	5996934	0	2	2	3930849	3930849
CFBP3059	GCF_001644855.1	Ralstonia solanacearum	West Africa	Burkina Faso	III	4-0	14	1	0	0	0	0	1	1	0	0	0	0	0	0	0	0	0	0	0	0	Eggplant	23	Burkholderiaceae	99.5713	1.14679	5396389	11	399	399	24730	24730
UW386	GCF_006088755.1	Ralstonia solanacearum	West Africa	Nigeria	III	4-0	14	1	0	0	0	0	1	1	0	0	0	0	1	0	0	0	0	0	0	0	Soil	23	Burkholderiaceae	99.9427	0.458716	5488379	0	2	2	3658282	3658282
CMR15	GCF_000427195.1	Ralstonia solanacearum	Central Africa	Cameroon	III	9-0	14	1	0	0	0	0	1	0	0	0	0	0	0	0	0	0	0	0	0	0	Tomato	29	Burkholderiaceae	99.9427	0.458716	5590372	3110	3	7	3596030	1078802
RUN2279	GCF_014884705.1	Ralstonia solanacearum	East Africa	Madagascar	III	5-0	14	1	0	0	0	0	1	0	1	1	0	0	1	0	0	0	0	0	0	0	Potato	60	Burkholderiaceae	99.9427	3.16004	5768360	0	2	2	3857088	3857088
RUN2474	GCF_014884685.1	Ralstonia solanacearum	East Africa	Madagascar	III	5-0	14	1	0	0	0	0	1	0	1	1	0	0	0	0	1	0	0	0	0	0	Potato	19	Burkholderiaceae	99.9427	1.17227	5703239	0	2	2	3730052	3730052
19-3PR_UW348	348.contigs.fna	Ralstonia solanacearum	South America	Brazil	IIB	3-1	14	1	0	0	0	3	0	0	0	0	2	0	0	0	0	0	0	1	2	0	Potato	27	Burkholderiaceae	99.9427	5.53007	5831254	0	5	5	3579429	3579429
CCRMRsB7	GCF_014210345.1	Ralstonia solanacearum	South America	Brazil	IIB	3-1	14	1	0	0	0	3	0	0	0	0	6	0	0	0	0	0	0	0	0	1	Banana	25	Burkholderiaceae	99.9427	2.39551	5849612	213079	2	69	3716375	191878
CFIA906	GCF_000710135.2	Ralstonia solanacearum	South Asia	India	IIB	3-0	14	1	0	0	0	3	0	0	0	0	1	0	0	0	0	0	0	10	1	0	Potato	1	Burkholderiaceae	99.7898	0.560652	5240947	2257	165	200	79214	58390
UW551	GCF_002251655.1	Ralstonia solanacearum	East Africa	Kenya	IIB	3-0	14	1	0	0	0	3	0	0	0	0	1	0	0	0	0	0	0	0	10	0	Geranium	1	Burkholderiaceae	99.7133	0.560652	5478976	0	2	2	3471163	3471163
UW491	GCF_001696845.1	Ralstonia solanacearum	South America	Colombia	IIB	3-0	14	1	0	0	0	3	0	0	0	0	1	0	0	0	0	1	0	1	0	0	Potato	2	Burkholderiaceae	99.9427	0.560652	5242931	0	118	118	136661	136661
RS488	GCF_002501565.1	Ralstonia solanacearum	South America	Brazil	IIB	3-0	14	1	0	0	0	3	0	0	0	0	1	0	0	0	1	0	0	0	0	0	Tomato	1	Burkholderiaceae	99.5126	0.560652	5411685	0	2	2	3412138	3412138
RS2	GCF_001373295.1	Ralstonia solanacearum	South America	Bolivia	IIB	3-0	14	1	0	0	0	3	0	0	0	0	1	0	0	0	0	0	0	2	0	0	Potato	1	Burkholderiaceae	99.2546	0.458716	4788265	13600	1	137	4788265	101387
MolK2	GCF_000212635.3	Ralstonia solanacearum	Southeast Asia	Phillipines	IIB	3-1	14	1	0	0	0	3	0	0	0	0	0	0	0	0	0	0	0	0	0	0	Banana	3	Burkholderiaceae	98.0579	0.638607	5551882	0	349	349	30467	30467
UW163	GCF_001587135.1	Ralstonia solanacearum	South America	Peru	IIB	1-0	14	1	0	0	0	3	0	0	1	0	0	0	0	0	5	0	0	0	0	0	Plantain	4	Burkholderiaceae	99.9427	0.573394	5596238	0	4	4	3509932	3509932
CFBP6783	GCF_001644815.1	Ralstonia solanacearum	Caribbean	Martinique	IIB	1-0	14	1	0	0	0	3	0	0	1	0	0	0	0	0	6	0	1	0	0	0	Plantain	4	Burkholderiaceae	99.7898	1.12385	5557185	2	178	178	59814	59814
IBSBF1503	GCF_001587155.1	Ralstonia solanacearum	South America	Brazil	IIB	1-0	14	1	0	0	0	3	0	0	1	0	0	0	0	0	6	1	0	0	0	0	Cucumber	4	Burkholderiaceae	99.9427	0.573394	5530249	0	2	2	3460461	3460461
CIAT_078	GCF_012562465.1	Ralstonia solanacearum	South America	Colombia	IIB	1-0	14	1	0	0	0	3	0	0	1	0	0	0	0	0	4	0	0	0	0	0	Plantain	4	Burkholderiaceae	99.6751	0.458716	5389324	0	2	2	3481951	3481951
Po82	GCF_000215325.1	Ralstonia solanacearum	North America	Mexico	IIB	1-0	14	1	0	0	0	3	0	0	1	0	0	0	0	0	0	0	0	0	0	0	Potato	4	Burkholderiaceae	99.0252	0.573394	5430263	0	2	2	3481091	3481091
IBSBF2571	GCF_003590605.1	Ralstonia solanacearum	South America	Brazil	IIB	1-0	14	1	0	0	0	3	0	0	1	0	0	0	0	0	3	0	0	0	0	0	Banana	4	Burkholderiaceae	98.4518	0.573394	5429915	0	2	2	3480799	3480799
P673	GCF_000525615.1	Ralstonia solanacearum	North America	USA	IIB	1-0	14	1	0	0	0	3	0	0	1	0	0	0	0	1	0	0	0	0	0	0	Pothos	4	Burkholderiaceae	99.9427	1.98777	5318727	56	251	251	51893	51893
UA_1579	GCF_003860725.1	Ralstonia solanacearum	South America	Colombia	IIB	1-0	14	1	0	0	0	3	0	0	1	0	0	0	0	2	0	0	0	0	0	0	Banana	4	Burkholderiaceae	99.9427	0.573394	5081426	100	1	1	5081426	5081326
CIP120	GCF_001644795.1	Ralstonia solanacearum	South America	Peru	IIA	1-2	14	1	0	0	0	3	0	1	0	0	2	0	0	0	0	0	0	0	0	0	Potato	50	Burkholderiaceae	99.9427	0.688073	5671540	1	145	145	82414	82414
Grenada9_1	GCF_000825845.1	Ralstonia solanacearum	Caribbean	Grenada	IIA	1-2	14	1	0	0	0	3	0	1	0	0	1	0	0	0	0	0	0	0	0	0	Banana	6	Burkholderiaceae	98.3754	0.573394	5479463	66900	1	670	5479463	21465
UA_1611	GCF_003860685.1	Ralstonia solanacearum	South America	Colombia	IIA	1-2	14	1	0	0	0	3	0	1	0	0	1	0	0	0	0	2	0	1	0	0	Banana	6	Burkholderiaceae	99.9427	0.802752	5195693	100	1	1	5195693	5195593
UA_1612	GCF_003860665.1	Ralstonia solanacearum	South America	Colombia	IIA	1-2	14	1	0	0	0	3	0	1	0	0	1	0	0	0	0	2	0	2	0	0	Banana	6	Burkholderiaceae	98.9335	0.458716	5003359	100	1	1	5003359	5003259
P597	GCF_001644805.1	Ralstonia solanacearum	North America	USA	IIA	1-1	14	1	0	0	0	3	0	1	0	0	3	0	2	0	0	0	1	0	0	0	Tomato	37	Burkholderiaceae	99.728	1.46789	5648018	5	530	530	20051	20051
CFBP2957	GCA_000197855.1	Ralstonia solanacearum	Caribbean	French West Indies	IIA	1-2	14	1	0	0	0	3	0	1	0	0	1	1	0	0	0	0	0	0	0	0	Tomato	36	Burkholderiaceae	99.9427	0.688073	5693618	9	2	2	3415140	3415139
RS489	GCF_002549815.1	Ralstonia solanacearum	South America	Brazil	IIA	1-1	14	1	0	0	0	3	0	1	0	0	4	0	0	0	0	0	0	0	0	0	Tomato	38	Burkholderiaceae	99.4839	0.101937	5411504	5	2	2	3411957	3411957
IBSBF2570	GCF_003590585.1	Ralstonia solanacearum	South America	Brazil	IIA	1-0	14	1	0	0	0	3	0	1	0	0	3	1	0	0	0	0	0	0	0	0	Banana	53	Burkholderiaceae	98.9106	0.458716	5431073	0	2	2	3481528	3481528
SFC	GCF_003590625.1	Ralstonia solanacearum	South America	Brazil	IIA	10-0	14	1	0	0	0	3	0	1	0	0	9	0	0	0	0	0	0	0	0	0	Banana	53	Burkholderiaceae	98.6812	0.458716	5431927	0	2	2	3482205	3482205
K60	GCF_002251695.1	Ralstonia solanacearum	North America	USA	IIA	7-0	14	1	0	0	0	3	0	2	0	0	0	1	0	0	0	0	0	0	0	1	Tomato	7	Burkholderiaceae	99.9427	0.458716	5770663	0	2	2	3838865	3838865
P822	GCF_003576005.1	Ralstonia solanacearum	North America	USA	IIA	7-0	14	1	0	0	0	3	0	2	0	0	0	1	0	0	1	0	0	0	0	0	Blueberry	7	Burkholderiaceae	99.9427	0.458716	5374154	0	181	181	94590	94590
UW700	GCF_002251605.1	Ralstonia solanacearum	North America	USA	IIA	7-0	14	1	0	0	0	3	0	2	0	0	0	1	0	1	0	0	0	0	0	0	Tomato	7	Burkholderiaceae	99.9427	3.21101	5490178	0	18	18	3162210	3162210
KACC10722	GCF_001586135.1	Ralstonia solanacearum	East Asia	South Korea	IV	2-0	14	1	0	0	0	2	0	0	0	1	0	0	0	0	0	0	0	0	0	0	Potato	8	Burkholderiaceae	99.9427	0.0655308	5463256	4	2	2	3579824	3579820
T11	GCF_003515165.1	Ralstonia solanacearum	East Asia	South Korea	IV	2-0	14	1	0	0	0	2	0	0	0	1	0	0	0	0	0	0	0	1	0	0	Potato	8	Burkholderiaceae	99.6216	0.0655308	5450627	0	2	2	3566822	3566822
SL2312	GCF_003515425.1	Ralstonia solanacearum	East Asia	South Korea	IV	2-0	14	1	0	0	0	2	0	0	0	1	0	2	0	0	0	0	0	0	0	0	Potato	8	Burkholderiaceae	99.7898	0.0655308	5521456	0	2	2	3532889	3532889
SL3022	GCF_003515385.1	Ralstonia solanacearum	East Asia	South Korea	IV	2-0	14	1	0	0	0	2	0	0	0	1	0	1	0	0	0	0	0	0	0	0	Potato	8	Burkholderiaceae	98.2385	0.0655308	5605251	0	2	2	3570269	3570269
PSI07	GCF_000283475.1	Ralstonia solanacearum	Southeast Asia	Indonesia	IV	6-0	14	1	0	0	0	2	0	0	0	0	0	0	0	0	0	0	0	0	0	0	Tomato	10	Burkholderiaceae	99.9427	0.294889	5605618	0	2	2	3520618	3520618
SL3175	GCF_003515185.1	Ralstonia solanacearum	East Asia	South Korea	IV	6-0	14	1	0	0	0	2	0	0	0	0	0	0	1	0	0	0	0	0	0	0	Potato	10	Burkholderiaceae	99.9427	0.229358	5555993	0	2	2	3569709	3569709
R229	R229.fna (Downloaded from MAGE)	Blood Disease Bacterium	Southeast Asia	Indonesia	IV	6-0	14	1	0	0	0	2	0	0	0	0	0	1	0	0	0	0	0	0	0	0	Banana	10	Burkholderiaceae	99.4839	0.114679	5228304	81	13	13	768770	768770
R24	R24.fna (Downloaded from MAGE)	Ralstonia syzygii	Southeast Asia	Indonesia	IV	8-0	14	1	0	0	0	2	0	0	1	0	0	0	0	0	0	0	0	0	0	0	Clove	9	Burkholderiaceae	99.9427	0	5452547	0	2	2	3705725	3705725
SN82F48	GCF_000954135.1	Ralstonia mannitolilytica	North America	USA	outgroup																								Burkholderiaceae	99.9427	0.931766	5072301	0	3	3	3503899	3503899
58_RSOL	GCF_001065525.1	Ralstonia	North America	USA	outgroup																								Burkholderiaceae	99.9427	0.611621	6176144	1030	224	240	60214	55330
CRMRs218 (removed from analysis)	GCF_003612975.1	Ralstonia pseudosolanacearum	South America	Brazil																							Tomato		Burkholderiaceae	99.5094	0	5811278	0	2	2	3716755	3716755
