# Supplementary material for: Meta-analysis of the Ralstonia solanacearum species complex (RSSC) based on comparative evolutionary genomics and reverse ecology
Source: Microb Genom. 2022 Mar 17;8(3):000791. doi: 10.1099/mgen.0.000791 (PMC9176288; doi:10.1099/mgen.0.000791)
Supplement: Supplementary material 2 [file mgen-8-0791-s002.xlsx]

## Sheet: Core-gene list
Supplementary Table 2: List of core genes found within the RSSC genome set and Presence-absence matrix of genes within the four phylotypes.
Sequence_name	source	feature	start	stop	score	strand	frame	PIRATE_genefamily_ID	gene_name_PIRATE	gene_product_PIRATE	GMI1000_locus_tag	Product Accession	gene_product_NCBI_Annotation	Location_based_on_NCBI_annotation_of_GMI1000
Pangenome	NA	CDS	377707	378123	.	+	0	g000001	rplP	50S ribosomal protein L16	RS_RS15090	WP_003264123.1	50S ribosomal protein L16	chromosome
Pangenome	NA	CDS	159040	159345	.	+	0	g000002	nuoK	NADH-quinone oxidoreductase subunit 11	RS_RS10295	WP_003261941.1	NADH-quinone oxidoreductase subunit NuoK	chromosome
Pangenome	NA	CDS	216880	217050	.	+	0	g000003	rpmG	50S ribosomal protein L33	RS_RS12280	WP_003262397.1	50S ribosomal protein L33	chromosome
Pangenome	NA	CDS	216646	216879	.	+	0	g000004	rpmB	50S ribosomal protein L28	RS_RS12275	WP_003262398.1	50S ribosomal protein L28	chromosome
Pangenome	NA	CDS	1618804	1619295	.	+	0	g000005	ilvH	Acetolactate synthase isozyme 3 small subunit	RS_RS10415	WP_003261911.1	acetolactate synthase small subunit	chromosome
Pangenome	NA	CDS	858832	859119	.	+	0	g000006	rpsR	30S ribosomal protein S18	RS_RS06565	WP_003265883.1	30S ribosomal protein S18	chromosome
Pangenome	NA	CDS	1222309	1222491	.	+	0	g000007	rubA	Rubredoxin	RS_RS03355	WP_003261842.1	rubredoxin	chromosome
Pangenome	NA	CDS	1595641	1596351	.	+	0	g000008	pyrH	Uridylate kinase	RS_RS07055	WP_011001355.1	UMP kinase	chromosome
Pangenome	NA	CDS	1227781	1228503	.	+	0	g000009	ompR	Transcriptional regulatory protein OmpR	RS_RS08305	WP_003267785.1	two-component system response regulator OmpR	chromosome
Pangenome	NA	CDS	196960	197934	.	+	0	g000010	hprK	HPr kinase/phosphorylase	RS_RS02005	WP_011000367.1	HPr kinase/phosphorylase	chromosome
Pangenome	NA	CDS	562489	563721	.	+	0	g000011	ftsA	Cell division protein FtsA	RS_RS14205	WP_011002746.1	cell division protein FtsA	chromosome
Pangenome	NA	CDS	356248	357189	.	+	0	g000012	cbl	HTH-type transcriptional regulator cbl	RS_RS12180	WP_003272256.1	CysB family HTH-type transcriptional regulator	chromosome
Pangenome	NA	CDS	1931863	1932189	.	+	0	g000013	clpS	ATP-dependent Clp protease adapter protein ClpS	RS_RS12375	WP_011002382.1	ATP-dependent Clp protease adapter ClpS	chromosome
Pangenome	NA	CDS	379810	380115	.	+	0	g000014	rpsN	30S ribosomal protein S14	RS_RS15060	WP_003264132.1	30S ribosomal protein S14	chromosome
Pangenome	NA	CDS	574996	575967	.	+	0	g000015	pyrB	Aspartate carbamoyltransferase	RS_RS03410	WP_011000633.1	aspartate carbamoyltransferase catalytic subunit	chromosome
Pangenome	NA	CDS	1983385	1984500	.	+	0	g000016	dnaN	Beta sliding clamp	RS_RS17185	WP_011003320.1	DNA polymerase III subunit beta	chromosome
Pangenome	NA	CDS	121108	121482	.	+	0	g000017	erpA	Iron-sulfur cluster insertion protein ErpA	RS_RS02455	WP_003265486.1	iron-sulfur cluster insertion protein ErpA	chromosome
Pangenome	NA	CDS	375157	375471	.	+	0	g000018	rplW	50S ribosomal protein L23	RS_RS15115	WP_003264114.1	50S ribosomal protein L23	chromosome
Pangenome	NA	CDS	2272681	2273661	.	+	0	g000019	rpoA	DNA-directed RNA polymerase subunit alpha	RS_RS15000	WP_011002898.1	DNA-directed RNA polymerase subunit alpha	chromosome
Pangenome	NA	CDS	1459618	1460124	.	+	0	g000020	dps2	DNA protection during starvation protein 2	RS_RS13455	WP_003271865.1	DNA starvation/stationary phase protection protein	chromosome
Pangenome	NA	CDS	1818844	1820106	.	+	0	g000021	rho	Transcription termination factor Rho	RS_RS05950	WP_011001137.1	transcription termination factor Rho	chromosome
Pangenome	NA	CDS	1486420	1487073	.	+	0	g000022	clpP	ATP-dependent Clp protease proteolytic subunit	RS_RS08645	WP_003267806.1	ATP-dependent Clp endopeptidase proteolytic subunit ClpP	chromosome
Pangenome	NA	CDS	378589	378957	.	+	0	g000023	rplN	50S ribosomal protein L14	RS_RS15075	WP_003264129.1	50S ribosomal protein L14	chromosome
Pangenome	NA	CDS	741919	742368	.	+	0	g000024	nrdR	Transcriptional repressor NrdR	RS_RS03665	WP_011000683.1	transcriptional repressor NrdR	chromosome
Pangenome	NA	CDS	2007862	2008080	.	+	0	g000025	infA	Translation initiation factor IF-1	RS_RS11240	WP_003262224.1	translation initiation factor IF-1	chromosome
Pangenome	NA	CDS	902668	902934	.	+	0	g000026	atpH	ATP synthase subunit c	RS_RS16645	WP_003262709.1	F0F1 ATP synthase subunit C	chromosome
Pangenome	NA	CDS	150289	150774	.	+	0	g000027	nuoB	NADH-quinone oxidoreductase subunit B	RS_RS10340	WP_003261929.1	NADH-quinone oxidoreductase subunit B	chromosome
Pangenome	NA	CDS	376303	376578	.	+	0	g000028	rpsS	30S ribosomal protein S19	RS_RS15105	WP_011002914.1	30S ribosomal protein S19	chromosome
Pangenome	NA	CDS	273214	273441	.	+	0	g000029	tusA	Sulfur carrier protein TusA	RS_RS04070	WP_003263554.1	sulfurtransferase TusA family protein	chromosome
Pangenome	NA	CDS	76276	76731	.	+	0	g000030	NA	hypothetical protein	RS_RS07870	WP_003264280.1	CBS domain-containing protein	chromosome
Pangenome	NA	CDS	2040595	2041545	.	+	0	g000031	nodD2	Nodulation protein D 2	RS_RS10675	WP_011002058.1	sugar-binding transcriptional regulator	chromosome
Pangenome	NA	CDS	1138168	1139514	.	+	0	g000032	secY	Protein translocase subunit SecY	RS_RS15170	WP_043876664.1	YfaP family protein	chromosome
Pangenome	NA	CDS	1490776	1491048	.	+	0	g000033	hupB	DNA-binding protein HU-beta	RS_RS08660	WP_003267811.1	HU family DNA-binding protein	chromosome
Pangenome	NA	CDS	545425	546126	.	+	0	g000034	sdhB	Succinate dehydrogenase iron-sulfur subunit	RS_RS10015	WP_003264033.1	succinate dehydrogenase iron-sulfur subunit	chromosome
Pangenome	NA	CDS	1487074	1488348	.	+	0	g000035	clpX	ATP-dependent Clp protease ATP-binding subunit ClpX	RS_RS08650	WP_011001652.1	ATP-dependent Clp protease ATP-binding subunit ClpX	chromosome
Pangenome	NA	CDS	157861	158352	.	+	0	g000036	nuoI	NADH-quinone oxidoreductase subunit I	RS_RS10305	WP_003261939.1	NADH-quinone oxidoreductase subunit NuoI	chromosome
Pangenome	NA	CDS	1488349	1490775	.	+	0	g000037	lon	Lon protease	RS_RS08655	WP_011001653.1	endopeptidase La	chromosome
Pangenome	NA	CDS	859573	860994	.	+	0	g000038	dnaB	Replicative DNA helicase	RS_RS06575	WP_023470404.1	replicative DNA helicase	chromosome
Pangenome	NA	CDS	1060486	1061106	.	+	0	g000039	tolQ	hypothetical protein	RS_RS12675	WP_011002444.1	MotA/TolQ/ExbB proton channel family protein	chromosome
Pangenome	NA	CDS	460492	460731	.	+	0	g000040	hfq	RNA-binding protein Hfq	RS_RS06110	WP_003263868.1	RNA chaperone Hfq	chromosome
Pangenome	NA	CDS	480337	480768	.	+	0	g000041	fur	Ferric uptake regulation protein	RS_RS13745	WP_011002654.1	ferric iron uptake transcriptional regulator	chromosome
Pangenome	NA	CDS	1398142	1399782	.	+	0	g000042	leuA	2-isopropylmalate synthase	RS_RS10395	WP_011002004.1	2-isopropylmalate synthase	chromosome
Pangenome	NA	CDS	1948594	1949262	.	+	0	g000043	exaE	Transcriptional activator protein ExaE	RS_RS05940	WP_011001135.1	response regulator transcription factor	chromosome
Pangenome	NA	CDS	123934	124173	.	+	0	g000044	acpP	Acyl carrier protein	RS_RS05215	WP_003268817.1	acyl carrier protein	chromosome
Pangenome	NA	CDS	1976134	1976418	.	+	0	g000045	hupB	DNA-binding protein HRm	RS_RS12640	WP_003272088.1	HU family DNA-binding protein	chromosome
Pangenome	NA	CDS	341425	341865	.	+	0	g000046	NA	hypothetical protein	RS_RS02825	WP_003278969.1	nuclear transport factor 2 family protein	chromosome
Pangenome	NA	CDS	898876	900213	.	+	0	g000047	hslU	ATP-dependent protease ATPase subunit HslU	RS_RS00210	WP_011000009.1	ATP-dependent protease ATPase subunit HslU	chromosome
Pangenome	NA	CDS	903406	903942	.	+	0	g000048	atpH	ATP synthase subunit delta	RS_RS16635	WP_011003204.1	F0F1 ATP synthase subunit delta	chromosome
Pangenome	NA	CDS	721378	722136	.	+	0	g000049	zapD	Cell division protein ZapD	RS_RS14150	WP_011002735.1	cell division protein ZapD	chromosome
Pangenome	NA	CDS	442342	444639	.	+	0	g000050	bamA	Outer membrane protein assembly factor BamA	RS_RS07085	WP_086004965.1	outer membrane protein assembly factor BamA	chromosome
Pangenome	NA	CDS	1073191	1074441	.	+	0	g000051	lysC	Aspartate kinase	RS_RS05835	WP_011001121.1	aspartate kinase	chromosome
Pangenome	NA	CDS	465769	467109	.	+	0	g000052	purA	Adenylosuccinate synthetase	RS_RS06140	WP_011001175.1	adenylosuccinate synthase	chromosome
Pangenome	NA	CDS	1941367	1943187	.	+	0	g000053	typA	GTP-binding protein TypA/BipA	RS_RS06495	WP_011001245.1	translational GTPase TypA	chromosome
Pangenome	NA	CDS	1463173	1463484	.	+	0	g000054	rplU	50S ribosomal protein L21	RS_RS14110	WP_011002728.1	50S ribosomal protein L21	chromosome
Pangenome	NA	CDS	556684	557925	.	+	0	g000055	ftsW	putative peptidoglycan glycosyltransferase FtsW	RS_RS14230	WP_011002751.1	putative lipid II flippase FtsW	chromosome
Pangenome	NA	CDS	1516444	1516770	.	+	0	g000056	yqjD	putative protein YqjD	RS_RS03795	WP_003265120.1	DUF883 domain-containing protein	chromosome
Pangenome	NA	CDS	1222975	1223343	.	+	0	g000057	phoB	Phosphate regulon transcriptional regulatory protein PhoB	RS_RS03365	WP_003269243.1	response regulator	chromosome
Pangenome	NA	CDS	379267	379809	.	+	0	g000058	rplE	50S ribosomal protein L5	RS_RS15065	WP_003264131.1	50S ribosomal protein L5	chromosome
Pangenome	NA	CDS	174478	177135	.	+	0	g000059	gyrA	DNA gyrase subunit A	RS_RS04480	WP_011000853.1	DNA gyrase subunit A	chromosome
Pangenome	NA	CDS	553861	555030	.	+	0	g000060	mraY	Phospho-N-acetylmuramoyl-pentapeptide-transferase	RS_RS14240	WP_011002753.1	phospho-N-acetylmuramoyl-pentapeptide-transferase	chromosome
Pangenome	NA	CDS	1140100	1140501	.	+	0	g000061	rpsK	30S ribosomal protein S11	RS_RS15010	WP_011002900.1	30S ribosomal protein S11	chromosome
Pangenome	NA	CDS	1337851	1338588	.	+	0	g000062	NA	hypothetical protein	RS_RS02305	WP_011000426.1	DUF502 domain-containing protein	chromosome
Pangenome	NA	CDS	559141	560592	.	+	0	g000063	murC	UDP-N-acetylmuramate--L-alanine ligase	RS_RS14220	WP_011002749.1	UDP-N-acetylmuramate--L-alanine ligase	chromosome
Pangenome	NA	CDS	563722	564924	.	+	0	g000064	ftsZ	Cell division protein FtsZ	RS_RS14200	WP_011002745.1	cell division protein FtsZ	chromosome
Pangenome	NA	CDS	586387	587247	.	+	0	g000065	ctaE	Cytochrome c oxidase subunit 3	RS_RS01805	WP_011000330.1	cytochrome c oxidase subunit 3	chromosome
Pangenome	NA	CDS	373558	373872	.	+	0	g000066	rpsJ	30S ribosomal protein S10	RS_RS15130	WP_003264110.1	30S ribosomal protein S10	chromosome
Pangenome	NA	CDS	201013	202956	.	+	0	g000067	NA	hypothetical protein	RS_RS01980	WP_016724259.1	dynamin-like GTPase family protein	chromosome
Pangenome	NA	CDS	1820107	1820433	.	+	0	g000068	trxA	Thioredoxin 1	RS_RS05955	WP_011001138.1	thioredoxin TrxA	chromosome
Pangenome	NA	CDS	1987030	1987965	.	+	0	g000069	livH	High-affinity branched-chain amino acid transport system permease protein LivH	RS_RS12250	WP_011002359.1	branched-chain amino acid ABC transporter permease	chromosome
Pangenome	NA	CDS	196504	196959	.	+	0	g000070	ptsN	Nitrogen regulatory protein	RS_RS02010	WP_003269869.1	PTS IIA-like nitrogen regulatory protein PtsN	chromosome
Pangenome	NA	CDS	110335	111636	.	+	0	g000071	gdhA	Glutamate dehydrogenase	RS_RS02380	WP_011000441.1	Glu/Leu/Phe/Val dehydrogenase	chromosome
Pangenome	NA	CDS	1308700	1310016	.	+	0	g000072	dctD	C4-dicarboxylate transport transcriptional regulatory protein DctD	RS_RS01635	WP_011000296.1	sigma-54-dependent Fis family transcriptional regulator	chromosome
Pangenome	NA	CDS	398938	402471	.	+	0	g000073	mrdB	Peptidoglycan glycosyltransferase MrdB	RS_RS00315	WP_011000030.1	rod shape-determining protein RodA	chromosome
Pangenome	NA	CDS	2313925	2314968	.	+	0	g000074	pilT	Twitching mobility protein	RS_RS13430	WP_011002592.1	type IV pilus twitching motility protein PilT	chromosome
Pangenome	NA	CDS	1989103	1989879	.	+	0	g000075	lptB	Lipopolysaccharide export system ATP-binding protein LptB	RS_RS12240	WP_011002357.1	ABC transporter ATP-binding protein	chromosome
Pangenome	NA	CDS	1120201	1120737	.	+	0	g000076	hslV	ATP-dependent protease subunit HslV	RS_RS00215	WP_011000010.1	ATP-dependent protease subunit HslV	chromosome
Pangenome	NA	CDS	376909	377706	.	+	0	g000077	rpsC	30S ribosomal protein S3	RS_RS15095	WP_011002912.1	30S ribosomal protein S3	chromosome
Pangenome	NA	CDS	144616	146796	.	+	0	g000078	pnp	Polyribonucleotide nucleotidyltransferase	RS_RS10375	WP_011001999.1	polyribonucleotide nucleotidyltransferase	chromosome
Pangenome	NA	CDS	1455943	1456398	.	+	0	g000079	NA	hypothetical protein	RS_RS01705	WP_016724234.1	PTS sugar transporter subunit IIA	chromosome
Pangenome	NA	CDS	1453672	1454967	.	+	0	g000080	NA	hypothetical protein	RS_RS01695	WP_011000308.1	glutamate--cysteine ligase	chromosome
Pangenome	NA	CDS	979645	981243	.	+	0	g000081_1	aer	Aerotaxis receptor	RS_RS18385	WP_011003569.1	PAS domain-containing protein	plasmid
Pangenome	NA	CDS	2512219	2513760	.	+	0	g000081_10	tar	Methyl-accepting chemotaxis protein II	RS_RS16570	WP_043876687.1	methyl-accepting chemotaxis protein	chromosome
Pangenome	NA	CDS	3147763	3149838	.	+	0	g000081_11	tsr	Methyl-accepting chemotaxis protein I	RS_RS15090	WP_003264123.1	50S ribosomal protein L16	chromosome
Pangenome	NA	CDS	2749336	2750880	.	+	0	g000081_12	tap	hypothetical protein	RS_RS09565	WP_043876616.1	MCP four helix bundle domain-containing protein	chromosome
Pangenome	NA	CDS	2835787	2837331	.	+	0	g000081_13	aer	Aerotaxis receptor	(RS_RS24835:RS_RS23750);RS_RS09280	WP_028861999.1	hypothetical protein	plasmid
Pangenome	NA	CDS	1874002	1875987	.	+	0	g000081_14	tap	hypothetical protein	RS_RS15600	WP_162903504.1	type II secretion system major pseudopilin GspG	chromosome
Pangenome	NA	CDS	3462025	3464325	.	+	0	g000081_15	NA	hypothetical protein	RS_RS13420	WP_011002590.1	type IV pilin protein	chromosome
Pangenome	NA	CDS	2085895	2087475	.	+	0	g000081_2	tsr	hypothetical protein	RS_RS06755	WP_011001296.1	sulfate ABC transporter ATP-binding protein	chromosome
Pangenome	NA	CDS	2094388	2096208	.	+	0	g000081_3	tap	hypothetical protein	RS_RS15090	WP_003264123.1	50S ribosomal protein L16	chromosome
Pangenome	NA	CDS	1394773	1396587	.	+	0	g000081_4	tar	hypothetical protein	RS_RS14725	WP_011002844.1	ABC transporter ATP-binding protein	chromosome
Pangenome	NA	CDS	2563810	2565420	.	+	0	g000081_5	NA	hypothetical protein	RS_RS09055	WP_011001732.1	ABC transporter ATP-binding protein	chromosome
Pangenome	NA	CDS	2014267	2015844	.	+	0	g000081_6	trg	hypothetical protein	RS_RS04575	WP_011000872.1	methionine ABC transporter ATP-binding protein	chromosome
Pangenome	NA	CDS	2524027	2525673	.	+	0	g000081_7	tsr	hypothetical protein	RS_RS01865	WP_011000342.1	ABC transporter ATP-binding protein	chromosome
Pangenome	NA	CDS	2555620	2557431	.	+	0	g000081_8	tap	hypothetical protein	RS_RS15490	WP_011002978.1	DUF1484 domain-containing protein	chromosome
Pangenome	NA	CDS	1856110	1857759	.	+	0	g000081_9	trg	hypothetical protein	RS_RS24720	WP_011004826.1	hypothetical protein	plasmid
Pangenome	NA	CDS	2492260	2494608	.	+	0	g000088_1	cya	hypothetical protein	RS_RS02935	WP_011000544.1	hypothetical protein	chromosome
Pangenome	NA	CDS	3353188	3360111	.	+	0	g000089_1	NA	hypothetical protein	RS_RS09090	WP_011001739.1	GALA protein	chromosome
Pangenome	NA	CDS	2687605	2689200	.	+	0	g000090_1	ccpA	Catabolite control protein A	RS_RS22400	WP_011004383.1	collagen-like triple helix repeat-containing protein	plasmid
Pangenome	NA	CDS	3026530	3028809	.	+	0	g000090_2	NA	hypothetical protein	RS_RS06800	WP_011001305.1	GALA protein	chromosome
Pangenome	NA	CDS	870151	870726	.	+	0	g000093_1	xcpT	Type II secretion system protein G	RS_RS26710;RS_RS23190	WP_157048844.1	hypothetical protein	chromosome
Pangenome	NA	CDS	1975021	1975506	.	+	0	g000093_2	NA	hypothetical protein	RS_RS05210	WP_011001004.1	3-oxoacyl-ACP reductase FabG	chromosome
Pangenome	NA	CDS	1	441	.	+	0	g000093_3	NA	hypothetical protein	RS_RS02155	WP_011000396.1	3-oxoacyl-ACP reductase FabG	chromosome
Pangenome	NA	CDS	512650	513171	.	+	0	g000093_4	pilE1	Fimbrial protein	RS_RS08230	WP_011001575.1	3-ketoacyl-ACP reductase	chromosome
Pangenome	NA	CDS	513172	513840	.	+	0	g000093_5	pilE	hypothetical protein	RS_RS11330	WP_011002184.1	ABC transporter substrate-binding protein	chromosome
Pangenome	NA	CDS	2406511	2406978	.	+	0	g000093_6	NA	hypothetical protein	RS_RS02400	WP_011000445.1	amino acid ABC transporter ATP-binding protein	chromosome
Pangenome	NA	CDS	1759000	1760178	.	+	0	g000096_1	cysA	Sulfate/thiosulfate import ATP-binding protein CysA	RS_RS13210	WP_011002546.1	nucleoside diphosphate kinase regulator	chromosome
Pangenome	NA	CDS	1547422	1548522	.	+	0	g000096_10	ugpC	sn-glycerol-3-phosphate import ATP-binding protein UgpC	RS_RS15575	WP_011002992.1	S8 family serine peptidase	chromosome
Pangenome	NA	CDS	3227149	3227934	.	+	0	g000096_11	cmpD	Bicarbonate transport ATP-binding protein CmpD	RS_RS11750	WP_011002264.1	DNA translocase FtsK	chromosome
Pangenome	NA	CDS	3481039	3482235	.	+	0	g000096_12	ssuB	Aliphatic sulfonates import ATP-binding protein SsuB	RS_RS11735	WP_011002261.1	replication-associated recombination protein A	chromosome
Pangenome	NA	CDS	995122	995934	.	+	0	g000096_2	cmpD	Bicarbonate transport ATP-binding protein CmpD	RS_RS02730	WP_011000505.1	hypothetical protein	chromosome
Pangenome	NA	CDS	1576888	1577979	.	+	0	g000096_3	potA	Spermidine/putrescine import ATP-binding protein PotA	RS_RS16985	WP_011003271.1	porin	chromosome
Pangenome	NA	CDS	1344589	1345953	.	+	0	g000096_4	btuD	Vitamin B12 import ATP-binding protein BtuD	RS_RS01475	WP_011000264.1	IclR family transcriptional regulator	chromosome
Pangenome	NA	CDS	871426	872502	.	+	0	g000096_5	potA	Spermidine/putrescine import ATP-binding protein PotA	RS_RS07030	WP_011001350.1	pseudouridine synthase	chromosome
Pangenome	NA	CDS	1353022	1354119	.	+	0	g000096_6	btuD	Vitamin B12 import ATP-binding protein BtuD	RS_RS00820	WP_011000133.1	efflux transporter outer membrane subunit	chromosome
Pangenome	NA	CDS	1630366	1631418	.	+	0	g000096_7	metN	Methionine import ATP-binding protein MetN	RS_RS21955	WP_011004292.1	hypothetical protein	plasmid
Pangenome	NA	CDS	1068286	1069092	.	+	0	g000096_8	cmpD	Bicarbonate transport ATP-binding protein CmpD	RS_RS22975	WP_011004496.1	entericidin A/B family lipoprotein	plasmid
Pangenome	NA	CDS	2825560	2826231	.	+	0	g000096_9	ssuE	FMN reductase (NADPH)	RS_RS09980	WP_011001922.1	peptidoglycan-binding protein	chromosome
Pangenome	NA	CDS	1767766	1768104	.	+	0	g000099_1	NA	hypothetical protein	RS_RS15140;RS_RS20965	WP_011002919.1	elongation factor G	chromosome
Pangenome	NA	CDS	2273662	2274012	.	+	0	g000102_1	NA	DNA-binding protein Bv3F	RS_RS24680	WP_011004818.1	MFS transporter	plasmid
Pangenome	NA	CDS	3315901	3316194	.	+	0	g000102_2	NA	DNA-binding protein Bv3F	RS_RS15090	WP_003264123.1	50S ribosomal protein L16	chromosome
Pangenome	NA	CDS	402472	402888	.	+	0	g000103_1	NA	hypothetical protein	RS_RS11040	WP_011002128.1	lipid A export permease/ATP-binding protein MsbA	chromosome
Pangenome	NA	CDS	2520253	2520567	.	+	0	g000103_2	NA	hypothetical protein	RS_RS08095	WP_011001550.1	nitroreductase	chromosome
Pangenome	NA	CDS	3275125	3275592	.	+	0	g000103_3	NA	hypothetical protein	RS_RS24715	WP_011004825.1	helix-turn-helix transcriptional regulator	plasmid
Pangenome	NA	CDS	1430719	1431111	.	+	0	g000114_1	NA	hypothetical protein	RS_RS03040;RS_RS03055	WP_011000567.1	hypothetical protein	chromosome
Pangenome	NA	CDS	1810747	1810989	.	+	0	g000114_2	NA	hypothetical protein	RS_RS16760	WP_011003228.1	GMC family oxidoreductase N-terminal domain-containing protein	chromosome
Pangenome	NA	CDS	2816650	2817258	.	+	0	g000114_3	NA	hypothetical protein	RS_RS15090	WP_003264123.1	50S ribosomal protein L16	chromosome
Pangenome	NA	CDS	3181969	3182493	.	+	0	g000114_4	NA	hypothetical protein	(RS_RS05765:RS_RS05770)	WP_011001108.1	glutamine amidotransferase	chromosome
Pangenome	NA	CDS	2444905	2445186	.	+	0	g000114_5	NA	hypothetical protein	RS_RS02415	WP_011000447.1	glycerate kinase	chromosome
Pangenome	NA	CDS	2210035	2212149	.	+	0	g000121_1	NA	hypothetical protein	RS_RS12185	WP_011002347.1	ABC transporter substrate-binding protein	chromosome
Pangenome	NA	CDS	2200111	2202219	.	+	0	g000127_1	NA	hypothetical protein	RS_RS04835	WP_011000929.1	lytic transglycosylase domain-containing protein	chromosome
Pangenome	NA	CDS	3043663	3045063	.	+	0	g000127_2	NA	hypothetical protein	RS_RS15090	WP_003264123.1	50S ribosomal protein L16	chromosome
Pangenome	NA	CDS	2767507	2769063	.	+	0	g000129_1	emrY	putative multidrug resistance protein EmrY	(RS_RS09530:RS_RS09535)	WP_011001825.1	peroxidase-related enzyme	chromosome
Pangenome	NA	CDS	2612974	2614137	.	+	0	g000130_1	NA	hypothetical protein	(RS_RS09530:RS_RS09535)	WP_011001825.1	peroxidase-related enzyme	chromosome
Pangenome	NA	CDS	2045554	2047002	.	+	0	g000132_1	NA	hypothetical protein	(RS_RS15185:RS_RS15190)	WP_043876666.1	DUF2138 domain-containing protein	chromosome
Pangenome	NA	CDS	2457040	2458440	.	+	0	g000132_2	NA	hypothetical protein	RS_RS22885	WP_011004478.1	response regulator transcription factor	plasmid
Pangenome	NA	CDS	2701930	2703039	.	+	0	g000132_3	NA	hypothetical protein	RS_RS15090	WP_003264123.1	50S ribosomal protein L16	chromosome
Pangenome	NA	CDS	1583938	1585977	.	+	0	g000140_1	NA	hypothetical protein	RS_RS04815	WP_011000925.1	amino acid ABC transporter substrate-binding protein	chromosome
Pangenome	NA	CDS	780505	781863	.	+	0	g000141_1	hipA	Serine/threonine-protein kinase toxin HipA	RS_RS11945	WP_011002302.1	iron-sulfur cluster carrier protein ApbC	chromosome
Pangenome	NA	CDS	2761753	2764056	.	+	0	g000141_2	NA	hypothetical protein	RS_RS14290	WP_011002763.1	long-chain fatty acid--CoA ligase	chromosome
Pangenome	NA	CDS	124174	124923	.	+	0	g000146_1	fabG	3-oxoacyl-[acyl-carrier-protein] reductase FabG	RS_RS13985	WP_011002704.1	collagen-like triple helix repeat-containing protein	chromosome
Pangenome	NA	CDS	1826104	1826820	.	+	0	g000146_2	fabG	3-oxoacyl-[acyl-carrier-protein] reductase	(RS_RS13555:RS_RS13560)	WP_016723714.1	hypothetical protein	chromosome
Pangenome	NA	CDS	2520931	2521698	.	+	0	g000146_3	fabG	3-oxoacyl-[acyl-carrier-protein] reductase FabG	RS_RS00730	WP_011000115.1	hypothetical protein	chromosome
Pangenome	NA	CDS	2373616	2374389	.	+	0	g000146_4	fabG	3-oxoacyl-[acyl-carrier-protein] reductase FabG	RS_RS18410	WP_011003574.1	winged helix-turn-helix transcriptional regulator	plasmid
Pangenome	NA	CDS	813136	813879	.	+	0	g000146_5	phaB	Acetoacetyl-CoA reductase	RS_RS15090	WP_003264123.1	50S ribosomal protein L16	chromosome
Pangenome	NA	CDS	2152324	2153163	.	+	0	g000146_6	fabG	3-oxoacyl-[acyl-carrier-protein] reductase FabG	RS_RS25000	WP_011004889.1	MarR family transcriptional regulator	plasmid
Pangenome	NA	CDS	2066884	2068212	.	+	0	g000156_1	glnH	ABC transporter glutamine-binding protein GlnH	RS_RS15090	WP_003264123.1	50S ribosomal protein L16	chromosome
Pangenome	NA	CDS	113947	114681	.	+	0	g000156_2	glnQ	Glutamine transport ATP-binding protein GlnQ	RS_RS22755	WP_011004453.1	DUF2145 domain-containing protein	plasmid
Pangenome	NA	CDS	3126136	3126897	.	+	0	g000156_3	glnQ	Glutamine transport ATP-binding protein GlnQ	RS_RS07025	WP_011001349.1	hypothetical protein	chromosome
Pangenome	NA	CDS	3262789	3263538	.	+	0	g000156_4	glnQ	Glutamine transport ATP-binding protein GlnQ	RS_RS13940	WP_011002694.1	acetyl-CoA carboxylase biotin carboxylase subunit	chromosome
Pangenome	NA	CDS	2892046	2892294	.	+	0	g000166_1	NA	hypothetical protein	RS_RS24795	WP_043876897.1	hypothetical protein	plasmid
Pangenome	NA	CDS	2892295	2892606	.	+	0	g000166_2	NA	hypothetical protein	RS_RS15090	WP_003264123.1	50S ribosomal protein L16	chromosome
Pangenome	NA	CDS	2565421	2566473	.	+	0	g000166_3	NA	hypothetical protein	RS_RS03240	WP_011000601.1	M48 family metallopeptidase	chromosome
Pangenome	NA	CDS	663928	664509	.	+	0	g000167_1	rnk	Regulator of nucleoside diphosphate kinase	RS_RS06865	WP_011001318.1	uracil-DNA glycosylase	chromosome
Pangenome	NA	CDS	3035032	3043662	.	+	0	g000168_2	NA	hypothetical protein	RS_RS04905	WP_011000943.1	DNA-deoxyinosine glycosylase	chromosome
Pangenome	NA	CDS	2123695	2124057	.	+	0	g000169_1	NA	hypothetical protein	RS_RS16885	WP_011003251.1	acylphosphatase	chromosome
Pangenome	NA	CDS	3487696	3489303	.	+	0	g000169_2	pgl	6-phosphogluconolactonase	RS_RS16885	WP_011003251.1	acylphosphatase	chromosome
Pangenome	NA	CDS	1313770	1314732	.	+	0	g000171_1	gcvA	Glycine cleavage system transcriptional activator	RS_RS13445	WP_011002595.1	hypothetical protein	chromosome
Pangenome	NA	CDS	3371104	3372051	.	+	0	g000171_2	gcvA	Glycine cleavage system transcriptional activator	RS_RS20570	WP_011004017.1	porin	plasmid
Pangenome	NA	CDS	1411006	1413075	.	+	0	g000173_1	NA	hypothetical protein	RS_RS15090	WP_003264123.1	50S ribosomal protein L16	chromosome
Pangenome	NA	CDS	2615134	2618124	.	+	0	g000178_1	NA	hypothetical protein	RS_RS05360	WP_028860396.1	glucarate dehydratase	chromosome
Pangenome	NA	CDS	1690831	1693194	.	+	0	g000181_1	ftsK	DNA translocase FtsK	(RS_RS16460:RS_RS16470)	WP_011003172.1	transcriptional activator protein SolR	chromosome
Pangenome	NA	CDS	3158950	3162690	.	+	0	g000181_2	ftsK	hypothetical protein	RS_RS09510	WP_011001820.1	ABC transporter permease	chromosome
Pangenome	NA	CDS	2648680	2649753	.	+	0	g000186_1	ada	Bifunctional transcriptional activator/DNA repair enzyme Ada	RS_RS04015	WP_011000753.1	hypothetical protein	chromosome
Pangenome	NA	CDS	3064453	3066006	.	+	0	g000187_1	NA	hypothetical protein	RS_RS04610	WP_011000879.1	Lrp/AsnC ligand binding domain-containing protein	chromosome
Pangenome	NA	CDS	3016417	3017949	.	+	0	g000187_2	NA	hypothetical protein	RS_RS03835	WP_011000715.1	Lrp/AsnC family transcriptional regulator	chromosome
Pangenome	NA	CDS	3244225	3245568	.	+	0	g000189_1	NA	hypothetical protein	RS_RS15580	WP_011002993.1	Lrp/AsnC family transcriptional regulator	chromosome
Pangenome	NA	CDS	2315845	2316186	.	+	0	g000195_1	NA	hypothetical protein	RS_RS04040	WP_011000758.1	LysR family transcriptional regulator	chromosome
Pangenome	NA	CDS	2614138	2614479	.	+	0	g000195_2	NA	hypothetical protein	RS_RS00095	WP_010999987.1	hydroxypyruvate isomerase family protein	chromosome
Pangenome	NA	CDS	122101	122700	.	+	0	g000197_1	rpoE	ECF RNA polymerase sigma-E factor	RS_RS12545	WP_011002419.1	hypothetical protein	chromosome
Pangenome	NA	CDS	2519437	2520252	.	+	0	g000200_1	NA	hypothetical protein	RS_RS08215	WP_011001572.1	hypothetical protein	chromosome
Pangenome	NA	CDS	1694272	1696326	.	+	0	g000200_2	rarA	Replication-associated recombination protein A	RS_RS22915	WP_011004484.1	MdtB/MuxB family multidrug efflux RND transporter permease subunit	plasmid
Pangenome	NA	CDS	502870	503088	.	+	0	g000209_1	NA	hypothetical protein	(RS_RS05335:RS_RS05340)	WP_011001025.1	CHASE2 domain-containing protein	chromosome
Pangenome	NA	CDS	3278026	3290691	.	+	0	g000210	pksM	hypothetical protein	(RS_RS05335:RS_RS05340)	WP_011001025.1	CHASE2 domain-containing protein	chromosome
Pangenome	NA	CDS	2016787	2019255	.	+	0	g000217	pilY1	hypothetical protein	RS_RS16410	WP_011003160.1	C4-dicarboxylate transporter DctA	chromosome
Pangenome	NA	CDS	966133	967263	.	+	0	g000219_1	NA	Outer membrane porin protein	RS_RS15090	WP_003264123.1	50S ribosomal protein L16	chromosome
Pangenome	NA	CDS	1634569	1634967	.	+	0	g000222_1	NA	hypothetical protein	RS_RS23245	WP_011004547.1	AMP-binding protein	plasmid
Pangenome	NA	CDS	2832292	2832705	.	+	0	g000222_2	NA	hypothetical protein	RS_RS00065	WP_010999981.1	NAD(P)/FAD-dependent oxidoreductase	chromosome
Pangenome	NA	CDS	2381206	2381535	.	+	0	g000222_3	NA	hypothetical protein	RS_RS24995	WP_011004887.1	PepSY domain-containing protein	plasmid
Pangenome	NA	CDS	3079480	3080250	.	+	0	g000224_1	NA	hypothetical protein	(RS_RS13915:RS_RS13865)	WP_011002689.1	UDP-N-acetylmuramate:L-alanyl-gamma-D-glutamyl-meso-diaminopimelate ligase	chromosome
Pangenome	NA	CDS	2671294	2674380	.	+	0	g000224_2	NA	hypothetical protein	RS_RS19290	WP_011003756.1	pirin family protein	plasmid
Pangenome	NA	CDS	1045735	1047972	.	+	0	g000229_1	NA	hypothetical protein	RS_RS08005	WP_011001531.1	thioredoxin family protein	chromosome
Pangenome	NA	CDS	3266089	3267291	.	+	0	g000229_2	NA	hypothetical protein	RS_RS02785	WP_011000515.1	TerC family protein	chromosome
Pangenome	NA	CDS	3144823	3145830	.	+	0	g000229_3	yiaJ	hypothetical protein	RS_RS12270	WP_011002363.1	DNA repair protein RadC	chromosome
Pangenome	NA	CDS	2968951	2970369	.	+	0	g000230	NA	hypothetical protein	RS_RS11475;RS_RS19840	WP_019718471.1	TlpA family protein disulfide reductase	chromosome
Pangenome	NA	CDS	3030112	3034191	.	+	0	g000237_1	acrB	Multidrug efflux pump subunit AcrB	RS_RS17315	WP_019719769.1	hypothetical protein	plasmid
Pangenome	NA	CDS	3469459	3472608	.	+	0	g000237_2	acrF	Multidrug export protein AcrF	RS_RS16965		MetQ/NlpA family lipoprotein	chromosome
Pangenome	NA	CDS	2205673	2208918	.	+	0	g000239	rluB	hypothetical protein	RS_RS10540	WP_011002032.1	hypothetical protein	chromosome
Pangenome	NA	CDS	2450197	2452152	.	+	0	g000240_1	norR	Anaerobic nitric oxide reductase transcription regulator NorR	RS_RS22130	WP_011004326.1	DUF2063 domain-containing protein	plasmid
Pangenome	NA	CDS	1095109	1096473	.	+	0	g000240_2	dctD	C4-dicarboxylate transport transcriptional regulatory protein DctD	RS_RS06590	WP_011001263.1	C40 family peptidase	chromosome
Pangenome	NA	CDS	3460120	3462024	.	+	0	g000240_3	mopR	Phenol regulator MopR	RS_RS10865	WP_011002094.1	pyroglutamyl-peptidase I	chromosome
Pangenome	NA	CDS	1724740	1726188	.	+	0	g000241_1	srpC	Solvent efflux pump outer membrane protein SrpC	RS_RS15740	WP_011003023.1	N-acetyltransferase	chromosome
Pangenome	NA	CDS	3162691	3163341	.	+	0	g000241_2	NA	hypothetical protein	RS_RS14440	WP_011002789.1	DUF1311 domain-containing protein	chromosome
Pangenome	NA	CDS	1467847	1469577	.	+	0	g000242_1	NA	hypothetical protein	RS_RS03310	WP_011000615.1	Flp family type IVb pilin	chromosome
Pangenome	NA	CDS	1470757	1472514	.	+	0	g000242_2	NA	hypothetical protein	RS_RS23265	WP_011004551.1	hypothetical protein	plasmid
Pangenome	NA	CDS	1687888	1688028	.	+	0	g000243_1	NA	hypothetical protein	RS_RS17280	WP_011003338.1	ABC transporter ATP-binding protein	plasmid
Pangenome	NA	CDS	689710	692703	.	+	0	g000247_1	NA	hypothetical protein	RS_RS12330	WP_019718366.1	hybrid sensor histidine kinase/response regulator	chromosome
Pangenome	NA	CDS	3366676	3368979	.	+	0	g000247_2	NA	hypothetical protein	(RS_RS10450:RS_RS10455)	WP_011002015.1	glycosyltransferase family 1 protein	chromosome
Pangenome	NA	CDS	2521699	2524026	.	+	0	g000249_1	NA	hypothetical protein	RS_RS14235	WP_011002752.1	UDP-N-acetylmuramoyl-L-alanine--D-glutamate ligase	chromosome
Pangenome	NA	CDS	2430364	2432577	.	+	0	g000250_1	fusA	Elongation factor G	(RS_RS07370:RS_RS07375)	WP_011001414.1	VWA domain-containing protein	chromosome
Pangenome	NA	CDS	409216	410517	.	+	0	g000252_1	ttuB	Putative tartrate transporter	RS_RS12500	WP_011002410.1	cytochrome-c peroxidase	chromosome
Pangenome	NA	CDS	684265	685593	.	+	0	g000252_2	nicT	Putative metabolite transport protein NicT	RS_RS17030	WP_011003278.1	flavohemoprotein	chromosome
Pangenome	NA	CDS	3429442	3431517	.	+	0	g000253	NA	hypothetical protein	RS_RS03605	WP_011000671.1	Tfp pilus assembly protein FimT/FimU	chromosome
Pangenome	NA	CDS	2694961	2695920	.	+	0	g000254_1	NA	hypothetical protein	RS_RS12750	WP_016725956.1	methylated-DNA--[protein]-cysteine S-methyltransferase	chromosome
Pangenome	NA	CDS	3478180	3479325	.	+	0	g000256	popA	Protein PopA1	RS_RS15090	WP_003264123.1	50S ribosomal protein L16	chromosome
Pangenome	NA	CDS	2276965	2292894	.	+	0	g000257	tycC	Tyrocidine synthase 3	RS_RS17300	WP_011003344.1	spherulation-specific family 4 protein	plasmid
Pangenome	NA	CDS	2224957	2228124	.	+	0	g000260_1	NA	hypothetical protein	RS_RS07860	WP_011001506.1	alpha/beta hydrolase	chromosome
Pangenome	NA	CDS	1585978	1588125	.	+	0	g000262	NA	hypothetical protein	RS_RS06430	WP_011001232.1	fumarate/nitrate reduction transcriptional regulator Fnr	chromosome
Pangenome	NA	CDS	1148020	1149798	.	+	0	g000263_1	msbA	Lipid A export ATP-binding/permease protein MsbA	RS_RS14510	WP_011002802.1	lytic transglycosylase domain-containing protein	chromosome
Pangenome	NA	CDS	2494609	2496786	.	+	0	g000263_2	apxIB	Toxin RTX-I translocation ATP-binding protein	RS_RS08770	WP_011001674.1	response regulator	chromosome
Pangenome	NA	CDS	2317591	2319450	.	+	0	g000264	NA	hypothetical protein	RS_RS14705	WP_011002840.1	response regulator	chromosome
Pangenome	NA	CDS	2252107	2253333	.	+	0	g000266	nbzA	hypothetical protein	RS_RS05775	WP_011001109.1	helix-turn-helix transcriptional regulator	chromosome
Pangenome	NA	CDS	402889	403647	.	+	0	g000267_1	NA	hypothetical protein	RS_RS20575	WP_011004018.1	FMN-binding protein	plasmid
Pangenome	NA	CDS	1857760	1858680	.	+	0	g000267_2	NA	hypothetical protein	RS_RS10390	WP_011002003.1	membrane protein	chromosome
Pangenome	NA	CDS	3169198	3174396	.	+	0	g000272	malQ	hypothetical protein	RS_RS22895	WP_011004480.1	DUF333 domain-containing protein	plasmid
Pangenome	NA	CDS	1661362	1663236	.	+	0	g000274_1	alkJ	Alcohol dehydrogenase [acceptor]	RS_RS13930	WP_011002692.1	type II 3-dehydroquinate dehydratase	chromosome
Pangenome	NA	CDS	1019173	1020840	.	+	0	g000274_2	alkJ	Alcohol dehydrogenase [acceptor]	RS_RS25115	WP_011004915.1	hypothetical protein	plasmid
Pangenome	NA	CDS	1388254	1389801	.	+	0	g000276	NA	hypothetical protein	RS_RS15180	WP_043876665.1	alpha-2-macroglobulin family protein	chromosome
Pangenome	NA	CDS	633340	634857	.	+	0	g000277_1	glnG	DNA-binding transcriptional regulator NtrC	RS_RS13840	WP_011002673.1	ribonuclease N1	chromosome
Pangenome	NA	CDS	1938352	1939734	.	+	0	g000277_2	norR	Anaerobic nitric oxide reductase transcription regulator NorR	RS_RS08060	WP_011001543.1	dihydrolipoyllysine-residue acetyltransferase	chromosome
Pangenome	NA	CDS	1939735	1941198	.	+	0	g000277_3	atoC	Regulatory protein AtoC	RS_RS08070	WP_011001545.1	dihydrolipoyl dehydrogenase	chromosome
Pangenome	NA	CDS	1817443	1818843	.	+	0	g000277_4	norR	Anaerobic nitric oxide reductase transcription regulator NorR	RS_RS12310	WP_011002369.1	phospholipase D family protein	chromosome
Pangenome	NA	CDS	2189266	2190810	.	+	0	g000278	yiiM	Protein YiiM	RS_RS12495	WP_011002409.1	metallophosphoesterase	chromosome
Pangenome	NA	CDS	2476024	2477526	.	+	0	g000279	queE	7-carboxy-7-deazaguanine synthase	RS_RS05985	WP_104071412.1	carbohydrate porin	chromosome
Pangenome	NA	CDS	2248225	2249625	.	+	0	g000280_2	hmrR	Monoacylglycerol lipase	RS_RS17020	WP_011003276.1	SAM-dependent DNA methyltransferase	chromosome
Pangenome	NA	CDS	115513	116817	.	+	0	g000281_1	ttuD	Putative hydroxypyruvate reductase	RS_RS03930	WP_011000736.1	gamma-glutamylcyclotransferase	chromosome
Pangenome	NA	CDS	1944820	1945971	.	+	0	g000285_1	NA	hypothetical protein	RS_RS02725	WP_011000504.1	FAD-dependent monooxygenase	chromosome
Pangenome	NA	CDS	357190	358359	.	+	0	g000285_2	NA	hypothetical protein	RS_RS14325	WP_011002770.1	ABC transporter substrate-binding protein	chromosome
Pangenome	NA	CDS	2857945	2858895	.	+	0	g000287	NA	hypothetical protein	RS_RS13355	WP_011002577.1	glycolate oxidase subunit GlcE	chromosome
Pangenome	NA	CDS	914404	915276	.	+	0	g000288_1	mltC	Membrane-bound lytic murein transglycosylase C	RS_RS11110	WP_011002142.1	MBL fold metallo-hydrolase	chromosome
Pangenome	NA	CDS	1787425	1788099	.	+	0	g000289_1	sutR	HTH-type transcriptional regulator SutR	RS_RS11110	WP_011002142.1	MBL fold metallo-hydrolase	chromosome
Pangenome	NA	CDS	2574790	2575227	.	+	0	g000290_1	yybR	putative HTH-type transcriptional regulator YybR	RS_RS10445	WP_011002013.1	triacylglycerol lipase	chromosome
Pangenome	NA	CDS	2985622	2988750	.	+	0	g000293	NA	hypothetical protein	RS_RS00425	WP_011000051.1	transporter substrate-binding domain-containing protein	chromosome
Pangenome	NA	CDS	1926592	1929126	.	+	0	g000295_1	NA	hypothetical protein	RS_RS02385	WP_016724024.1	glutamate/aspartate ABC transporter substrate-binding protein	chromosome
Pangenome	NA	CDS	2819164	2821425	.	+	0	g000297	eutC	Ethanolamine ammonia-lyase light chain	RS_RS17050	WP_021155682.1	CPBP family intramembrane metalloprotease	chromosome
Pangenome	NA	CDS	1678300	1678572	.	+	0	g000298_1	NA	hypothetical protein	RS_RS12870	WP_011002482.1	2OG-Fe(II) oxygenase	chromosome
Pangenome	NA	CDS	2447725	2448312	.	+	0	g000298_2	NA	hypothetical protein	RS_RS08255	WP_080511060.1	hypothetical protein	chromosome
Pangenome	NA	CDS	1783945	1784505	.	+	0	g000298_3	NA	hypothetical protein	RS_RS22090	WP_011004318.1	hypothetical protein	plasmid
Pangenome	NA	CDS	1704100	1705593	.	+	0	g000299_1	davD	Glutarate-semialdehyde dehydrogenase DavD	RS_RS12655	WP_011002440.1	site-2 protease family protein	chromosome
Pangenome	NA	CDS	2257900	2259381	.	+	0	g000299_2	gabD	Succinate-semialdehyde dehydrogenase [NADP(+)] GabD	RS_RS13390	WP_011002584.1	glutathione peroxidase	chromosome
Pangenome	NA	CDS	2788438	2789256	.	+	0	g000300	NA	hypothetical protein	RS_RS21970	WP_011004295.1	membrane protein	plasmid
Pangenome	NA	CDS	883822	885252	.	+	0	g000301	NA	hypothetical protein	RS_RS02475	WP_011000457.1	hypothetical protein	chromosome
Pangenome	NA	CDS	3105250	3106287	.	+	0	g000304_1	ompW	hypothetical protein	RS_RS12645	WP_043876649.1	HutD family protein	chromosome
Pangenome	NA	CDS	909286	910200	.	+	0	g000305_1	gltI	Glutamate/aspartate import solute-binding protein	RS_RS12515	WP_011002413.1	MliC family protein	chromosome
Pangenome	NA	CDS	1660462	1661361	.	+	0	g000305_2	gltI	Glutamate/aspartate import solute-binding protein	RS_RS25005	WP_011004890.1	4-oxalocrotonate tautomerase family protein	plasmid
Pangenome	NA	CDS	1784506	1785402	.	+	0	g000305_3	gltI	Glutamate/aspartate import solute-binding protein	RS_RS24985	WP_011004885.1	hypothetical protein	plasmid
Pangenome	NA	CDS	2088451	2089068	.	+	0	g000306_1	cysC	putative adenylyl-sulfate kinase	RS_RS15090	WP_003264123.1	50S ribosomal protein L16	chromosome
Pangenome	NA	CDS	3406918	3407496	.	+	0	g000306_2	cysC	Adenylyl-sulfate kinase	RS_RS10070	WP_011001939.1	hypothetical protein	chromosome
Pangenome	NA	CDS	1923460	1923927	.	+	0	g000308_1	iorA	Isoquinoline 1-oxidoreductase subunit alpha	RS_RS22000	WP_011004301.1	Gfo/Idh/MocA family oxidoreductase	plasmid
Pangenome	NA	CDS	2944750	2945208	.	+	0	g000308_2	iorA	Isoquinoline 1-oxidoreductase subunit alpha	(RS_RS07015:RS_RS07020)	WP_011001348.1	peptide deformylase	chromosome
Pangenome	NA	CDS	3121633	3126135	.	+	0	g000311_1	NA	hypothetical protein	(RS_RS07015:RS_RS07020)	WP_011001348.1	peptide deformylase	chromosome
Pangenome	NA	CDS	3273934	3274800	.	+	0	g000312_1	esiB	hypothetical protein	RS_RS04825	WP_011000927.1	ATP-binding cassette domain-containing protein	chromosome
Pangenome	NA	CDS	3209662	3210975	.	+	0	g000313_1	kgtP	Alpha-ketoglutarate permease	RS_RS09920	WP_011001910.1	nodulation factor ABC transporter ATP-binding protein NodI	chromosome
Pangenome	NA	CDS	3375970	3377316	.	+	0	g000313_2	kgtP	Alpha-ketoglutarate permease	RS_RS07555	WP_011001450.1	SCO family protein	chromosome
Pangenome	NA	CDS	1093201	1095108	.	+	0	g000313_3	dctB	C4-dicarboxylate transport sensor protein DctB	RS_RS14330	WP_011002772.1	ABC transporter ATP-binding protein	chromosome
Pangenome	NA	CDS	3119509	3121632	.	+	0	g000314	NA	hypothetical protein	RS_RS09560	WP_011001830.1	GGDEF domain-containing protein	chromosome
Pangenome	NA	CDS	1160872	1162101	.	+	0	g000318_1	apbC	Iron-sulfur cluster carrier protein	RS_RS08875	WP_011001695.1	amino acid permease	chromosome
Pangenome	NA	CDS	2867332	2868288	.	+	0	g000321	NA	hypothetical protein	RS_RS00250	WP_011000017.1	FAD-binding oxidoreductase	chromosome
Pangenome	NA	CDS	3392689	3393252	.	+	0	g000324_1	cynS	Cyanate hydratase	RS_RS17310	WP_043876781.1	carbohydrate porin	plasmid
Pangenome	NA	CDS	2782414	2782713	.	+	0	g000326	NA	hypothetical protein	(RS_RS14945:RS_RS14950)	WP_011002888.1	RNA polymerase sigma factor	chromosome
Pangenome	NA	CDS	2736262	2741628	.	+	0	g000328_1	NA	hypothetical protein	RS_RS15745	WP_043876675.1	MFS transporter	chromosome
Pangenome	NA	CDS	2502661	2503377	.	+	0	g000329	ureE	Urease accessory protein UreE	RS_RS16705	WP_011003217.1	LysR family transcriptional regulator	chromosome
Pangenome	NA	CDS	2602693	2605260	.	+	0	g000331_1	comEC	hypothetical protein	RS_RS04810	WP_011000924.1	Kdo hydroxylase family protein	chromosome
Pangenome	NA	CDS	2324434	2326233	.	+	0	g000333	NA	hypothetical protein	RS_RS16495	WP_011003176.1	acyltransferase	chromosome
Pangenome	NA	CDS	2951641	2953635	.	+	0	g000334	NA	hypothetical protein	RS_RS05120	WP_011000986.1	D-glycerate dehydrogenase	chromosome
Pangenome	NA	CDS	1306990	1308699	.	+	0	g000335_1	fadD	Long-chain-fatty-acid--CoA ligase	RS_RS07405	WP_011001421.1	LysR family transcriptional regulator	chromosome
Pangenome	NA	CDS	3457237	3458973	.	+	0	g000335_2	fadD	Long-chain-fatty-acid--CoA ligase	RS_RS16835	WP_011003242.1	DUF2272 domain-containing protein	chromosome
Pangenome	NA	CDS	513841	515598	.	+	0	g000336	NA	hypothetical protein	RS_RS22125	WP_043876850.1	DUF692 domain-containing protein	plasmid
Pangenome	NA	CDS	3351478	3353187	.	+	0	g000337_1	xerC	Tyrosine recombinase XerC	RS_RS14030	WP_011002713.1	1,6-anhydro-N-acetylmuramyl-L-alanine amidase AmpD	chromosome
Pangenome	NA	CDS	2112715	2114259	.	+	0	g000338	NA	hypothetical protein	RS_RS12745	WP_011002457.1	chalcone isomerase family protein	chromosome
Pangenome	NA	CDS	2809021	2810115	.	+	0	g000339	NA	hypothetical protein	RS_RS09095	WP_011001740.1	DJ-1/PfpI family protein	chromosome
Pangenome	NA	CDS	828193	829431	.	+	0	g000340	NA	hypothetical protein	RS_RS06665	WP_028852978.1	uracil-DNA glycosylase family protein	chromosome
Pangenome	NA	CDS	2622079	2622642	.	+	0	g000345_1	NA	hypothetical protein	RS_RS15090	WP_003264123.1	50S ribosomal protein L16	chromosome
Pangenome	NA	CDS	844102	844773	.	+	0	g000346	NA	hypothetical protein	RS_RS12350	WP_043876645.1	YdcF family protein	chromosome
Pangenome	NA	CDS	1915090	1915710	.	+	0	g000348	NA	hypothetical protein	RS_RS22705	WP_011004443.1	hypothetical protein	plasmid
Pangenome	NA	CDS	976966	977385	.	+	0	g000349_1	NA	hypothetical protein	RS_RS11740	WP_011002262.1	hypothetical protein	chromosome
Pangenome	NA	CDS	1696327	1696914	.	+	0	g000349_2	NA	hypothetical protein	RS_RS13415	WP_016723684.1	Tfp pilus assembly protein FimT/FimU	chromosome
Pangenome	NA	CDS	2068213	2072850	.	+	0	g000354	NA	hypothetical protein	RS_RS04075	WP_011000764.1	cytochrome c	chromosome
Pangenome	NA	CDS	1559566	1562190	.	+	0	g000357	sctC	hypothetical protein	RS_RS14515	WP_011002803.1	flagellar protein FliT	chromosome
Pangenome	NA	CDS	2541346	2542473	.	+	0	g000358_1	bioB	Biotin synthase	RS_RS04820	WP_011000926.1	hypothetical protein	chromosome
Pangenome	NA	CDS	3304444	3306528	.	+	0	g000359	NA	hypothetical protein	RS_RS03645	WP_011000679.1	pilus assembly protein	chromosome
Pangenome	NA	CDS	2042401	2042775	.	+	0	g000360_1	NA	hypothetical protein	RS_RS01845	WP_011000338.1	sensor domain-containing diguanylate cyclase	chromosome
Pangenome	NA	CDS	2620492	2622078	.	+	0	g000363_1	gabD	Succinate-semialdehyde dehydrogenase [NADP(+)]	RS_RS12370	WP_011002381.1	ATP-dependent Clp protease ATP-binding subunit ClpA	chromosome
Pangenome	NA	CDS	3455722	3457236	.	+	0	g000363_2	gabD	Succinate-semialdehyde dehydrogenase [NADP(+)]	RS_RS03530	WP_011000657.1	NADH:flavin oxidoreductase/NADH oxidase	chromosome
Pangenome	NA	CDS	3136081	3137802	.	+	0	g000364_1	imuB	Protein ImuB	RS_RS16520	WP_011003181.1	oligopeptide transporter, OPT family	chromosome
Pangenome	NA	CDS	3454753	3455721	.	+	0	g000364_2	NA	hypothetical protein	RS_RS15360	WP_043876668.1	glucan biosynthesis protein D	chromosome
Pangenome	NA	CDS	2194135	2195310	.	+	0	g000367_1	NA	hypothetical protein	RS_RS09500	WP_011001818.1	NAD(P)/FAD-dependent oxidoreductase	chromosome
Pangenome	NA	CDS	1426228	1427394	.	+	0	g000368	NA	hypothetical protein	(RS_RS09010:RS_RS09015)	WP_011001724.1	PilZ domain-containing protein	chromosome
Pangenome	NA	CDS	173290	173814	.	+	0	g000372_1	NA	hypothetical protein	RS_RS09010	WP_011001723.1	DNA polymerase III subunit delta'	chromosome
Pangenome	NA	CDS	2805070	2805888	.	+	0	g000372_2	NA	hypothetical protein	RS_RS13950	WP_011002696.1	zinc-ribbon domain-containing protein	chromosome
Pangenome	NA	CDS	2643652	2644263	.	+	0	g000373	NA	hypothetical protein	RS_RS15445		hypothetical protein	chromosome
Pangenome	NA	CDS	2692015	2692473	.	+	0	g000377	NA	hypothetical protein	RS_RS06100	WP_011001168.1	outer membrane protein assembly factor BamB	chromosome
Pangenome	NA	CDS	2028022	2030460	.	+	0	g000385	NA	hypothetical protein	RS_RS06095	WP_011001167.1	tetratricopeptide repeat protein	chromosome
Pangenome	NA	CDS	2568382	2569401	.	+	0	g000386_1	oppD	Oligopeptide transport ATP-binding protein OppD	(RS_RS13820:RS_RS13825)	WP_011002670.1	16S rRNA (uracil(1498)-N(3))-methyltransferase	chromosome
Pangenome	NA	CDS	2398453	2400501	.	+	0	g000387	speH	S-adenosylmethionine decarboxylase proenzyme	RS_RS08015	WP_011001533.1	4-hydroxy-2-oxoheptanedioate aldolase	chromosome
Pangenome	NA	CDS	531388	532758	.	+	0	g000388_1	accC	Biotin carboxylase	RS_RS11235	WP_011002166.1	hypothetical protein	chromosome
Pangenome	NA	CDS	2846188	2848224	.	+	0	g000388_2	accA1	Acetyl-/propionyl-coenzyme A carboxylase alpha chain	RS_RS03275	WP_011000608.1	type II secretion system F family protein	chromosome
Pangenome	NA	CDS	3237346	3238707	.	+	0	g000391	nylB'	hypothetical protein	RS_RS18395	WP_011003571.1	siderophore-interacting protein	plasmid
Pangenome	NA	CDS	1380061	1381182	.	+	0	g000394	NA	hypothetical protein	RS_RS03470	WP_011000645.1	chain-length determining protein	chromosome
Pangenome	NA	CDS	2249626	2250720	.	+	0	g000395_1	bepA	Beta-barrel assembly-enhancing protease	RS_RS01530	WP_011000275.1	type III pantothenate kinase	chromosome
Pangenome	NA	CDS	1329073	1330089	.	+	0	g000397	udg	hypothetical protein	RS_RS15165	WP_011002922.1	DUF2135 domain-containing protein	chromosome
Pangenome	NA	CDS	2120146	2121015	.	+	0	g000399_1	NA	hypothetical protein	RS_RS17335	WP_011003351.1	class D beta-lactamase	plasmid
Pangenome	NA	CDS	791794	792330	.	+	0	g000402_1	NA	hypothetical protein	RS_RS10035	WP_043876626.1	GntR family transcriptional regulator	chromosome
Pangenome	NA	CDS	3132067	3132735	.	+	0	g000404	NA	hypothetical protein	RS_RS06355	WP_011001217.1	glycerophosphodiester phosphodiesterase	chromosome
Pangenome	NA	CDS	3290692	3291300	.	+	0	g000405	NA	hypothetical protein	RS_RS03010	WP_011000560.1	paraquat-inducible protein A	chromosome
Pangenome	NA	CDS	3377317	3377922	.	+	0	g000407	mshD	hypothetical protein	RS_RS08720	WP_011001664.1	DUF1842 domain-containing protein	chromosome
Pangenome	NA	CDS	1347715	1348002	.	+	0	g000413_1	acyP	Acylphosphatase	RS_RS08890	WP_011001698.1	bifunctional nicotinamidase/pyrazinamidase	chromosome
Pangenome	NA	CDS	2981926	2982306	.	+	0	g000413_2	yccX	Acylphosphatase	RS_RS23210	WP_011004540.1	FMN-dependent NADH-azoreductase	plasmid
Pangenome	NA	CDS	1461010	1461288	.	+	0	g000414	NA	hypothetical protein	RS_RS03785	WP_011000706.1	DUF3318 domain-containing protein	chromosome
Pangenome	NA	CDS	2922601	2924604	.	+	0	g000420	NA	hypothetical protein	RS_RS10640	WP_011002052.1	2-oxo-4-hydroxy-4-carboxy-5-ureidoimidazoline decarboxylase	chromosome
Pangenome	NA	CDS	1603204	1605000	.	+	0	g000421_1	NA	hypothetical protein	RS_RS08175	WP_011001564.1	hypothetical protein	chromosome
Pangenome	NA	CDS	3444424	3445800	.	+	0	g000421_2	mauG	Methylamine utilization protein MauG	RS_RS09910	WP_011001909.1	phasin family protein	chromosome
Pangenome	NA	CDS	1042807	1044741	.	+	0	g000422_1	icd	Isocitrate dehydrogenase [NADP]	RS_RS01440	WP_011000258.1	hypothetical protein	chromosome
Pangenome	NA	CDS	2254099	2255469	.	+	0	g000427_1	gudD	Glucarate dehydratase	RS_RS07585	WP_011001458.1	TraR/DksA family transcriptional regulator	chromosome
Pangenome	NA	CDS	2389396	2390907	.	+	0	g000427_2	gudD	Glucarate dehydratase	RS_RS06945	WP_028860524.1	chitin-binding protein	chromosome
Pangenome	NA	CDS	2050276	2051658	.	+	0	g000428	anoR	hypothetical protein	RS_RS16965		MetQ/NlpA family lipoprotein	chromosome
Pangenome	NA	CDS	2364937	2366106	.	+	0	g000430_1	dhaT	1%2C3-propanediol dehydrogenase	RS_RS03235	WP_011000600.1	DUF898 domain-containing protein	chromosome
Pangenome	NA	CDS	2868289	2869530	.	+	0	g000430_2	dhaT	1%2C3-propanediol dehydrogenase	RS_RS05960	WP_011001139.1	PD-(D/E)XK nuclease family protein	chromosome
Pangenome	NA	CDS	1033024	1034217	.	+	0	g000431_1	ddpC	putative D%2CD-dipeptide transport system permease protein DdpC	RS_RS17255	WP_011003333.1	PAS domain-containing protein	plasmid
Pangenome	NA	CDS	2567452	2568381	.	+	0	g000431_2	dppC	Dipeptide transport system permease protein DppC	RS_RS08870	WP_011001694.1	glycoside hydrolase family 28 protein	chromosome
Pangenome	NA	CDS	262249	263361	.	+	0	g000432_1	NA	hypothetical protein	RS_RS22415	WP_011004386.1	bifunctional diguanylate cyclase/phosphodiesterase	plasmid
Pangenome	NA	CDS	2834662	2835786	.	+	0	g000432_2	NA	hypothetical protein	RS_RS22405	WP_011004384.1	ShlB/FhaC/HecB family hemolysin secretion/activation protein	plasmid
Pangenome	NA	CDS	2499616	2500635	.	+	0	g000433	NA	hypothetical protein	RS_RS22205	WP_011004341.1	EAL domain-containing protein	plasmid
Pangenome	NA	CDS	1738654	1739151	.	+	0	g000434_1	lrp	Leucine-responsive regulatory protein	RS_RS01665	WP_011000302.1	YifB family Mg chelatase-like AAA ATPase	chromosome
Pangenome	NA	CDS	1497001	1497957	.	+	0	g000434_2	lrp	Leucine-responsive regulatory protein	RS_RS05240	WP_011001008.1	DegQ family serine endoprotease	chromosome
Pangenome	NA	CDS	1937863	1938351	.	+	0	g000434_3	decR	DNA-binding transcriptional activator DecR	RS_RS05240	WP_011001008.1	DegQ family serine endoprotease	chromosome
Pangenome	NA	CDS	268378	269286	.	+	0	g000435_1	gltR	HTH-type transcriptional regulator GltR	RS_RS00485	WP_011000065.1	alkaline phosphatase	chromosome
Pangenome	NA	CDS	1965652	1966584	.	+	0	g000437	NA	hypothetical protein	RS_RS25015	WP_011004892.1	methyltransferase domain-containing protein	plasmid
Pangenome	NA	CDS	1172905	1173693	.	+	0	g000438_1	otnI	2-oxo-tetronate isomerase	RS_RS15365	WP_119918750.1	AGE family epimerase/isomerase	chromosome
Pangenome	NA	CDS	2754166	2754780	.	+	0	g000442_1	anoI	Acyl-homoserine-lactone synthase	RS_RS17040	WP_011003280.1	MFS transporter	chromosome
Pangenome	NA	CDS	1740475	1741119	.	+	0	g000443	NA	hypothetical protein	RS_RS17040	WP_011003280.1	MFS transporter	chromosome
Pangenome	NA	CDS	3303871	3304443	.	+	0	g000445	NA	hypothetical protein	RS_RS17915	WP_011003477.1	glycoside hydrolase family 5 protein	plasmid
Pangenome	NA	CDS	3263539	3264015	.	+	0	g000447	NA	hypothetical protein	RS_RS11250	WP_043876634.1	endo alpha-1,4 polygalactosaminidase	chromosome
Pangenome	NA	CDS	3020641	3021123	.	+	0	g000448	NA	hypothetical protein	RS_RS23225	WP_011004543.1	hypothetical protein	plasmid
Pangenome	NA	CDS	809926	810156	.	+	0	g000450	NA	hypothetical protein	RS_RS00790	WP_011000127.1	LysR family transcriptional regulator	chromosome
Pangenome	NA	CDS	2237050	2240196	.	+	0	g000452_1	mdtB	Multidrug resistance protein MdtB	RS_RS00275	WP_011000022.1	dienelactone hydrolase family protein	chromosome
Pangenome	NA	CDS	2142241	2148435	.	+	0	g000452_2	mdtC	Multidrug resistance protein MdtC	RS_RS00870	WP_173361999.1	hypothetical protein	chromosome
Pangenome	NA	CDS	2569402	2573922	.	+	0	g000453	NA	hypothetical protein	RS_RS22710	WP_011004444.1	helix-turn-helix transcriptional regulator	plasmid
Pangenome	NA	CDS	237640	242367	.	+	0	g000454	sasA	hypothetical protein	RS_RS03025	WP_011000562.1	S-formylglutathione hydrolase	chromosome
Pangenome	NA	CDS	1769440	1772526	.	+	0	g000458	rcsC	Sensor histidine kinase RcsC	RS_RS01535	WP_028852532.1	biotin--[acetyl-CoA-carboxylase] ligase	chromosome
Pangenome	NA	CDS	2459935	2460945	.	+	0	g000460_1	cydB	Cytochrome bd-I ubiquinol oxidase subunit 2	RS_RS01815	WP_011000332.1	SURF1 family protein	chromosome
Pangenome	NA	CDS	3114853	3117180	.	+	0	g000460_2	appC	Cytochrome bd-II ubiquinol oxidase subunit 1	RS_RS08210	WP_011001571.1	peptidoglycan editing factor PgeF	chromosome
Pangenome	NA	CDS	3014374	3016416	.	+	0	g000463	NA	hypothetical protein	RS_RS11995	WP_011002312.1	ParA family protein	chromosome
Pangenome	NA	CDS	1774594	1776696	.	+	0	g000464	NA	hypothetical protein	RS_RS08185	WP_080511059.1	hypothetical protein	chromosome
Pangenome	NA	CDS	1008811	1010154	.	+	0	g000465_1	dctA2	C4-dicarboxylate transport protein 2	RS_RS02545	WP_011000470.1	nucleotidyltransferase family protein	chromosome
Pangenome	NA	CDS	1310017	1311303	.	+	0	g000465_2	dctA2	C4-dicarboxylate transport protein 2	RS_RS14455	WP_011002792.1	CYTH domain-containing protein	chromosome
Pangenome	NA	CDS	2995570	2997243	.	+	0	g000466_1	pglA	Polygalacturonase	RS_RS07265	WP_080511083.1	RNA 2',3'-cyclic phosphodiesterase	chromosome
Pangenome	NA	CDS	1907059	1908747	.	+	0	g000467_1	acsA	Acetyl-coenzyme A synthetase	RS_RS02290	WP_011000423.1	methyltransferase domain-containing protein	chromosome
Pangenome	NA	CDS	2893741	2895471	.	+	0	g000467_2	acsA	Acetyl-coenzyme A synthetase	RS_RS15590	WP_011002995.1	EF-hand domain-containing protein	chromosome
Pangenome	NA	CDS	321409	323103	.	+	0	g000468_1	pqiB	Paraquat-inducible protein B	RS_RS03850	WP_011000718.1	peptide-methionine (S)-S-oxide reductase MsrA	chromosome
Pangenome	NA	CDS	1642849	1644399	.	+	0	g000469_1	garB	Glutathione amide reductase	RS_RS04065	WP_011000763.1	NUDIX hydrolase	chromosome
Pangenome	NA	CDS	3479326	3481038	.	+	0	g000470	yoaH	hypothetical protein	RS_RS10480	WP_011002020.1	DUF924 family protein	chromosome
Pangenome	NA	CDS	2190811	2192481	.	+	0	g000471	NA	hypothetical protein	RS_RS02920	WP_011000541.1	molybdopterin-guanine dinucleotide biosynthesis protein B	chromosome
Pangenome	NA	CDS	3312817	3314388	.	+	0	g000473	ydgJ	putative oxidoreductase YdgJ	RS_RS16555	WP_011003188.1	cupin domain-containing protein	chromosome
Pangenome	NA	CDS	831340	832713	.	+	0	g000477	zitB	Zinc transporter ZitB	RS_RS02765	WP_011000511.1	recombination regulator RecX	chromosome
Pangenome	NA	CDS	1673188	1674021	.	+	0	g000478_1	queF	NADPH-dependent 7-cyano-7-deazaguanine reductase	RS_RS12140	WP_011002339.1	5-carboxymethyl-2-hydroxymuconate Delta-isomerase	chromosome
Pangenome	NA	CDS	2713150	2714361	.	+	0	g000478_2	braC	Leucine-%2C isoleucine-%2C valine-%2C threonine-%2C and alanine-binding protein	RS_RS03905	WP_011000731.1	bacteriohemerythrin	chromosome
Pangenome	NA	CDS	3372052	3373242	.	+	0	g000478_3	livK	Leucine-specific-binding protein	RS_RS13365	WP_011002579.1	CidA/LrgA family protein	chromosome
Pangenome	NA	CDS	2198128	2199651	.	+	0	g000479	NA	hypothetical protein	RS_RS05245	WP_011001009.1	glutaredoxin family protein	chromosome
Pangenome	NA	CDS	2348254	2349195	.	+	0	g000481_1	ytfF	Inner membrane protein YtfF	RS_RS08815	WP_011001683.1	BolA family transcriptional regulator	chromosome
Pangenome	NA	CDS	790120	790995	.	+	0	g000484_1	speE	Polyamine aminopropyltransferase	RS_RS16830	WP_011003241.1	HU family DNA-binding protein	chromosome
Pangenome	NA	CDS	2384494	2385507	.	+	0	g000484_2	speE	Polyamine aminopropyltransferase	RS_RS22715	WP_011004445.1	DUF1272 domain-containing protein	plasmid
Pangenome	NA	CDS	735097	735921	.	+	0	g000486	NA	hypothetical protein	RS_RS03380	WP_011000627.1	Hpt domain-containing protein	chromosome
Pangenome	NA	CDS	3069655	3070479	.	+	0	g000487	menH	2-succinyl-6-hydroxy-2%2C4-cyclohexadiene-1-carboxylate synthase	(RS_RS10485:RS_RS10490)	WP_011002022.1	ABC transporter permease	chromosome
Pangenome	NA	CDS	511951	512649	.	+	0	g000491	NA	hypothetical protein	RS_RS10490	WP_011002022.1	ABC transporter permease	chromosome
Pangenome	NA	CDS	215971	216645	.	+	0	g000493_1	NA	hypothetical protein	RS_RS10650	WP_011002054.1	NADP-dependent malic enzyme	chromosome
Pangenome	NA	CDS	3069064	3069654	.	+	0	g000494	NA	hypothetical protein	RS_RS22815	WP_011004465.1	response regulator	plasmid
Pangenome	NA	CDS	3370054	3370455	.	+	0	g000499	NA	hypothetical protein	RS_RS14605	WP_011002822.1	cytochrome o ubiquinol oxidase subunit I	chromosome
Pangenome	NA	CDS	1410610	1411005	.	+	0	g000500	NA	hypothetical protein	RS_RS13205	WP_028853574.1	molecular chaperone DnaK	chromosome
Pangenome	NA	CDS	3432793	3433098	.	+	0	g000503	NA	hypothetical protein	RS_RS22210	WP_043876853.1	potassium transporter Kup	plasmid
Pangenome	NA	CDS	2695921	2696205	.	+	0	g000505	NA	hypothetical protein	RS_RS08170	WP_011001563.1	potassium transporter Kup	chromosome
Pangenome	NA	CDS	1639588	1639842	.	+	0	g000507	NA	hypothetical protein	RS_RS08170	WP_011001563.1	potassium transporter Kup	chromosome
Pangenome	NA	CDS	3222748	3227148	.	+	0	g000510	cobN	hypothetical protein	RS_RS08900	WP_011001700.1	acyl-CoA dehydrogenase C-terminal domain-containing protein	chromosome
Pangenome	NA	CDS	960004	962913	.	+	0	g000511_1	NA	hypothetical protein	RS_RS04965	WP_043876569.1	S10 family peptidase	chromosome
Pangenome	NA	CDS	70036	71856	.	+	0	g000518_1	dld	hypothetical protein	RS_RS04965	WP_043876569.1	S10 family peptidase	chromosome
Pangenome	NA	CDS	2970370	2972085	.	+	0	g000520	NA	hypothetical protein	RS_RS11095	WP_011002139.1	DEAD/DEAH box helicase	chromosome
Pangenome	NA	CDS	2958970	2960778	.	+	0	g000521	NA	hypothetical protein	RS_RS16395	WP_011003158.1	M20/M25/M40 family metallo-hydrolase	chromosome
Pangenome	NA	CDS	1118605	1120200	.	+	0	g000522_1	gsiB	Glutathione-binding protein GsiB	RS_RS05115	WP_011000985.1	sodium:proton antiporter	chromosome
Pangenome	NA	CDS	2715535	2717034	.	+	0	g000524	frc	Formyl-CoA:oxalate CoA-transferase	RS_RS15415	WP_011002962.1	MFS transporter	chromosome
Pangenome	NA	CDS	1348003	1349457	.	+	0	g000525	NA	hypothetical protein	RS_RS15415	WP_011002962.1	MFS transporter	chromosome
Pangenome	NA	CDS	2487691	2489052	.	+	0	g000526_1	exuT	Hexuronate transporter	RS_RS08915	WP_173362003.1	serine hydrolase	chromosome
Pangenome	NA	CDS	3103573	3104871	.	+	0	g000526_2	exuT	Hexuronate transporter	RS_RS08915	WP_173362003.1	serine hydrolase	chromosome
Pangenome	NA	CDS	1739152	1740474	.	+	0	g000528_1	NA	hypothetical protein	RS_RS25150	WP_011004921.1	hypothetical protein	plasmid
Pangenome	NA	CDS	2652886	2653782	.	+	0	g000532_1	crtB	All-trans-phytoene synthase	RS_RS09320	WP_011001784.1	tyrosine-type recombinase/integrase	chromosome
Pangenome	NA	CDS	2653783	2655030	.	+	0	g000532_2	NA	hypothetical protein	RS_RS09320	WP_011001784.1	tyrosine-type recombinase/integrase	chromosome
Pangenome	NA	CDS	1343536	1344588	.	+	0	g000533_1	NA	hypothetical protein	RS_RS18480	WP_011003589.1	membrane protein	plasmid
Pangenome	NA	CDS	1782745	1783944	.	+	0	g000533_2	NA	hypothetical protein	RS_RS10610	WP_011002046.1	urate hydroxylase PuuD	chromosome
Pangenome	NA	CDS	1624408	1625400	.	+	0	g000534	NA	hypothetical protein	RS_RS04080		molybdopterin-dependent oxidoreductase	chromosome
Pangenome	NA	CDS	1131070	1131699	.	+	0	g000535_1	sigE	ECF RNA polymerase sigma factor SigE	RS_RS15450	WP_011002970.1	cation transporter	chromosome
Pangenome	NA	CDS	2978953	2979906	.	+	0	g000536	NA	hypothetical protein	RS_RS11900	WP_011002293.1	formate dehydrogenase subunit gamma	chromosome
Pangenome	NA	CDS	3167959	3168921	.	+	0	g000537	NA	hypothetical protein	RS_RS12755	WP_011002459.1	site-specific tyrosine recombinase XerD	chromosome
Pangenome	NA	CDS	2267353	2268294	.	+	0	g000538_1	NA	hypothetical protein	RS_RS02820	WP_011000522.1	YheT family hydrolase	chromosome
Pangenome	NA	CDS	2446954	2447724	.	+	0	g000538_2	hssR	hypothetical protein	RS_RS06895	WP_011001324.1	CoA transferase	chromosome
Pangenome	NA	CDS	82021	82941	.	+	0	g000539_1	gno	Gluconate 5-dehydrogenase	RS_RS06895	WP_011001324.1	CoA transferase	chromosome
Pangenome	NA	CDS	537157	537870	.	+	0	g000540	NA	hypothetical protein	RS_RS24960	WP_011004881.1	NAD(P)-dependent oxidoreductase	plasmid
Pangenome	NA	CDS	2470657	2471544	.	+	0	g000542_1	yedA	putative inner membrane transporter YedA	RS_RS03655	WP_011000681.1	PilW family protein	chromosome
Pangenome	NA	CDS	3144199	3144822	.	+	0	g000542_2	betI	HTH-type transcriptional regulator BetI	RS_RS11470	WP_011002211.1	class I SAM-dependent methyltransferase	chromosome
Pangenome	NA	CDS	1037332	1038201	.	+	0	g000543	NA	hypothetical protein	RS_RS17950	WP_011003482.1	sulfotransferase	plasmid
Pangenome	NA	CDS	270586	271404	.	+	0	g000544	novR	hypothetical protein	RS_RS22440	WP_011004391.1	tyrosine-type recombinase/integrase	plasmid
Pangenome	NA	CDS	1479517	1480314	.	+	0	g000545	NA	hypothetical protein	RS_RS05785	WP_011001111.1	RNA methyltransferase	chromosome
Pangenome	NA	CDS	1081204	1081872	.	+	0	g000547_1	mepS	hypothetical protein	RS_RS18425	WP_080511095.1	serine hydrolase	plasmid
Pangenome	NA	CDS	2269792	2270598	.	+	0	g000547_2	NA	hypothetical protein	RS_RS02855	WP_011000528.1	EamA family transporter RarD	chromosome
Pangenome	NA	CDS	2093614	2094387	.	+	0	g000550	NA	hypothetical protein	RS_RS13450	WP_011002596.1	4-hydroxybenzoate octaprenyltransferase	chromosome
Pangenome	NA	CDS	2614480	2615133	.	+	0	g000554	NA	hypothetical protein	RS_RS06075	WP_011001163.1	type IV pilus biogenesis/stability protein PilW	chromosome
Pangenome	NA	CDS	372910	373557	.	+	0	g000555_1	pcp	Pyrrolidone-carboxylate peptidase	RS_RS12555	WP_011002421.1	SDR family oxidoreductase	chromosome
Pangenome	NA	CDS	977386	978033	.	+	0	g000555_2	pcp	Pyrrolidone-carboxylate peptidase	RS_RS17060	WP_011003284.1	response regulator transcription factor	chromosome
Pangenome	NA	CDS	1788100	1788648	.	+	0	g000558_1	NA	L-methionine sulfoximine/L-methionine sulfone acetyltransferase	RS_RS05685	WP_011001092.1	site-2 protease family protein	chromosome
Pangenome	NA	CDS	1172320	1172904	.	+	0	g000559	NA	hypothetical protein	RS_RS01400	WP_011000252.1	thiol:disulfide interchange protein DsbA/DsbL	chromosome
Pangenome	NA	CDS	2410378	2410896	.	+	0	g000561	NA	hypothetical protein	RS_RS01400	WP_011000252.1	thiol:disulfide interchange protein DsbA/DsbL	chromosome
Pangenome	NA	CDS	3111205	3111699	.	+	0	g000562	badR	hypothetical protein	RS_RS06015	WP_011001151.1	TetR/AcrR family transcriptional regulator	chromosome
Pangenome	NA	CDS	1522345	1522851	.	+	0	g000563	NA	hypothetical protein	RS_RS02145	WP_011000394.1	membrane protein	chromosome
Pangenome	NA	CDS	1557619	1558023	.	+	0	g000566_2	NA	hypothetical protein	RS_RS01900	WP_011000348.1	amino acid transporter	chromosome
Pangenome	NA	CDS	2859307	2859702	.	+	0	g000567_1	cspA	Cold shock-like protein CspA	RS_RS03750	WP_011000699.1	DNA/RNA non-specific endonuclease	chromosome
Pangenome	NA	CDS	2859100	2859306	.	+	0	g000567_2	cspD	Cold shock-like protein CspD	RS_RS04935	WP_011000949.1	GNAT family N-acetyltransferase	chromosome
Pangenome	NA	CDS	2692474	2692854	.	+	0	g000567_3	cspA	Cold shock-like protein CspA	RS_RS02210	WP_011000407.1	hypothetical protein	chromosome
Pangenome	NA	CDS	3437740	3438150	.	+	0	g000568	NA	hypothetical protein	RS_RS20580	WP_011004019.1	hypothetical protein	plasmid
Pangenome	NA	CDS	2332459	2332818	.	+	0	g000570	NA	hypothetical protein	RS_RS03330	WP_011000619.1	TPM domain-containing protein	chromosome
Pangenome	NA	CDS	3208999	3209355	.	+	0	g000572_1	NA	hypothetical protein	RS_RS13280	WP_011002562.1	hypothetical protein	chromosome
Pangenome	NA	CDS	3164890	3165297	.	+	0	g000573	NA	hypothetical protein	RS_RS23175	WP_011004534.1	PGDYG domain-containing protein	plasmid
Pangenome	NA	CDS	3138883	3144198	.	+	0	g000580	NA	hypothetical protein	RS_RS02170	WP_011000399.1	YeeE/YedE family protein	chromosome
Pangenome	NA	CDS	3008719	3012144	.	+	0	g000584	NA	hypothetical protein	RS_RS05165	WP_011000995.1	Rieske (2Fe-2S) protein	chromosome
Pangenome	NA	CDS	3257488	3259899	.	+	0	g000586	NA	hypothetical protein	RS_RS12135	WP_011002338.1	CbiX/SirB N-terminal domain-containing protein	chromosome
Pangenome	NA	CDS	2939647	2942103	.	+	0	g000587_1	cadA	putative cadmium-transporting ATPase	RS_RS14820	WP_028853721.1	lipid asymmetry maintenance protein MlaB	chromosome
Pangenome	NA	CDS	1910320	1911720	.	+	0	g000588	NA	hypothetical protein	RS_RS08715	WP_011001663.1	DUF1843 domain-containing protein	chromosome
Pangenome	NA	CDS	1004098	1004832	.	+	0	g000590_1	livF	High-affinity branched-chain amino acid transport ATP-binding protein LivF	RS_RS11815	WP_011002276.1	PepSY domain-containing protein	chromosome
Pangenome	NA	CDS	2380462	2381205	.	+	0	g000590_2	livF	High-affinity branched-chain amino acid transport ATP-binding protein LivF	RS_RS15020	WP_011002902.1	translation initiation factor IF-1	chromosome
Pangenome	NA	CDS	1654645	1655379	.	+	0	g000590_3	livF	High-affinity branched-chain amino acid transport ATP-binding protein LivF	RS_RS22195	WP_011004339.1	winged helix-turn-helix transcriptional regulator	plasmid
Pangenome	NA	CDS	3093961	3096210	.	+	0	g000591	dnaX	hypothetical protein	RS_RS06420	WP_011001230.1	membrane protein	chromosome
Pangenome	NA	CDS	1237504	1239804	.	+	0	g000592	lpxH	UDP-2%2C3-diacylglucosamine hydrolase	RS_RS08630	WP_011001649.1	hypothetical protein	chromosome
Pangenome	NA	CDS	1838677	1840416	.	+	0	g000595_1	norR	Anaerobic nitric oxide reductase transcription regulator NorR	RS_RS06405	WP_011001227.1	cbb3-type cytochrome oxidase subunit 3	chromosome
Pangenome	NA	CDS	2725561	2727477	.	+	0	g000595_2	acoR	Acetoin catabolism regulatory protein	RS_RS04455	WP_011000848.1	DUF748 domain-containing protein	chromosome
Pangenome	NA	CDS	2244034	2246127	.	+	0	g000596	NA	hypothetical protein	RS_RS05670	WP_019717987.1	NAD(P)/FAD-dependent oxidoreductase	chromosome
Pangenome	NA	CDS	107563	109389	.	+	0	g000597_1	atm1	ATM1-type heavy metal exporter	RS_RS05125	WP_016723266.1	DNA recombination protein RmuC	chromosome
Pangenome	NA	CDS	2177923	2179815	.	+	0	g000598	NA	hypothetical protein	RS_RS07615	WP_011001465.1	propionate--CoA ligase	chromosome
Pangenome	NA	CDS	1932190	1933941	.	+	0	g000600_1	NA	hypothetical protein	RS_RS04600	WP_011000877.1	acyl-CoA dehydrogenase	chromosome
Pangenome	NA	CDS	3417709	3418842	.	+	0	g000600_2	ugpC	sn-glycerol-3-phosphate import ATP-binding protein UgpC	RS_RS02345	WP_011000434.1	acyl-CoA dehydrogenase C-terminal domain-containing protein	chromosome
Pangenome	NA	CDS	2003776	2005509	.	+	0	g000601	pepV	Beta-Ala-Xaa dipeptidase	RS_RS15625	WP_011003002.1	type II secretion system protein GspL	chromosome
Pangenome	NA	CDS	3293188	3294840	.	+	0	g000602	caiD	Carnitinyl-CoA dehydratase	RS_RS02335	WP_011000432.1	acyl CoA:acetate/3-ketoacid CoA transferase	chromosome
Pangenome	NA	CDS	1699183	1700637	.	+	0	g000605	mdtK	Multidrug resistance protein MdtK	RS_RS08695	WP_011001658.1	glucose-6-phosphate isomerase	chromosome
Pangenome	NA	CDS	2841088	2842551	.	+	0	g000606_1	rcsC	Sensor histidine kinase RcsC	RS_RS22860	WP_011004473.1	amidohydrolase family protein	plasmid
Pangenome	NA	CDS	3482236	3483690	.	+	0	g000607	NA	hypothetical protein	RS_RS16860	WP_011003247.1	septum site-determining protein MinD	chromosome
Pangenome	NA	CDS	2979907	2981298	.	+	0	g000608	sctC	hypothetical protein	RS_RS16860	WP_011003247.1	septum site-determining protein MinD	chromosome
Pangenome	NA	CDS	2219743	2221155	.	+	0	g000609_1	pcaB	3-carboxy-cis%2Ccis-muconate cycloisomerase	RS_RS24780	WP_011004844.1	efflux RND transporter periplasmic adaptor subunit	plasmid
Pangenome	NA	CDS	3006769	3008175	.	+	0	g000611	narI	Respiratory nitrate reductase 1 gamma chain	RS_RS00245	WP_011000016.1	lactonase family protein	chromosome
Pangenome	NA	CDS	1325491	1326864	.	+	0	g000612	mauG	Methylamine utilization protein MauG	RS_RS06045	WP_011001157.1	RNA polymerase sigma factor RpoS	chromosome
Pangenome	NA	CDS	2734948	2736261	.	+	0	g000614	NA	hypothetical protein	RS_RS05720	WP_011001098.1	cupin domain-containing protein	chromosome
Pangenome	NA	CDS	955951	957177	.	+	0	g000615_1	hmp	Flavohemoprotein	RS_RS03285	WP_011000610.1	CpaE family protein	chromosome
Pangenome	NA	CDS	889843	891045	.	+	0	g000616_1	ribBA	Riboflavin biosynthesis protein RibBA	RS_RS03285	WP_011000610.1	CpaE family protein	chromosome
Pangenome	NA	CDS	1255675	1256427	.	+	0	g000616_2	ribB	3%2C4-dihydroxy-2-butanone 4-phosphate synthase	RS_RS01905	WP_028860160.1	signal recognition particle-docking protein FtsY	chromosome
Pangenome	NA	CDS	2255470	2256591	.	+	0	g000619	NA	hypothetical protein	RS_RS08225	WP_011001574.1	acetyl-CoA C-acetyltransferase	chromosome
Pangenome	NA	CDS	2747530	2748630	.	+	0	g000620	hisC	Histidinol-phosphate aminotransferase	RS_RS14695	WP_011002838.1	porin	chromosome
Pangenome	NA	CDS	2111611	2112714	.	+	0	g000621	aes	Acetyl esterase	RS_RS04500	WP_011000857.1	histidinol-phosphate transaminase	chromosome
Pangenome	NA	CDS	1205251	1205793	.	+	0	g000623	ogt	Methylated-DNA--protein-cysteine methyltransferase	RS_RS03745	WP_151347411.1	3-deoxy-7-phosphoheptulonate synthase	chromosome
Pangenome	NA	CDS	3385180	3386220	.	+	0	g000625_1	luxA	Alkanal monooxygenase alpha chain	RS_RS13320	WP_011002570.1	3-deoxy-7-phosphoheptulonate synthase AroG	chromosome
Pangenome	NA	CDS	3449614	3450648	.	+	0	g000626	NA	hypothetical protein	RS_RS06035	WP_011001155.1	protein-L-isoaspartate(D-aspartate) O-methyltransferase	chromosome
Pangenome	NA	CDS	3310042	3311037	.	+	0	g000627	cobD	Cobalamin biosynthesis protein CobD	RS_RS06750	WP_011001295.1	sulfate ABC transporter permease subunit CysW	chromosome
Pangenome	NA	CDS	349153	350142	.	+	0	g000628_1	sumT	Uroporphyrinogen-III C-methyltransferase	RS_RS10520	WP_011002028.1	xanthine dehydrogenase accessory protein XdhC	chromosome
Pangenome	NA	CDS	3184432	3185283	.	+	0	g000628_2	cobM	Precorrin-4 C(11)-methyltransferase	RS_RS10520	WP_011002028.1	xanthine dehydrogenase accessory protein XdhC	chromosome
Pangenome	NA	CDS	3146779	3147762	.	+	0	g000629	NA	hypothetical protein	RS_RS02805	WP_011000519.1	cyclic pyranopterin monophosphate synthase MoaC	chromosome
Pangenome	NA	CDS	599962	600972	.	+	0	g000630	scpB	Segregation and condensation protein B	RS_RS12585	WP_011002427.1	TRAP transporter substrate-binding protein	chromosome
Pangenome	NA	CDS	3275593	3276534	.	+	0	g000632	NA	hypothetical protein	RS_RS03270	WP_011000607.1	type II secretion system F family protein	chromosome
Pangenome	NA	CDS	3407497	3408408	.	+	0	g000634	NA	hypothetical protein	RS_RS07660	WP_028860554.1	dihydropteroate synthase	chromosome
Pangenome	NA	CDS	1641907	1642848	.	+	0	g000635	NA	hypothetical protein	RS_RS12020	WP_011002317.1	cobalamin-binding protein	chromosome
Pangenome	NA	CDS	3431908	3432792	.	+	0	g000636	ypdB	Transcriptional regulatory protein YpdB	RS_RS11055	WP_011002131.1	glycosyltransferase family 2 protein	chromosome
Pangenome	NA	CDS	3210976	3211854	.	+	0	g000638	pat	Protein lysine acetyltransferase Pat	RS_RS11045	WP_011002129.1	glycosyltransferase	chromosome
Pangenome	NA	CDS	1091347	1092234	.	+	0	g000639	NA	hypothetical protein	RS_RS07550	WP_011001449.1	hypothetical protein	chromosome
Pangenome	NA	CDS	2503378	2504238	.	+	0	g000640	ureF	Urease accessory protein UreF	RS_RS25840	WP_011003343.1	hypothetical protein	plasmid
Pangenome	NA	CDS	1130239	1131069	.	+	0	g000642	NA	hypothetical protein	RS_RS16905	WP_011003255.1	5'-methylthioadenosine/adenosylhomocysteine nucleosidase	chromosome
Pangenome	NA	CDS	74098	74928	.	+	0	g000643	menH	2-succinyl-6-hydroxy-2%2C4-cyclohexadiene-1-carboxylate synthase	RS_RS06820	WP_011001309.1	LysR family transcriptional regulator	chromosome
Pangenome	NA	CDS	598552	599199	.	+	0	g000644_1	fnr	Fumarate and nitrate reduction regulatory protein	RS_RS23325	WP_011004562.1	carbohydrate kinase	plasmid
Pangenome	NA	CDS	1260886	1261398	.	+	0	g000646_1	NA	hypothetical protein	RS_RS12190	WP_011002348.1	NAD(P)-dependent oxidoreductase	chromosome
Pangenome	NA	CDS	2563063	2563809	.	+	0	g000646_2	NA	hypothetical protein	RS_RS01770	WP_011000322.1	ComF family protein	chromosome
Pangenome	NA	CDS	2172403	2173131	.	+	0	g000648_1	tctD	Transcriptional regulatory protein tctD	RS_RS08280	WP_011001585.1	2-C-methyl-D-erythritol 4-phosphate cytidylyltransferase	chromosome
Pangenome	NA	CDS	876931	877638	.	+	0	g000648_2	tctD	Transcriptional regulatory protein tctD	RS_RS09940	WP_011001914.1	SPOR domain-containing protein	chromosome
Pangenome	NA	CDS	507007	507705	.	+	0	g000648_3	tctD	Transcriptional regulatory protein tctD	RS_RS06280	WP_011001202.1	polysaccharide deacetylase family protein	chromosome
Pangenome	NA	CDS	964405	965079	.	+	0	g000648_4	tctD	Transcriptional regulatory protein tctD	RS_RS14460	WP_011002793.1	uracil-DNA glycosylase	chromosome
Pangenome	NA	CDS	2789257	2789940	.	+	0	g000649	rhtC	hypothetical protein	RS_RS11050	WP_011002130.1	glycosyltransferase family 2 protein	chromosome
Pangenome	NA	CDS	2057959	2058621	.	+	0	g000650_1	cheZ	Protein phosphatase CheZ	RS_RS08690	WP_011001657.1	ABC transporter ATP-binding protein	chromosome
Pangenome	NA	CDS	2948350	2949018	.	+	0	g000650_2	cheZ	Protein phosphatase CheZ	RS_RS05095	WP_011000981.1	SDR family oxidoreductase	chromosome
Pangenome	NA	CDS	843313	844101	.	+	0	g000651	sutR	HTH-type transcriptional regulator SutR	RS_RS12840	WP_011002476.1	DUF3313 domain-containing protein	chromosome
Pangenome	NA	CDS	1357651	1358334	.	+	0	g000653	NA	hypothetical protein	RS_RS15595	WP_011002996.1	pilus assembly protein PilZ	chromosome
Pangenome	NA	CDS	2711425	2712069	.	+	0	g000655	NA	hypothetical protein	RS_RS01920	WP_011000352.1	16S rRNA (guanine(966)-N(2))-methyltransferase RsmD	chromosome
Pangenome	NA	CDS	3403798	3404394	.	+	0	g000656	NA	hypothetical protein	RS_RS00635	WP_011000096.1	glutathione S-transferase	chromosome
Pangenome	NA	CDS	1605001	1605561	.	+	0	g000657_1	NA	hypothetical protein	RS_RS11035	WP_011002127.1	peroxidase-related enzyme	chromosome
Pangenome	NA	CDS	2418145	2418705	.	+	0	g000658	NA	hypothetical protein	RS_RS02060	WP_011000377.1	DJ-1/PfpI family protein	chromosome
Pangenome	NA	CDS	756802	757329	.	+	0	g000659	resA	Thiol-disulfide oxidoreductase ResA	RS_RS16825	WP_011003240.1	SET domain-containing protein-lysine N-methyltransferase	chromosome
Pangenome	NA	CDS	1399783	1400304	.	+	0	g000660_1	NA	hypothetical protein	RS_RS03305	WP_011000614.1	prepilin peptidase	chromosome
Pangenome	NA	CDS	2266303	2266821	.	+	0	g000660_2	NA	hypothetical protein	RS_RS01155	WP_011000202.1	DUF427 domain-containing protein	chromosome
Pangenome	NA	CDS	2525674	2526189	.	+	0	g000661	yafP	putative N-acetyltransferase YafP	RS_RS03990	WP_011000748.1	tripartite tricarboxylate transporter TctB family protein	chromosome
Pangenome	NA	CDS	1676092	1676589	.	+	0	g000665	NA	hypothetical protein	RS_RS07640	WP_011001470.1	DUF4149 domain-containing protein	chromosome
Pangenome	NA	CDS	530443	530919	.	+	0	g000667_1	aroQ	3-dehydroquinate dehydratase	RS_RS23170	WP_011004533.1	VOC family protein	plasmid
Pangenome	NA	CDS	1615618	1616037	.	+	0	g000669	NA	hypothetical protein	RS_RS10265	WP_011001981.1	DUF1178 family protein	chromosome
Pangenome	NA	CDS	2579116	2579541	.	+	0	g000670_1	ohrB	Organic hydroperoxide resistance protein OhrB	RS_RS03265	WP_011000606.1	pilus assembly protein	chromosome
Pangenome	NA	CDS	3228832	3229266	.	+	0	g000670_2	ohrB	Organic hydroperoxide resistance protein OhrB	RS_RS16355	WP_011003150.1	YraN family protein	chromosome
Pangenome	NA	CDS	1249228	1249611	.	+	0	g000673	NA	hypothetical protein	RS_RS12110	WP_011002333.1	DUF2486 family protein	chromosome
Pangenome	NA	CDS	2826232	2826582	.	+	0	g000674	NA	hypothetical protein	RS_RS15475	WP_011002976.1	hypothetical protein	chromosome
Pangenome	NA	CDS	3235444	3235707	.	+	0	g000677	NA	hypothetical protein	RS_RS15475	WP_011002976.1	hypothetical protein	chromosome
Pangenome	NA	CDS	776206	776409	.	+	0	g000678	NA	hypothetical protein	RS_RS04090	WP_011000768.1	RcnB family protein	chromosome
Pangenome	NA	CDS	1288348	1288539	.	+	0	g000679_1	NA	hypothetical protein	RS_RS23295	WP_011004557.1	YnfA family protein	plasmid
Pangenome	NA	CDS	1950403	1955670	.	+	0	g000682	NA	hypothetical protein	RS_RS13840	WP_011002673.1	ribonuclease N1	chromosome
Pangenome	NA	CDS	3411676	3414993	.	+	0	g000685	NA	hypothetical protein	RS_RS16565	WP_011003190.1	hypothetical protein	chromosome
Pangenome	NA	CDS	2369203	2372136	.	+	0	g000687	bclA	Benzoate--CoA ligase	RS_RS05260	WP_016723244.1	DUF4845 domain-containing protein	chromosome
Pangenome	NA	CDS	1923928	1926591	.	+	0	g000689	iorB	Isoquinoline 1-oxidoreductase subunit beta	RS_RS02100	WP_011000385.1	hypothetical protein	chromosome
Pangenome	NA	CDS	2966203	2968950	.	+	0	g000691	NA	hypothetical protein	RS_RS00175	WP_028852417.1	zf-HC2 domain-containing protein	chromosome
Pangenome	NA	CDS	300109	302313	.	+	0	g000693_1	fhuA	Ferrichrome outer membrane transporter/phage receptor	RS_RS22220	WP_011004343.1	cold-shock protein	plasmid
Pangenome	NA	CDS	3012145	3014373	.	+	0	g000693_2	fhuA	Ferrichrome outer membrane transporter/phage receptor	RS_RS05150	WP_011000992.1	Rne/Rng family ribonuclease	chromosome
Pangenome	NA	CDS	2954680	2956959	.	+	0	g000696	NA	hypothetical protein	RS_RS22695	WP_011004442.1	EAL domain-containing protein	plasmid
Pangenome	NA	CDS	1482970	1485069	.	+	0	g000698	mnmC	tRNA 5-methylaminomethyl-2-thiouridine biosynthesis bifunctional protein MnmC	RS_RS16775	WP_011003231.1	copper-translocating P-type ATPase	chromosome
Pangenome	NA	CDS	2124538	2125014	.	+	0	g000700	NA	hypothetical protein	RS_RS22795	WP_011004461.1	acid phosphatase	plasmid
Pangenome	NA	CDS	3346681	3348642	.	+	0	g000701	NA	hypothetical protein	RS_RS05035	WP_011000969.1	sugar ABC transporter substrate-binding protein	chromosome
Pangenome	NA	CDS	3483691	3485598	.	+	0	g000702	glgB	1%2C4-alpha-glucan branching enzyme GlgB	RS_RS09810	WP_011001888.1	cation acetate symporter	chromosome
Pangenome	NA	CDS	1360714	1362420	.	+	0	g000703_1	aceF	Dihydrolipoyllysine-residue acetyltransferase component of pyruvate dehydrogenase complex	RS_RS09810	WP_011001888.1	cation acetate symporter	chromosome
Pangenome	NA	CDS	1358335	1360137	.	+	0	g000703_2	lpdA	Dihydrolipoyl dehydrogenase	RS_RS02260	WP_011000417.1	ABC transporter ATP-binding protein/permease	chromosome
Pangenome	NA	CDS	223336	223905	.	+	0	g000704_1	pld	hypothetical protein	RS_RS02260	WP_011000417.1	ABC transporter ATP-binding protein/permease	chromosome
Pangenome	NA	CDS	2539438	2541345	.	+	0	g000705	menB	hypothetical protein	RS_RS22890	WP_028861837.1	glycosyltransferase family 39 protein	plasmid
Pangenome	NA	CDS	3401989	3403797	.	+	0	g000706	glgA	Glycogen synthase	RS_RS10080	WP_011001941.1	ABC transporter substrate-binding protein	chromosome
Pangenome	NA	CDS	2703040	2704893	.	+	0	g000707_1	ywrD	Glutathione hydrolase-like YwrD proenzyme	RS_RS13285	WP_011002563.1	MprA protease, GlyGly-CTERM protein-sorting domain-containing form	chromosome
Pangenome	NA	CDS	1326865	1328538	.	+	0	g000709	NA	hypothetical protein	RS_RS22735	WP_011004449.1	HAMP domain-containing protein	plasmid
Pangenome	NA	CDS	990376	991941	.	+	0	g000713	NA	hypothetical protein	RS_RS06180	WP_011001182.1	NCS1 family nucleobase:cation symporter-1	chromosome
Pangenome	NA	CDS	957697	959142	.	+	0	g000714_1	NA	hypothetical protein	RS_RS06305	WP_011001207.1	3-hydroxylaminophenol mutase	chromosome
Pangenome	NA	CDS	939547	941391	.	+	0	g000715	chaC	hypothetical protein	RS_RS08000	WP_011001530.1	amino acid permease	chromosome
Pangenome	NA	CDS	2160550	2162034	.	+	0	g000717	gabR	HTH-type transcriptional regulatory protein GabR	RS_RS04035	WP_011000757.1	nodulation protein NfeD	chromosome
Pangenome	NA	CDS	2530303	2531709	.	+	0	g000718	NA	hypothetical protein	RS_RS05815	WP_011001117.1	cysteine--tRNA ligase	chromosome
Pangenome	NA	CDS	2756086	2757534	.	+	0	g000719	tilS	tRNA(Ile)-lysidine synthase	RS_RS10530	WP_011002030.1	guanine deaminase	chromosome
Pangenome	NA	CDS	2559064	2560518	.	+	0	g000720_1	dinF	DNA damage-inducible protein F	RS_RS13690	WP_011002643.1	GHKL domain-containing protein	chromosome
Pangenome	NA	CDS	3391555	3392688	.	+	0	g000722	NA	hypothetical protein	RS_RS04730	WP_011000903.1	ergothioneine biosynthesis protein EgtB	chromosome
Pangenome	NA	CDS	3215461	3216786	.	+	0	g000725	pemB	Pectinesterase B	RS_RS04730	WP_011000903.1	ergothioneine biosynthesis protein EgtB	chromosome
Pangenome	NA	CDS	3298015	3299385	.	+	0	g000726	emrA	Multidrug export protein EmrA	RS_RS22250	WP_019719593.1	patatin-like phospholipase family protein	plasmid
Pangenome	NA	CDS	2733643	2734947	.	+	0	g000730	NA	hypothetical protein	RS_RS08160	WP_011001561.1	quinone-dependent dihydroorotate dehydrogenase	chromosome
Pangenome	NA	CDS	2042776	2044038	.	+	0	g000732	NA	hypothetical protein	RS_RS10900	WP_011002101.1	multidrug effflux MFS transporter	chromosome
Pangenome	NA	CDS	3256225	3257487	.	+	0	g000733_2	praI	4-hydroxybenzoate 3-monooxygenase (NAD(P)H)	RS_RS05170	WP_011000996.1	S49 family peptidase	chromosome
Pangenome	NA	CDS	2647357	2648679	.	+	0	g000734	NA	hypothetical protein	RS_RS21950	WP_016725369.1	hypothetical protein	plasmid
Pangenome	NA	CDS	245731	246981	.	+	0	g000735	NA	hypothetical protein	RS_RS11460	WP_043876751.1	MipA/OmpV family protein	chromosome
Pangenome	NA	CDS	1491049	1492245	.	+	0	g000736	hpxO	FAD-dependent urate hydroxylase	RS_RS08790	WP_011001678.1	ABC transporter substrate-binding protein	chromosome
Pangenome	NA	CDS	3335398	3336594	.	+	0	g000737	NA	hypothetical protein	RS_RS15585	WP_011002994.1	4-hydroxyphenylpyruvate dioxygenase	chromosome
Pangenome	NA	CDS	3294841	3295953	.	+	0	g000738_1	nemA	N-ethylmaleimide reductase	RS_RS16840	WP_011003243.1	2-dehydropantoate 2-reductase	chromosome
Pangenome	NA	CDS	1450930	1452087	.	+	0	g000739_1	braC	hypothetical protein	RS_RS10870	WP_011002095.1	TRAP transporter substrate-binding protein	chromosome
Pangenome	NA	CDS	10915	12063	.	+	0	g000740	NA	hypothetical protein	RS_RS08920	WP_011001704.1	NADP-dependent oxidoreductase	chromosome
Pangenome	NA	CDS	2298745	2299917	.	+	0	g000741	ccpA	Catabolite control protein A	RS_RS04960	WP_011000954.1	DMT family transporter	chromosome
Pangenome	NA	CDS	2990554	2991660	.	+	0	g000745	NA	hypothetical protein	RS_RS06025	WP_011001153.1	NADPH:quinone oxidoreductase family protein	chromosome
Pangenome	NA	CDS	1882549	1883598	.	+	0	g000746	NA	hypothetical protein	RS_RS10370	WP_011001998.1	haloacid dehalogenase-like hydrolase	chromosome
Pangenome	NA	CDS	1239805	1240824	.	+	0	g000748	NA	hypothetical protein	RS_RS04505	WP_011000858.1	prephenate dehydrogenase	chromosome
Pangenome	NA	CDS	1287331	1288347	.	+	0	g000749_1	adhA	putative alcohol dehydrogenase AdhA	RS_RS24790	WP_011004846.1	hypothetical protein	plasmid
Pangenome	NA	CDS	2994568	2995569	.	+	0	g000750_1	NA	hypothetical protein	RS_RS09460	WP_011001810.1	formyltetrahydrofolate deformylase	chromosome
Pangenome	NA	CDS	3096211	3097215	.	+	0	g000751	pcpR	PCP degradation transcriptional activation protein	RS_RS06995	WP_011001344.1	EamA family transporter	chromosome
Pangenome	NA	CDS	539107	540018	.	+	0	g000753_1	prpB	2-methylisocitrate lyase	RS_RS25035	WP_011004897.1	metallophosphoesterase	plasmid
Pangenome	NA	CDS	2452153	2453142	.	+	0	g000753_2	prpB	2-methylisocitrate lyase	RS_RS06745	WP_011001294.1	sulfate ABC transporter permease subunit CysT	chromosome
Pangenome	NA	CDS	3341119	3342120	.	+	0	g000754_1	pobB	Phenoxybenzoate dioxygenase subunit beta	RS_RS03815	WP_011000711.1	IclR family transcriptional regulator	chromosome
Pangenome	NA	CDS	2015845	2016786	.	+	0	g000755	NA	hypothetical protein	RS_RS11080	WP_011002136.1	pirin family protein	chromosome
Pangenome	NA	CDS	3272944	3273933	.	+	0	g000756	NA	hypothetical protein	RS_RS07920	WP_043876735.1	alpha/beta hydrolase	chromosome
Pangenome	NA	CDS	611347	612252	.	+	0	g000757_1	gltI	Glutamate/aspartate import solute-binding protein	RS_RS23195	WP_011004537.1	DUF2236 domain-containing protein	plasmid
Pangenome	NA	CDS	111637	112533	.	+	0	g000757_2	gltI	Glutamate/aspartate import solute-binding protein	RS_RS02940	WP_173362002.1	hypothetical protein	chromosome
Pangenome	NA	CDS	3311890	3312816	.	+	0	g000757_3	gltI	Glutamate/aspartate import solute-binding protein	RS_RS00665	WP_016726803.1	lysophospholipid acyltransferase family protein	chromosome
Pangenome	NA	CDS	3145831	3146778	.	+	0	g000758	NA	hypothetical protein	RS_RS03390	WP_011000629.1	16S rRNA pseudouridine(516) synthase	chromosome
Pangenome	NA	CDS	3464509	3465435	.	+	0	g000760	NA	hypothetical protein	RS_RS09060	WP_011001733.1	phosphodiesterase	chromosome
Pangenome	NA	CDS	3383221	3384129	.	+	0	g000761	NA	hypothetical protein	RS_RS22200	WP_011004340.1	formate dehydrogenase accessory sulfurtransferase FdhD	plasmid
Pangenome	NA	CDS	2439154	2440068	.	+	0	g000762	NA	hypothetical protein	RS_RS06345	WP_011001215.1	sn-glycerol-3-phosphate ABC transporter permease UgpE	chromosome
Pangenome	NA	CDS	3325624	3326517	.	+	0	g000763	NA	hypothetical protein	RS_RS09045	WP_011001730.1	ABC transporter permease	chromosome
Pangenome	NA	CDS	1590964	1591842	.	+	0	g000764	NA	hypothetical protein	RS_RS00420	WP_011000050.1	3-keto-5-aminohexanoate cleavage protein	chromosome
Pangenome	NA	CDS	3045064	3045939	.	+	0	g000765	NA	hypothetical protein	RS_RS05600	WP_011001075.1	alpha/beta hydrolase	chromosome
Pangenome	NA	CDS	117853	118668	.	+	0	g000767	NA	hypothetical protein	RS_RS00770	WP_011000123.1	SDR family oxidoreductase	chromosome
Pangenome	NA	CDS	2833852	2834661	.	+	0	g000768	menH	2-succinyl-6-hydroxy-2%2C4-cyclohexadiene-1-carboxylate synthase	RS_RS24975	WP_011004884.1	helix-turn-helix transcriptional regulator	plasmid
Pangenome	NA	CDS	326608	327378	.	+	0	g000772	NA	hypothetical protein	RS_RS22685	WP_011004440.1	TOBE domain-containing protein	plasmid
Pangenome	NA	CDS	2072851	2073627	.	+	0	g000773	NA	hypothetical protein	RS_RS00720	WP_011000113.1	YdcF family protein	chromosome
Pangenome	NA	CDS	1541689	1542531	.	+	0	g000777	NA	hypothetical protein	RS_RS06435	WP_011001233.1	sulfite exporter TauE/SafE family protein	chromosome
Pangenome	NA	CDS	2013493	2014266	.	+	0	g000778	NA	hypothetical protein	RS_RS04590	WP_011000875.1	electron transfer flavoprotein subunit beta/FixA family protein	chromosome
Pangenome	NA	CDS	1700638	1701393	.	+	0	g000779	NA	hypothetical protein	RS_RS14685	WP_011002836.1	Nif3-like dinuclear metal center hexameric protein	chromosome
Pangenome	NA	CDS	2642413	2643129	.	+	0	g000780_1	yhdY	Inner membrane amino-acid ABC transporter permease protein YhdY	RS_RS15405	WP_011002960.1	PepSY-associated TM helix domain-containing protein	chromosome
Pangenome	NA	CDS	3308185	3308925	.	+	0	g000782	alaS	hypothetical protein	RS_RS00265	WP_011000020.1	DUF484 family protein	chromosome
Pangenome	NA	CDS	1977073	1977825	.	+	0	g000783	NA	hypothetical protein	RS_RS14555	WP_173362004.1	UbiX family flavin prenyltransferase	chromosome
Pangenome	NA	CDS	2504872	2505591	.	+	0	g000784_1	NA	Pyridoxal phosphate homeostasis protein	RS_RS03775	WP_011000704.1	ATP-binding cassette domain-containing protein	chromosome
Pangenome	NA	CDS	2119408	2120145	.	+	0	g000785_1	btuE	hypothetical protein	RS_RS03555	WP_043876549.1	hypothetical protein	chromosome
Pangenome	NA	CDS	6430	6981	.	+	0	g000785_2	gpx1	Hydroperoxy fatty acid reductase gpx1	RS_RS15455	WP_011002971.1	response regulator transcription factor	chromosome
Pangenome	NA	CDS	435397	436101	.	+	0	g000786	NA	hypothetical protein	RS_RS11310	WP_011002180.1	CoA transferase subunit B	chromosome
Pangenome	NA	CDS	1072540	1073190	.	+	0	g000787_1	nagL	Maleylpyruvate isomerase	RS_RS06145	WP_011001176.1	phosphoribosyltransferase	chromosome
Pangenome	NA	CDS	2641066	2641716	.	+	0	g000788	kdpC	Potassium-transporting ATPase KdpC subunit	RS_RS04645	WP_016723327.1	ribosome maturation factor RimM	chromosome
Pangenome	NA	CDS	328036	328683	.	+	0	g000789	alkA	hypothetical protein	RS_RS14825	WP_011002863.1	phospholipid-binding protein MlaC	chromosome
Pangenome	NA	CDS	2801527	2802189	.	+	0	g000790	NA	hypothetical protein	RS_RS07970	WP_016721764.1	integration host factor subunit alpha	chromosome
Pangenome	NA	CDS	3485599	3486321	.	+	0	g000791	NA	hypothetical protein	RS_RS24650	WP_011004812.1	cytochrome c oxidase subunit 3	plasmid
Pangenome	NA	CDS	1272067	1272702	.	+	0	g000792	NA	hypothetical protein	RS_RS02960	WP_019717586.1	hypothetical protein	chromosome
Pangenome	NA	CDS	320050	320685	.	+	0	g000793_1	NA	hypothetical protein	RS_RS13605	WP_011002626.1	cytochrome b	chromosome
Pangenome	NA	CDS	1976419	1977072	.	+	0	g000794	ves	Protein Ves	RS_RS13830	WP_011002671.1	DUF937 domain-containing protein	chromosome
Pangenome	NA	CDS	1583434	1583937	.	+	0	g000801	NA	hypothetical protein	RS_RS03550	WP_011000660.1	DUF4337 domain-containing protein	chromosome
Pangenome	NA	CDS	2336614	2337105	.	+	0	g000803	NA	hypothetical protein	RS_RS14615	WP_011002824.1	RNA polymerase sigma factor	chromosome
Pangenome	NA	CDS	1323490	1324038	.	+	0	g000804	NA	hypothetical protein	RS_RS13415	WP_016723684.1	Tfp pilus assembly protein FimT/FimU	chromosome
Pangenome	NA	CDS	2217256	2217690	.	+	0	g000806	NA	hypothetical protein	RS_RS14395	WP_011002780.1	hydroxyphenylacetyl-CoA thioesterase PaaI	chromosome
Pangenome	NA	CDS	1696915	1697349	.	+	0	g000807	NA	hypothetical protein	RS_RS14395	WP_011002780.1	hydroxyphenylacetyl-CoA thioesterase PaaI	chromosome
Pangenome	NA	CDS	2883271	2883669	.	+	0	g000809	fliO	hypothetical protein	RS_RS02255	WP_011000416.1	HIT family protein	chromosome
Pangenome	NA	CDS	3274801	3275124	.	+	0	g000813	NA	hypothetical protein	RS_RS07135	WP_011001371.1	NfeD family protein	chromosome
Pangenome	NA	CDS	1289293	1289616	.	+	0	g000814	NA	hypothetical protein	RS_RS04630	WP_011000883.1	hypothetical protein	chromosome
Pangenome	NA	CDS	2560519	2560803	.	+	0	g000818	NA	hypothetical protein	RS_RS01455	WP_011000261.1	rhodanese-like domain-containing protein	chromosome
Pangenome	NA	CDS	3291928	3292203	.	+	0	g000819	NA	hypothetical protein	RS_RS14500	WP_011002800.1	hypothetical protein	chromosome
Pangenome	NA	CDS	3168922	3169197	.	+	0	g000822	NA	hypothetical protein	RS_RS14500	WP_011002800.1	hypothetical protein	chromosome
Pangenome	NA	CDS	1698928	1699182	.	+	0	g000823_1	mbtH	Protein MbtH	RS_RS17290	WP_011003340.1	YciI family protein	plasmid
Pangenome	NA	CDS	1816018	1816275	.	+	0	g000824	NA	hypothetical protein	RS_RS10780	WP_011002080.1	hypothetical protein	chromosome
Pangenome	NA	CDS	669256	669516	.	+	0	g000826	NA	hypothetical protein	RS_RS09885	WP_011001903.1	hemin uptake protein HemP	chromosome
Pangenome	NA	CDS	896185	896445	.	+	0	g000828	NA	hypothetical protein	RS_RS06425	WP_011001231.1	hypothetical protein	chromosome
Pangenome	NA	CDS	427330	431637	.	+	0	g000832	iolG	hypothetical protein	RS_RS14525	WP_011002805.1	hypothetical protein	chromosome
Pangenome	NA	CDS	2854177	2857944	.	+	0	g000833	glgE	Alpha-1%2C4-glucan:maltose-1-phosphate maltosyltransferase	RS_RS14805	WP_011002859.1	BolA family transcriptional regulator	chromosome
Pangenome	NA	CDS	3217	6429	.	+	0	g000835	NA	hypothetical protein	RS_RS00620	WP_011000093.1	hypothetical protein	chromosome
Pangenome	NA	CDS	1422985	1426227	.	+	0	g000838	ligA	DNA ligase	RS_RS04055	WP_011000761.1	4-oxalocrotonate tautomerase	chromosome
Pangenome	NA	CDS	942295	945141	.	+	0	g000840	NA	hypothetical protein	RS_RS02080	WP_011000381.1	excinuclease ABC subunit UvrA	chromosome
Pangenome	NA	CDS	2597593	2600103	.	+	0	g000841	NA	hypothetical protein	RS_RS06460	WP_011001238.1	translation initiation factor IF-2	chromosome
Pangenome	NA	CDS	3071377	3073782	.	+	0	g000842	NA	hypothetical protein	RS_RS08050	WP_011001540.1	PAS domain S-box protein	chromosome
Pangenome	NA	CDS	1710733	1713090	.	+	0	g000843_1	ydeP	Protein YdeP	RS_RS02945	WP_011000546.1	EAL domain-containing protein	chromosome
Pangenome	NA	CDS	3242023	3244224	.	+	0	g000845	cheA	Chemotaxis protein CheA	RS_RS14310	WP_011002767.1	phosphoenolpyruvate--protein phosphotransferase	chromosome
Pangenome	NA	CDS	910420	912417	.	+	0	g000848_1	uup	ABC transporter ATP-binding protein uup	RS_RS16545	WP_011003186.1	primosomal protein N'	chromosome
Pangenome	NA	CDS	702139	703335	.	+	0	g000848_2	drrA	Daunorubicin/doxorubicin resistance ATP-binding protein DrrA	RS_RS07965	WP_011001524.1	phenylalanine--tRNA ligase subunit beta	chromosome
Pangenome	NA	CDS	1801090	1803156	.	+	0	g000852	yusV	putative siderophore transport system ATP-binding protein YusV	RS_RS06690	WP_011001283.1	D-(-)-3-hydroxybutyrate oligomer hydrolase	chromosome
Pangenome	NA	CDS	1285474	1287330	.	+	0	g000853	NA	hypothetical protein	RS_RS14965	WP_043876663.1	cytochrome c biogenesis protein ResB	chromosome
Pangenome	NA	CDS	1980217	1981764	.	+	0	g000854_1	xylG	Xylose import ATP-binding protein XylG	RS_RS04900	WP_011000942.1	molecular chaperone HtpG	chromosome
Pangenome	NA	CDS	3091696	3093528	.	+	0	g000854_2	araG	Arabinose import ATP-binding protein AraG	RS_RS07940	WP_011001520.1	threonine--tRNA ligase	chromosome
Pangenome	NA	CDS	2864020	2865777	.	+	0	g000855	NA	hypothetical protein	RS_RS07940	WP_011001520.1	threonine--tRNA ligase	chromosome
Pangenome	NA	CDS	2166247	2167389	.	+	0	g000858_1	btuD	Vitamin B12 import ATP-binding protein BtuD	RS_RS07940	WP_011001520.1	threonine--tRNA ligase	chromosome
Pangenome	NA	CDS	2793886	2794887	.	+	0	g000858_2	oppF	Oligopeptide transport ATP-binding protein OppF	RS_RS06785	WP_011001302.1	thiamine pyrophosphate-binding protein	chromosome
Pangenome	NA	CDS	1854439	1856109	.	+	0	g000859	NA	hypothetical protein	RS_RS01715	WP_011000312.1	phosphoenolpyruvate--protein phosphotransferase	chromosome
Pangenome	NA	CDS	2196595	2198127	.	+	0	g000861_1	lysP	Lysine-specific permease	RS_RS03920	WP_011000734.1	long-chain fatty acid--CoA ligase	chromosome
Pangenome	NA	CDS	2765926	2767506	.	+	0	g000861_2	lysP	Lysine-specific permease	RS_RS02295	WP_011000424.1	sodium:solute symporter family protein	chromosome
Pangenome	NA	CDS	3240382	3242022	.	+	0	g000862	NA	hypothetical protein	RS_RS10510	WP_043876628.1	xanthine dehydrogenase small subunit	chromosome
Pangenome	NA	CDS	1112140	1113678	.	+	0	g000863	aknOx	Aclacinomycin-N/aclacinomycin-A oxidase	RS_RS13620	WP_011002629.1	FMN-binding glutamate synthase family protein	chromosome
Pangenome	NA	CDS	2974774	2975859	.	+	0	g000864_1	rtcA	RNA 3'-terminal phosphate cyclase	RS_RS06835	WP_043876731.1	malate synthase A	chromosome
Pangenome	NA	CDS	1440745	1442268	.	+	0	g000864_2	fumB	Fumarate hydratase class I%2C anaerobic	RS_RS04585	WP_011000874.1	MetQ/NlpA family ABC transporter substrate-binding protein	chromosome
Pangenome	NA	CDS	420475	421791	.	+	0	g000865_1	wecB	UDP-N-acetylglucosamine 2-epimerase	RS_RS02925	WP_011000542.1	D-alanyl-D-alanine carboxypeptidase/D-alanyl-D-alanine-endopeptidase	chromosome
Pangenome	NA	CDS	2437681	2439153	.	+	0	g000865_2	wecB	UDP-N-acetylglucosamine 2-epimerase	RS_RS22225	WP_043876854.1	CoA-acylating methylmalonate-semialdehyde dehydrogenase	plasmid
Pangenome	NA	CDS	1639843	1641294	.	+	0	g000866	NA	hypothetical protein	RS_RS00150	WP_028852416.1	PLP-dependent aminotransferase family protein	chromosome
Pangenome	NA	CDS	953521	954954	.	+	0	g000867	ecfG	hypothetical protein	RS_RS02995	WP_043876543.1	PLP-dependent aminotransferase family protein	chromosome
Pangenome	NA	CDS	3442813	3444423	.	+	0	g000868_1	naiP	Putative niacin/nicotinamide transporter NaiP	RS_RS01910	WP_011000350.1	insulinase family protein	chromosome
Pangenome	NA	CDS	3474448	3475788	.	+	0	g000870	NA	hypothetical protein	RS_RS14710	WP_011002841.1	sensor histidine kinase	chromosome
Pangenome	NA	CDS	2817835	2819163	.	+	0	g000871	caiD	Carnitinyl-CoA dehydratase	RS_RS07430	WP_011001426.1	adenosylmethionine--8-amino-7-oxononanoate transaminase	chromosome
Pangenome	NA	CDS	2505592	2506902	.	+	0	g000872	lysA	Diaminopimelate decarboxylase	RS_RS16455	WP_043876686.1	oxygen-independent coproporphyrinogen III oxidase	chromosome
Pangenome	NA	CDS	3475789	3477093	.	+	0	g000873	NA	hypothetical protein	RS_RS14245	WP_011002754.1	UDP-N-acetylmuramoyl-tripeptide--D-alanyl-D-alanine ligase	chromosome
Pangenome	NA	CDS	3028810	3030111	.	+	0	g000874_1	mexA	Multidrug resistance protein MexA	RS_RS13705	WP_011002646.1	class I SAM-dependent RNA methyltransferase	chromosome
Pangenome	NA	CDS	3365470	3366675	.	+	0	g000874_2	acrA	Multidrug efflux pump subunit AcrA	RS_RS13340	WP_011002574.1	FAD-binding protein	chromosome
Pangenome	NA	CDS	2794888	2796180	.	+	0	g000875	patA	Putative N-acetyl-LL-diaminopimelate aminotransferase	RS_RS17295	WP_011003341.1	ClcB-like voltage-gated chloride channel protein	plasmid
Pangenome	NA	CDS	1871860	1873146	.	+	0	g000876	NA	hypothetical protein	RS_RS08245	WP_011001578.1	30S ribosomal protein S12 methylthiotransferase RimO	chromosome
Pangenome	NA	CDS	557926	559140	.	+	0	g000880_1	murG	UDP-N-acetylglucosamine--N-acetylmuramyl-(pentapeptide) pyrophosphoryl-undecaprenol N-acetylglucosamine transferase	RS_RS05915	WP_011001130.1	MATE family efflux transporter	chromosome
Pangenome	NA	CDS	2188135	2189265	.	+	0	g000887	rodZ	Cytoskeleton protein RodZ	RS_RS01915	WP_011000351.1	insulinase family protein	chromosome
Pangenome	NA	CDS	2012596	2013492	.	+	0	g000888	hdfR	hypothetical protein	RS_RS00375	WP_011000042.1	16S rRNA (cytosine(967)-C(5))-methyltransferase RsmB	chromosome
Pangenome	NA	CDS	908188	909285	.	+	0	g000889	NA	hypothetical protein	RS_RS07850	WP_011001504.1	YihY family inner membrane protein	chromosome
Pangenome	NA	CDS	2760703	2761752	.	+	0	g000892	NA	hypothetical protein	RS_RS14495	WP_011002799.1	UbiH/UbiF family hydroxylase	chromosome
Pangenome	NA	CDS	2552362	2553375	.	+	0	g000894_1	NA	hypothetical protein	RS_RS02330	WP_011000431.1	cardiolipin synthase ClsB	chromosome
Pangenome	NA	CDS	2983696	2984679	.	+	0	g000894_2	NA	hypothetical protein	RS_RS05105	WP_193032783.1	nicotinate phosphoribosyltransferase	chromosome
Pangenome	NA	CDS	2235019	2236032	.	+	0	g000895	wecH	O-acetyltransferase WecH	RS_RS12570	WP_011002424.1	DMT family transporter	chromosome
Pangenome	NA	CDS	141436	142446	.	+	0	g000896_1	ghrB	Glyoxylate/hydroxypyruvate reductase B	RS_RS09490	WP_011001816.1	ABC transporter substrate-binding protein	chromosome
Pangenome	NA	CDS	3405925	3406917	.	+	0	g000898	NA	hypothetical protein	RS_RS12335	WP_011002374.1	bifunctional riboflavin kinase/FAD synthetase	chromosome
Pangenome	NA	CDS	1276246	1277202	.	+	0	g000900_1	dmlR	HTH-type transcriptional regulator DmlR	RS_RS14355	WP_011002777.1	amidohydrolase	chromosome
Pangenome	NA	CDS	3086092	3086976	.	+	0	g000900_2	yahB	putative HTH-type transcriptional regulator YahB	RS_RS21975	WP_011004296.1	DegT/DnrJ/EryC1/StrS aminotransferase family protein	plasmid
Pangenome	NA	CDS	1216282	1217262	.	+	0	g000901	NA	hypothetical protein	RS_RS00345	WP_011000036.1	LysM peptidoglycan-binding domain-containing protein	chromosome
Pangenome	NA	CDS	3458974	3459930	.	+	0	g000902	NA	hypothetical protein	RS_RS00440	WP_011000054.1	complex I NDUFA9 subunit family protein	chromosome
Pangenome	NA	CDS	2960779	2961762	.	+	0	g000903	NA	hypothetical protein	RS_RS14850	WP_011002868.1	tripartite tricarboxylate transporter substrate binding protein	chromosome
Pangenome	NA	CDS	2704894	2705823	.	+	0	g000905	NA	hypothetical protein	RS_RS01160	WP_011000203.1	hypothetical protein	chromosome
Pangenome	NA	CDS	2975860	2976768	.	+	0	g000906	NA	hypothetical protein	RS_RS05730	WP_011001100.1	hypothetical protein	chromosome
Pangenome	NA	CDS	1768105	1769025	.	+	0	g000907_1	NA	hypothetical protein	RS_RS15620	WP_011003001.1	type II secretion system minor pseudopilin GspK	chromosome
Pangenome	NA	CDS	2646454	2647356	.	+	0	g000908	dmlR	HTH-type transcriptional regulator DmlR	RS_RS12220	WP_011002353.1	CDP-6-deoxy-delta-3,4-glucoseen reductase	chromosome
Pangenome	NA	CDS	1480315	1481193	.	+	0	g000910	NA	hypothetical protein	RS_RS06700	WP_011001285.1	sulfate ABC transporter substrate-binding protein	chromosome
Pangenome	NA	CDS	1840417	1841259	.	+	0	g000914	ampD	1%2C6-anhydro-N-acetylmuramyl-L-alanine amidase AmpD	RS_RS06510	WP_011001248.1	tRNA dihydrouridine(20/20a) synthase DusA	chromosome
Pangenome	NA	CDS	3427234	3428040	.	+	0	g000915	trpC	Indole-3-glycerol phosphate synthase	RS_RS10365	WP_011001997.1	zinc-binding dehydrogenase	chromosome
Pangenome	NA	CDS	3194488	3195291	.	+	0	g000916	garL	5-keto-4-deoxy-D-glucarate aldolase	RS_RS02890	WP_011000535.1	threonylcarbamoyl-AMP synthase	chromosome
Pangenome	NA	CDS	2560804	2561595	.	+	0	g000917	NA	hypothetical protein	RS_RS05585	WP_011001072.1	alpha-E domain-containing protein	chromosome
Pangenome	NA	CDS	2367631	2368389	.	+	0	g000921	NA	Acetyltransferase	RS_RS14940	WP_011002886.1	protein-methionine-sulfoxide reductase catalytic subunit MsrP	chromosome
Pangenome	NA	CDS	2866597	2867331	.	+	0	g000924	NA	hypothetical protein	RS_RS15730	WP_020832947.1	2-hydroxyacid dehydrogenase	chromosome
Pangenome	NA	CDS	1204567	1205250	.	+	0	g000926	NA	hypothetical protein	RS_RS00360	WP_011000039.1	methionyl-tRNA formyltransferase	chromosome
Pangenome	NA	CDS	2168602	2169279	.	+	0	g000927_1	inhA	Isonitrile hydratase	RS_RS25090	WP_011004909.1	YihY/virulence factor BrkB family protein	plasmid
Pangenome	NA	CDS	756127	756801	.	+	0	g000928	NA	hypothetical protein	RS_RS25090	WP_011004909.1	YihY/virulence factor BrkB family protein	plasmid
Pangenome	NA	CDS	2376910	2377575	.	+	0	g000929	NA	hypothetical protein	RS_RS10635	WP_043876629.1	allantoinase PuuE	chromosome
Pangenome	NA	CDS	327379	328035	.	+	0	g000930	alkB	Alpha-ketoglutarate-dependent dioxygenase AlkB	RS_RS04595	WP_011000876.1	FAD-binding protein	chromosome
Pangenome	NA	CDS	487747	488367	.	+	0	g000931	NA	hypothetical protein	RS_RS03455	WP_011000642.1	glycosyltransferase family 2 protein	chromosome
Pangenome	NA	CDS	233215	233805	.	+	0	g000933	NA	hypothetical protein	RS_RS00780	WP_011000125.1	arginase	chromosome
Pangenome	NA	CDS	2668693	2669262	.	+	0	g000936	yceI	Protein YceI	RS_RS05650	WP_011001085.1	alpha/beta hydrolase	chromosome
Pangenome	NA	CDS	1492246	1492806	.	+	0	g000937	NA	hypothetical protein	RS_RS00715	WP_011000112.1	prohibitin family protein	chromosome
Pangenome	NA	CDS	685867	686397	.	+	0	g000940	NA	hypothetical protein	RS_RS11175	WP_011002154.1	sulfurtransferase	chromosome
Pangenome	NA	CDS	1602472	1603002	.	+	0	g000941	NA	hypothetical protein	RS_RS06605	WP_011001266.1	peroxiredoxin	chromosome
Pangenome	NA	CDS	2655934	2656452	.	+	0	g000943	NA	hypothetical protein	RS_RS11185	WP_011002156.1	dienelactone hydrolase family protein	chromosome
Pangenome	NA	CDS	1654147	1654644	.	+	0	g000945	NA	hypothetical protein	RS_RS05675	WP_011001090.1	PHP domain-containing protein	chromosome
Pangenome	NA	CDS	2551864	2552361	.	+	0	g000946	NA	hypothetical protein	RS_RS15635	WP_011003004.1	type II secretion system protein N	chromosome
Pangenome	NA	CDS	1282804	1283292	.	+	0	g000947	NA	hypothetical protein	RS_RS01465	WP_011000262.1	alpha/beta fold hydrolase	chromosome
Pangenome	NA	CDS	2578645	2579115	.	+	0	g000948_1	ohrR	Organic hydroperoxide resistance transcriptional regulator	RS_RS08745	WP_028853175.1	ABC transporter permease	chromosome
Pangenome	NA	CDS	3391111	3391554	.	+	0	g000948_2	ohrR	Organic hydroperoxide resistance transcriptional regulator	RS_RS05795	WP_011001113.1	UDP-2,3-diacylglucosamine diphosphatase	chromosome
Pangenome	NA	CDS	3102187	3102657	.	+	0	g000949	NA	hypothetical protein	RS_RS04980	WP_011000958.1	electron transport complex subunit RsxB	chromosome
Pangenome	NA	CDS	617932	618393	.	+	0	g000950	NA	hypothetical protein	RS_RS22640	WP_016726157.1	molybdate ABC transporter permease subunit	plasmid
Pangenome	NA	CDS	78643	79113	.	+	0	g000951_1	fbp	hypothetical protein	RS_RS17245	WP_011003331.1	YhfC family intramembrane metalloprotease	plasmid
Pangenome	NA	CDS	941392	941745	.	+	0	g000951_2	fbp	FK506-binding protein	RS_RS03510	WP_011000653.1	TetR/AcrR family transcriptional regulator	chromosome
Pangenome	NA	CDS	2183848	2184303	.	+	0	g000952_1	teaD	Putative universal stress protein	RS_RS13920	WP_011002690.1	hypothetical protein	chromosome
Pangenome	NA	CDS	2652409	2652885	.	+	0	g000953	NA	hypothetical protein	RS_RS10360	WP_011001996.1	triose-phosphate isomerase	chromosome
Pangenome	NA	CDS	1800637	1801089	.	+	0	g000954_1	NA	hypothetical protein	RS_RS15615	WP_011003000.1	type II secretion system protein J	chromosome
Pangenome	NA	CDS	2164177	2164611	.	+	0	g000954_2	NA	hypothetical protein	RS_RS00390	WP_011000045.1	response regulator	chromosome
Pangenome	NA	CDS	3255778	3256224	.	+	0	g000955	NA	hypothetical protein	RS_RS08860	WP_011001692.1	ABC transporter ATP-binding protein	chromosome
Pangenome	NA	CDS	2537389	2537829	.	+	0	g000956	NA	hypothetical protein	RS_RS15420	WP_011002963.1	glutathione S-transferase	chromosome
Pangenome	NA	CDS	1798975	1799406	.	+	0	g000957	NA	hypothetical protein	RS_RS13185	WP_011002541.1	ABC transporter permease	chromosome
Pangenome	NA	CDS	1693843	1694271	.	+	0	g000958	NA	hypothetical protein	RS_RS11315	WP_011002181.1	3-oxoacid CoA-transferase subunit A	chromosome
Pangenome	NA	CDS	1101892	1102317	.	+	0	g000959	NA	hypothetical protein	RS_RS07905	WP_011001514.1	CoA transferase subunit A	chromosome
Pangenome	NA	CDS	3439939	3440361	.	+	0	g000961	NA	hypothetical protein	RS_RS10655	WP_011002055.1	DUF4136 domain-containing protein	chromosome
Pangenome	NA	CDS	16432	16842	.	+	0	g000962	NA	hypothetical protein	RS_RS13160	WP_011002536.1	HAD-IB family hydrolase	chromosome
Pangenome	NA	CDS	2121751	2122176	.	+	0	g000963	NA	hypothetical protein	RS_RS09995	WP_011001925.1	3-isopropylmalate dehydratase small subunit	chromosome
Pangenome	NA	CDS	273442	273828	.	+	0	g000965	NA	hypothetical protein	RS_RS00170	WP_011000001.1	sigma-70 family RNA polymerase sigma factor	chromosome
Pangenome	NA	CDS	1260502	1260885	.	+	0	g000966_1	NA	hypothetical protein	RS_RS01965	WP_011000359.1	lipoprotein localization protein LolB	chromosome
Pangenome	NA	CDS	3208642	3208998	.	+	0	g000966_2	fliT	Flagellar protein FliT	RS_RS04695	WP_011000896.1	ribosome-associated protein	chromosome
Pangenome	NA	CDS	1515058	1515435	.	+	0	g000967	NA	hypothetical protein	RS_RS03660	WP_011000682.1	type IV pilus modification protein PilV	chromosome
Pangenome	NA	CDS	910201	910419	.	+	0	g000973	NA	hypothetical protein	RS_RS10270	WP_011001982.1	NUDIX hydrolase	chromosome
Pangenome	NA	CDS	3061459	3061629	.	+	0	g000974	NA	hypothetical protein	RS_RS08145	WP_011001560.1	NUDIX hydrolase	chromosome
Pangenome	NA	CDS	3404395	3404553	.	+	0	g000975	NA	hypothetical protein	RS_RS16655	WP_011003207.1	ATP synthase subunit I	chromosome
Pangenome	NA	CDS	3326518	3334497	.	+	0	g000977	NA	hypothetical protein	RS_RS10790	WP_011002082.1	transcription elongation factor GreB	chromosome
Pangenome	NA	CDS	1971007	1975020	.	+	0	g000980	pilY1	Type IV pilus biogenesis factor PilY1	RS_RS11465	WP_016726322.1	VirK family protein	chromosome
Pangenome	NA	CDS	2813035	2814504	.	+	0	g000981	yhjE	Inner membrane metabolite transport protein YhjE	RS_RS14895	WP_011002877.1	pilus assembly protein PilP	chromosome
Pangenome	NA	CDS	592513	595437	.	+	0	g000983	NA	hypothetical protein	RS_RS14895	WP_011002877.1	pilus assembly protein PilP	chromosome
Pangenome	NA	CDS	1929574	1931862	.	+	0	g000985_1	clpA	ATP-dependent Clp protease ATP-binding subunit ClpA	RS_RS00240	WP_011000015.1	transcriptional repressor	chromosome
Pangenome	NA	CDS	1866976	1869564	.	+	0	g000985_2	clpB	Chaperone protein ClpB	RS_RS01645	WP_011000298.1	O-acetyl-ADP-ribose deacetylase	chromosome
Pangenome	NA	CDS	2374390	2376909	.	+	0	g000986_1	namA	NADPH dehydrogenase	RS_RS06490	WP_016722089.1	MarR family transcriptional regulator	chromosome
Pangenome	NA	CDS	1088554	1089666	.	+	0	g000987_1	namA	NADPH dehydrogenase	RS_RS08285	WP_011001586.1	2-C-methyl-D-erythritol 2,4-cyclodiphosphate synthase	chromosome
Pangenome	NA	CDS	3126898	3129153	.	+	0	g000988_1	iorB	Isoquinoline 1-oxidoreductase subunit beta	RS_RS00695	WP_011000108.1	YiaA/YiaB family protein	chromosome
Pangenome	NA	CDS	1167451	1168785	.	+	0	g000990	hexR	HTH-type transcriptional regulator HexR	RS_RS07645	WP_011001471.1	YhbY family RNA-binding protein	chromosome
Pangenome	NA	CDS	3107560	3109665	.	+	0	g000991_1	NA	hypothetical protein	RS_RS14655	WP_011002831.1	ClpXP protease specificity-enhancing factor	chromosome
Pangenome	NA	CDS	2485612	2487690	.	+	0	g000993	NA	hypothetical protein	RS_RS13380	WP_011002582.1	cupin domain-containing protein	chromosome
Pangenome	NA	CDS	2217691	2219742	.	+	0	g000994	NA	hypothetical protein	RS_RS00525	WP_011000074.1	VOC family protein	chromosome
Pangenome	NA	CDS	3295954	3298014	.	+	0	g000995	NA	hypothetical protein	RS_RS13990	WP_011002705.1	DUF2147 domain-containing protein	chromosome
Pangenome	NA	CDS	3377923	3379926	.	+	0	g000996	glpG	hypothetical protein	RS_RS03995	WP_011000749.1	DUF2214 family protein	chromosome
Pangenome	NA	CDS	2464372	2466336	.	+	0	g000997	btuB	Vitamin B12 transporter BtuB	RS_RS05285	WP_020831579.1	holo-ACP synthase	chromosome
Pangenome	NA	CDS	945481	947334	.	+	0	g000998_1	dsbD	Thiol:disulfide interchange protein DsbD	RS_RS04955	WP_020748741.1	DUF1841 family protein	chromosome
Pangenome	NA	CDS	3189355	3191277	.	+	0	g000999	sbnC	hypothetical protein	RS_RS10965	WP_019718524.1	methylglyoxal synthase	chromosome
Pangenome	NA	CDS	3465436	3467334	.	+	0	g001001	car	Carboxylic acid reductase	RS_RS02200	WP_011000405.1	hypothetical protein	chromosome
Pangenome	NA	CDS	1448932	1450929	.	+	0	g001002	fruA	PTS system fructose-specific EIIB'BC component	RS_RS04530	WP_019717809.1	DUF1049 domain-containing protein	chromosome
Pangenome	NA	CDS	2414557	2416425	.	+	0	g001004	NA	Trehalase	RS_RS15610	WP_011002999.1	type II secretion system minor pseudopilin GspI	chromosome
Pangenome	NA	CDS	2920816	2922600	.	+	0	g001005_1	hscC	Chaperone protein HscC	RS_RS03735	WP_011000696.1	chemotaxis response regulator CheY	chromosome
Pangenome	NA	CDS	2600971	2602692	.	+	0	g001007	NA	hypothetical protein	RS_RS11290	WP_011002176.1	4-carboxymuconolactone decarboxylase	chromosome
Pangenome	NA	CDS	3097216	3098955	.	+	0	g001008	triA	Melamine deaminase	RS_RS04950	WP_016723293.1	cytochrome c	chromosome
Pangenome	NA	CDS	2132617	2134263	.	+	0	g001011_1	mdoD	Glucans biosynthesis protein D	RS_RS16505	WP_011003178.1	glycine cleavage system protein GcvH	chromosome
Pangenome	NA	CDS	2078581	2080125	.	+	0	g001011_2	mdoG	Glucans biosynthesis protein G	RS_RS07990	WP_011001528.1	hypothetical protein	chromosome
Pangenome	NA	CDS	2418706	2420328	.	+	0	g001012_1	ybiT	putative ABC transporter ATP-binding protein YbiT	RS_RS02300	WP_011000425.1	FmdB family transcriptional regulator	chromosome
Pangenome	NA	CDS	3249280	3250803	.	+	0	g001016	oprM	Outer membrane protein OprM	RS_RS11030	WP_011002126.1	hypothetical protein	chromosome
Pangenome	NA	CDS	1030483	1032033	.	+	0	g001017	hpyO	FAD-dependent urate hydroxylase	RS_RS16320	WP_011003143.1	thiosulfate oxidation carrier complex protein SoxZ	chromosome
Pangenome	NA	CDS	2629777	2631300	.	+	0	g001018	eriC	Chloride/fluoride channel protein	RS_RS10275	WP_011001983.1	DUF2818 family protein	chromosome
Pangenome	NA	CDS	2743867	2745375	.	+	0	g001019	paaH	3-hydroxyadipyl-CoA dehydrogenase	RS_RS01720	WP_003278631.1	bacterioferritin-associated ferredoxin	chromosome
Pangenome	NA	CDS	3025018	3026529	.	+	0	g001020	NA	hypothetical protein	RS_RS18350	WP_016724923.1	hypothetical protein	plasmid
Pangenome	NA	CDS	407731	409215	.	+	0	g001021_1	NA	hypothetical protein	RS_RS22800	WP_011004462.1	dodecin family protein	plasmid
Pangenome	NA	CDS	1573081	1574643	.	+	0	g001022	NA	hypothetical protein	RS_RS18160	WP_011003525.1	hypothetical protein	plasmid
Pangenome	NA	CDS	533668	535149	.	+	0	g001024	NA	hypothetical protein	RS_RS01800	WP_011000329.1	DUF2970 domain-containing protein	chromosome
Pangenome	NA	CDS	1099699	1101141	.	+	0	g001025	NA	hypothetical protein	RS_RS06130	WP_011001173.1	DUF2065 domain-containing protein	chromosome
Pangenome	NA	CDS	3269638	3271071	.	+	0	g001026	NA	hypothetical protein	RS_RS13225	WP_011002551.1	hypothetical protein	chromosome
Pangenome	NA	CDS	1575448	1576887	.	+	0	g001027	sasA	Adaptive-response sensory-kinase SasA	RS_RS26550	WP_016722274.1	DUF1328 domain-containing protein	plasmid
Pangenome	NA	CDS	457954	459126	.	+	0	g001028_1	bamB	Outer membrane protein assembly factor BamB	RS_RS06270	WP_011001200.1	ATP-dependent RNA helicase HrpA	chromosome
Pangenome	NA	CDS	456541	457953	.	+	0	g001028_2	bamB	hypothetical protein	RS_RS24775	WP_011004843.1	efflux RND transporter permease subunit	plasmid
Pangenome	NA	CDS	2250721	2252106	.	+	0	g001032	NA	hypothetical protein	RS_RS11840	WP_011002281.1	phosphoenolpyruvate carboxylase	chromosome
Pangenome	NA	CDS	3254419	3255777	.	+	0	g001033	NA	hypothetical protein	RS_RS16510	WP_011003179.1	aminomethyl-transferring glycine dehydrogenase	chromosome
Pangenome	NA	CDS	3155770	3157128	.	+	0	g001034	thiE	Thiamine-phosphate synthase	RS_RS12340	WP_011002375.1	isoleucine--tRNA ligase	chromosome
Pangenome	NA	CDS	3398065	3399384	.	+	0	g001035	rstB	Sensor protein RstB	RS_RS14570	WP_011002815.1	glucans biosynthesis glucosyltransferase MdoH	chromosome
Pangenome	NA	CDS	3229927	3231237	.	+	0	g001036_1	baiN	hypothetical protein	RS_RS17180	WP_011003319.1	DNA topoisomerase (ATP-hydrolyzing) subunit B	chromosome
Pangenome	NA	CDS	2950345	2951640	.	+	0	g001037	NA	hypothetical protein	RS_RS02350	WP_011000435.1	3-hydroxyacyl-CoA dehydrogenase/enoyl-CoA hydratase family protein	chromosome
Pangenome	NA	CDS	1892692	1893987	.	+	0	g001039	dadA	D-amino acid dehydrogenase	RS_RS22035	WP_011004308.1	polysaccharide biosynthesis tyrosine autokinase	plasmid
Pangenome	NA	CDS	3441553	3442812	.	+	0	g001042	bioF	8-amino-7-oxononanoate synthase	RS_RS08885	WP_043876608.1	enoyl-CoA hydratase/isomerase family protein	chromosome
Pangenome	NA	CDS	1793602	1794861	.	+	0	g001043	aes	Acetyl esterase	RS_RS08035	WP_011001537.1	M3 family metallopeptidase	chromosome
Pangenome	NA	CDS	475060	476265	.	+	0	g001046	rsmE	Ribosomal RNA small subunit methyltransferase E	RS_RS04020	WP_021155847.1	TonB-dependent siderophore receptor	chromosome
Pangenome	NA	CDS	3468310	3469458	.	+	0	g001047	rhaS	HTH-type transcriptional activator RhaS	RS_RS14040	WP_011002715.1	PAS domain-containing protein	chromosome
Pangenome	NA	CDS	1791994	1793139	.	+	0	g001048	NA	hypothetical protein	RS_RS00355	WP_043876520.1	glycosyltransferase family 39 protein	chromosome
Pangenome	NA	CDS	733654	734808	.	+	0	g001049_1	hpcH	4-hydroxy-2-oxo-heptane-1%2C7-dioate aldolase	RS_RS05305	WP_016725737.1	excinuclease ABC subunit UvrC	chromosome
Pangenome	NA	CDS	2550574	2551368	.	+	0	g001049_2	rhmA	2-keto-3-deoxy-L-rhamnonate aldolase	RS_RS01970	WP_043876533.1	tetratricopeptide repeat protein	chromosome
Pangenome	NA	CDS	2645326	2646453	.	+	0	g001051	NA	Beta-ketodecanoyl-[acyl-carrier-protein] synthase	RS_RS06915	WP_011001328.1	dipeptide ABC transporter ATP-binding protein	chromosome
Pangenome	NA	CDS	3477094	3478179	.	+	0	g001052_1	nemA	N-ethylmaleimide reductase	RS_RS04735	WP_011000904.1	DEAD/DEAH box helicase	chromosome
Pangenome	NA	CDS	2742772	2743866	.	+	0	g001055_1	cyoA	Cytochrome bo(3) ubiquinol oxidase subunit 2	RS_RS05250	WP_011001010.1	translation elongation factor 4	chromosome
Pangenome	NA	CDS	3345622	3346680	.	+	0	g001057	catM	HTH-type transcriptional regulator CatM	RS_RS03280	WP_011000609.1	CpaF family protein	chromosome
Pangenome	NA	CDS	2832706	2833851	.	+	0	g001058	NA	hypothetical protein	RS_RS07890	WP_011001511.1	electron transfer flavoprotein-ubiquinone oxidoreductase	chromosome
Pangenome	NA	CDS	2076718	2077755	.	+	0	g001060	aes	Acetyl esterase	RS_RS01740	WP_028852550.1	2,3-diphosphoglycerate-dependent phosphoglycerate mutase	chromosome
Pangenome	NA	CDS	777040	777990	.	+	0	g001062_1	dmlR	HTH-type transcriptional regulator DmlR	RS_RS03230	WP_011000599.1	chaperonin GroEL	chromosome
Pangenome	NA	CDS	636082	637077	.	+	0	g001063	NA	hypothetical protein	RS_RS03005	WP_011000559.1	intermembrane transport protein PqiB	chromosome
Pangenome	NA	CDS	410518	411510	.	+	0	g001064_1	cmpR	HTH-type transcriptional activator CmpR	RS_RS17190	WP_080511076.1	chromosomal replication initiator protein DnaA	chromosome
Pangenome	NA	CDS	38146	39129	.	+	0	g001065	hutG	Formimidoylglutamase	RS_RS18420	WP_028854026.1	glucan biosynthesis protein	plasmid
Pangenome	NA	CDS	1627966	1628943	.	+	0	g001066	NA	hypothetical protein	RS_RS02750	WP_011000508.1	sensor histidine kinase	chromosome
Pangenome	NA	CDS	1721638	1722615	.	+	0	g001068	NA	hypothetical protein	RS_RS15645	WP_028853770.1	type II secretion system ATPase GspE	chromosome
Pangenome	NA	CDS	978691	979644	.	+	0	g001069	viuB	Vibriobactin utilization protein ViuB	RS_RS11400	WP_011002196.1	GT4 family glycosyltransferase PelF	chromosome
Pangenome	NA	CDS	1368436	1369338	.	+	0	g001071	NA	hypothetical protein	RS_RS22785	WP_011004459.1	TerC family protein	plasmid
Pangenome	NA	CDS	3163993	3164889	.	+	0	g001074	NA	6-deoxy-6-sulfogluconolactonase	RS_RS08730	WP_011001666.1	GDL motif peptide-associated radical SAM/SPASM maturase	chromosome
Pangenome	NA	CDS	1669228	1670118	.	+	0	g001075	coaX	Type III pantothenate kinase	RS_RS06395	WP_011001225.1	cytochrome-c oxidase, cbb3-type subunit I	chromosome
Pangenome	NA	CDS	2573923	2574789	.	+	0	g001077	qorB	Quinone oxidoreductase 2	RS_RS22810	WP_011004464.1	MFS transporter	plasmid
Pangenome	NA	CDS	2708605	2709474	.	+	0	g001078	NA	hypothetical protein	RS_RS02215	WP_011000408.1	acetate kinase	chromosome
Pangenome	NA	CDS	1833229	1834104	.	+	0	g001079	NA	hypothetical protein	RS_RS02215	WP_011000408.1	acetate kinase	chromosome
Pangenome	NA	CDS	2412088	2412936	.	+	0	g001080	NA	hypothetical protein	RS_RS00195	WP_011000006.1	HAMP domain-containing histidine kinase	chromosome
Pangenome	NA	CDS	672394	673272	.	+	0	g001081	NA	hypothetical protein	RS_RS14690	WP_011002837.1	Do family serine endopeptidase	chromosome
Pangenome	NA	CDS	2241025	2241852	.	+	0	g001082	bla	Beta-lactamase OXA-18	RS_RS11060	WP_011002132.1	O-antigen ligase family protein	chromosome
Pangenome	NA	CDS	542035	542856	.	+	0	g001084_1	yurK	putative HTH-type transcriptional regulator YurK	RS_RS14400	WP_011002781.1	phenylacetate--CoA ligase	chromosome
Pangenome	NA	CDS	2533174	2533905	.	+	0	g001084_2	yvoA	HTH-type transcriptional repressor YvoA	RS_RS09945	WP_011001915.1	bifunctional tetrahydrofolate synthase/dihydrofolate synthase	chromosome
Pangenome	NA	CDS	1548523	1549305	.	+	0	g001087	ugpQ	Glycerophosphodiester phosphodiesterase%2C cytoplasmic	RS_RS09840	WP_011001894.1	dicarboxylate/amino acid:cation symporter	chromosome
Pangenome	NA	CDS	2400502	2401278	.	+	0	g001089	NA	hypothetical protein	RS_RS12610	WP_011002432.1	HD-GYP domain-containing protein	chromosome
Pangenome	NA	CDS	2253334	2254098	.	+	0	g001090	pqiA	Paraquat-inducible protein A	RS_RS05135	WP_011000989.1	molybdopterin molybdenumtransferase MoeA	chromosome
Pangenome	NA	CDS	128131	128856	.	+	0	g001092	NA	hypothetical protein	RS_RS09965	WP_016722990.1	tryptophan synthase subunit beta	chromosome
Pangenome	NA	CDS	2592511	2593230	.	+	0	g001094	NA	hypothetical protein	RS_RS08840	WP_011001688.1	branched-chain amino acid ABC transporter substrate-binding protein	chromosome
Pangenome	NA	CDS	2727478	2728197	.	+	0	g001095	NA	hypothetical protein	RS_RS01560	WP_011000281.1	VanZ family protein	chromosome
Pangenome	NA	CDS	1796227	1796907	.	+	0	g001097	NA	hypothetical protein	RS_RS03860	WP_011000720.1	class I SAM-dependent methyltransferase	chromosome
Pangenome	NA	CDS	278830	279510	.	+	0	g001098	leuE	Leucine efflux protein	RS_RS00340	WP_011000035.1	DNA-processing protein DprA	chromosome
Pangenome	NA	CDS	3034192	3034875	.	+	0	g001099	NA	Secreted chorismate mutase	RS_RS12355	WP_011002378.1	bifunctional phosphopantothenoylcysteine decarboxylase/phosphopantothenate--cysteine ligase CoaBC	chromosome
Pangenome	NA	CDS	3229267	3229926	.	+	0	g001100	pucB	Purine catabolism protein PucB	RS_RS24955	WP_011004880.1	sugar ABC transporter permease	plasmid
Pangenome	NA	CDS	1122901	1123533	.	+	0	g001101	pncA	Nicotinamidase	RS_RS15425	WP_043876765.1	hypothetical protein	chromosome
Pangenome	NA	CDS	776410	777039	.	+	0	g001102_1	azoR1	FMN-dependent NADH-azoreductase 1	RS_RS24640	WP_011004810.1	c-type cytochrome	plasmid
Pangenome	NA	CDS	2466337	2466912	.	+	0	g001107	NA	hypothetical protein	RS_RS07885	WP_011001510.1	chorismate synthase	chromosome
Pangenome	NA	CDS	504793	505377	.	+	0	g001108	NA	hypothetical protein	RS_RS06135	WP_011001174.1	ATP phosphoribosyltransferase regulatory subunit	chromosome
Pangenome	NA	CDS	2511646	2512218	.	+	0	g001109	tag	DNA-3-methyladenine glycosylase 1	RS_RS14875	WP_011002873.1	deoxyguanosinetriphosphate triphosphohydrolase	chromosome
Pangenome	NA	CDS	2900065	2900634	.	+	0	g001110	lrp	Leucine-responsive regulatory protein	RS_RS22045	WP_011004310.1	polysaccharide biosynthesis/export family protein	plasmid
Pangenome	NA	CDS	2429794	2430363	.	+	0	g001111	NA	hypothetical protein	RS_RS04490	WP_011000855.1	3-phosphoserine/phosphohydroxythreonine transaminase	chromosome
Pangenome	NA	CDS	3211855	3212418	.	+	0	g001114	NA	hypothetical protein	RS_RS07620	WP_011001466.1	glutamine-hydrolyzing carbamoyl-phosphate synthase small subunit	chromosome
Pangenome	NA	CDS	2491708	2492259	.	+	0	g001115	NA	hypothetical protein	RS_RS16500	WP_011003177.1	glycine cleavage system aminomethyltransferase GcvT	chromosome
Pangenome	NA	CDS	2077756	2078310	.	+	0	g001118	NA	hypothetical protein	RS_RS13695	WP_011002644.1	hybrid sensor histidine kinase/response regulator	chromosome
Pangenome	NA	CDS	1515436	1515966	.	+	0	g001120	NA	hypothetical protein	RS_RS07380	WP_011001415.1	MoxR family ATPase	chromosome
Pangenome	NA	CDS	3149839	3150372	.	+	0	g001121	NA	hypothetical protein	RS_RS05195	WP_011001001.1	phosphate acyltransferase PlsX	chromosome
Pangenome	NA	CDS	1230415	1230942	.	+	0	g001122	ahpD	Alkyl hydroperoxide reductase AhpD	RS_RS08205	WP_020832112.1	RluA family pseudouridine synthase	chromosome
Pangenome	NA	CDS	2694433	2694960	.	+	0	g001123	NA	hypothetical protein	RS_RS13625	WP_011002630.1	tRNA 2-thiouridine(34) synthase MnmA	chromosome
Pangenome	NA	CDS	1565530	1566057	.	+	0	g001124	uao	Uric acid degradation bifunctional protein	RS_RS09070	WP_011001735.1	pyruvate dehydrogenase (acetyl-transferring) E1 component subunit alpha	chromosome
Pangenome	NA	CDS	2158036	2158569	.	+	0	g001127	NA	hypothetical protein	RS_RS01825	WP_011000334.1	COX15/CtaA family protein	chromosome
Pangenome	NA	CDS	2518225	2518719	.	+	0	g001132	NA	hypothetical protein	RS_RS07995	WP_011001529.1	DNA polymerase IV	chromosome
Pangenome	NA	CDS	2309428	2309919	.	+	0	g001133	NA	hypothetical protein	RS_RS08755	WP_011001671.1	ABC transporter substrate-binding protein	chromosome
Pangenome	NA	CDS	2479618	2480106	.	+	0	g001135	NA	hypothetical protein	RS_RS10525	WP_011002029.1	adenosine deaminase	chromosome
Pangenome	NA	CDS	1246261	1246737	.	+	0	g001136	NA	hypothetical protein	RS_RS02560	WP_011000473.1	phosphotransferase	chromosome
Pangenome	NA	CDS	2796181	2796624	.	+	0	g001138	NA	hypothetical protein	RS_RS05290	WP_011001018.1	beta-N-acetylhexosaminidase	chromosome
Pangenome	NA	CDS	3093529	3093960	.	+	0	g001140	NA	hypothetical protein	RS_RS12685	WP_011002446.1	tetraacyldisaccharide 4'-kinase	chromosome
Pangenome	NA	CDS	2475601	2476023	.	+	0	g001142	NA	hypothetical protein	RS_RS04725	WP_016723316.1	L-histidine N(alpha)-methyltransferase	chromosome
Pangenome	NA	CDS	1053262	1053651	.	+	0	g001147	NA	hypothetical protein	RS_RS09040	WP_011001729.1	extracellular solute-binding protein	chromosome
Pangenome	NA	CDS	1846390	1846758	.	+	0	g001148_1	dksA	RNA polymerase-binding transcription factor DksA	RS_RS14445	WP_011002790.1	anthranilate phosphoribosyltransferase	chromosome
Pangenome	NA	CDS	1215064	1215432	.	+	0	g001149	NA	hypothetical protein	RS_RS02175	WP_011000400.1	alpha/beta hydrolase	chromosome
Pangenome	NA	CDS	1481464	1481817	.	+	0	g001151_1	NA	hypothetical protein	RS_RS06935	WP_011001332.1	P1 family peptidase	chromosome
Pangenome	NA	CDS	3181621	3181968	.	+	0	g001153	NA	hypothetical protein	RS_RS11170	WP_011002153.1	DMT family transporter	chromosome
Pangenome	NA	CDS	781864	782166	.	+	0	g001159	NA	hypothetical protein	RS_RS11260	WP_011002170.1	LysR family transcriptional regulator	chromosome
Pangenome	NA	CDS	2116321	2116446	.	+	0	g001169	NA	hypothetical protein	RS_RS10045	WP_020832245.1	CoA ester lyase	chromosome
Pangenome	NA	CDS	1416313	1422984	.	+	0	g001174	smc	Chromosome partition protein Smc	RS_RS01760	WP_011000320.1	NAD(P)-dependent glycerol-3-phosphate dehydrogenase	chromosome
Pangenome	NA	CDS	2229964	2231127	.	+	0	g001177	NA	hypothetical protein	RS_RS12100	WP_011002331.1	LysR family transcriptional regulator	chromosome
Pangenome	NA	CDS	1820434	1823376	.	+	0	g001179	addB	ATP-dependent helicase/deoxyribonuclease subunit B	RS_RS11210	WP_011002161.1	homoserine kinase	chromosome
Pangenome	NA	CDS	997408	1000350	.	+	0	g001181	NA	hypothetical protein	RS_RS03300	WP_011000613.1	Flp pilus assembly protein CpaB	chromosome
Pangenome	NA	CDS	1649137	1651896	.	+	0	g001182	NA	hypothetical protein	RS_RS06285	WP_011001203.1	sterol desaturase family protein	chromosome
Pangenome	NA	CDS	984781	987231	.	+	0	g001184	dgcE	hypothetical protein	RS_RS20550	WP_011004012.1	D-amino-acid transaminase	plasmid
Pangenome	NA	CDS	2413840	2414556	.	+	0	g001188	NA	hypothetical protein	RS_RS12510	WP_011002412.1	MBL fold metallo-hydrolase	chromosome
Pangenome	NA	CDS	3386221	3388566	.	+	0	g001189	NA	hypothetical protein	RS_RS12550	WP_011002420.1	zinc metallopeptidase	chromosome
Pangenome	NA	CDS	2789941	2792286	.	+	0	g001190	glgB	1%2C4-alpha-glucan branching enzyme GlgB	RS_RS06620	WP_011001269.1	formyltransferase	chromosome
Pangenome	NA	CDS	3150373	3152637	.	+	0	g001193_1	glgX	Glycogen operon protein GlgX	RS_RS05255	WP_011001011.1	signal peptidase I	chromosome
Pangenome	NA	CDS	3175954	3178203	.	+	0	g001194	fatA	Ferric-anguibactin receptor FatA	RS_RS02585	WP_011000478.1	DMT family transporter	chromosome
Pangenome	NA	CDS	3089311	3091695	.	+	0	g001195	tgpA	Protein-glutamine gamma-glutamyltransferase	RS_RS00410	WP_011000048.1	MurR/RpiR family transcriptional regulator	chromosome
Pangenome	NA	CDS	3075832	3078021	.	+	0	g001198	NA	Phenylalanine 2-monooxygenase precursor	RS_RS09480	WP_011001814.1	lipid A hydroxylase LpxO	chromosome
Pangenome	NA	CDS	2202220	2204334	.	+	0	g001199	pehX	Exo-poly-alpha-D-galacturonosidase	RS_RS17270	WP_011003336.1	branched-chain amino acid ABC transporter permease	plasmid
Pangenome	NA	CDS	3409573	3411675	.	+	0	g001200	bepA	hypothetical protein	RS_RS16335	WP_019717202.1	EamA family transporter	chromosome
Pangenome	NA	CDS	687592	689709	.	+	0	g001201	hemX	hypothetical protein	RS_RS06610	WP_011001267.1	4-deoxy-4-formamido-L-arabinose-phosphoundecaprenol deformylase	chromosome
Pangenome	NA	CDS	2246128	2248224	.	+	0	g001202	NA	putative signaling protein	RS_RS00670	WP_011000103.1	lauroyl acyltransferase	chromosome
Pangenome	NA	CDS	3399943	3401988	.	+	0	g001203	ggt	Glutathione hydrolase proenzyme	RS_RS11885	WP_011002290.1	formate dehydrogenase accessory sulfurtransferase FdhD	chromosome
Pangenome	NA	CDS	3415702	3417708	.	+	0	g001206	liaS	hypothetical protein	RS_RS14070	WP_011002721.1	2OG-Fe(II) oxygenase	chromosome
Pangenome	NA	CDS	600973	602925	.	+	0	g001207	NA	hypothetical protein	RS_RS05935	WP_011001134.1	zinc-dependent peptidase	chromosome
Pangenome	NA	CDS	2649754	2651580	.	+	0	g001208	NA	hypothetical protein	RS_RS06290	WP_011001204.1	EI24 domain-containing protein	chromosome
Pangenome	NA	CDS	353809	355473	.	+	0	g001210_1	sir	Sulfite reductase [ferredoxin]	RS_RS16875	WP_011003249.1	23S rRNA (adenine(2030)-N(6))-methyltransferase RlmJ	chromosome
Pangenome	NA	CDS	3174397	3175953	.	+	0	g001211_1	emrB	Multidrug export protein EmrB	RS_RS01870	WP_028852561.1	nitrate ABC transporter permease	chromosome
Pangenome	NA	CDS	2998066	2999757	.	+	0	g001212	NA	hypothetical protein	RS_RS03915	WP_011000733.1	thioredoxin	chromosome
Pangenome	NA	CDS	2047003	2048793	.	+	0	g001213	NA	hypothetical protein	RS_RS09835	WP_011001893.1	glutamate racemase	chromosome
Pangenome	NA	CDS	1714195	1715865	.	+	0	g001214	NA	hypothetical protein	RS_RS06040	WP_016725833.1	peptidoglycan DD-metalloendopeptidase family protein	chromosome
Pangenome	NA	CDS	2622643	2623854	.	+	0	g001216_1	epsF	Type II secretion system protein F	RS_RS11100	WP_016722823.1	FprA family A-type flavoprotein	chromosome
Pangenome	NA	CDS	1240825	1242183	.	+	0	g001217_1	adeP	Adenine permease AdeP	RS_RS11100	WP_016722823.1	FprA family A-type flavoprotein	chromosome
Pangenome	NA	CDS	2386456	2388042	.	+	0	g001218_1	NA	Alpha-ketoglutaric semialdehyde dehydrogenase	RS_RS05570	WP_011001069.1	TatD family hydrolase	chromosome
Pangenome	NA	CDS	1508293	1509825	.	+	0	g001220	comM	Competence protein ComM	RS_RS07385	WP_011001416.1	xanthine dehydrogenase family protein subunit M	chromosome
Pangenome	NA	CDS	255232	256770	.	+	0	g001221_1	degP	hypothetical protein	RS_RS02845	WP_011000526.1	AzlC family ABC transporter permease	chromosome
Pangenome	NA	CDS	1170847	1172319	.	+	0	g001221_2	NA	hypothetical protein	RS_RS00690	WP_011000107.1	exodeoxyribonuclease III	chromosome
Pangenome	NA	CDS	3276535	3278025	.	+	0	g001223	NA	hypothetical protein	RS_RS08905	WP_011001701.1	SDR family oxidoreductase	chromosome
Pangenome	NA	CDS	1745833	1747341	.	+	0	g001225	scrB	Sucrose-6-phosphate hydrolase	RS_RS12175	WP_011002346.1	sulfite exporter TauE/SafE family protein	chromosome
Pangenome	NA	CDS	2498131	2499615	.	+	0	g001226	NA	hypothetical protein	RS_RS11805	WP_011002274.1	SDR family oxidoreductase	chromosome
Pangenome	NA	CDS	56404	57867	.	+	0	g001227_1	gltD	Glutamate synthase [NADPH] small chain	RS_RS01730	WP_011000314.1	molybdopterin-synthase adenylyltransferase MoeB	chromosome
Pangenome	NA	CDS	3018931	3020214	.	+	0	g001227_2	NA	hypothetical protein	RS_RS14490	WP_011002798.1	DsbC family protein	chromosome
Pangenome	NA	CDS	2092174	2093613	.	+	0	g001228_1	phoA	Alkaline phosphatase	RS_RS09485	WP_011001815.1	hypothetical protein	chromosome
Pangenome	NA	CDS	3078022	3079479	.	+	0	g001228_2	phoA	Alkaline phosphatase 4	RS_RS04985	WP_011000959.1	TetR family transcriptional regulator	chromosome
Pangenome	NA	CDS	1697485	1698927	.	+	0	g001231	wspC	putative biofilm formation methyltransferase WspC	RS_RS05330	WP_011001023.1	response regulator transcription factor	chromosome
Pangenome	NA	CDS	2134264	2135658	.	+	0	g001233	NA	Cellobiose 2-epimerase	RS_RS04720	WP_011000901.1	TerC family protein	chromosome
Pangenome	NA	CDS	3130699	3132066	.	+	0	g001234	NA	hypothetical protein	RS_RS00155	WP_010999998.1	nucleoid occlusion factor SlmA	chromosome
Pangenome	NA	CDS	1591843	1593189	.	+	0	g001236	sotB	sugar efflux transporter	RS_RS05810	WP_011001116.1	tetratricopeptide repeat protein	chromosome
Pangenome	NA	CDS	1701394	1702677	.	+	0	g001238_1	egl	Endoglucanase	RS_RS14970	WP_011002892.1	cytochrome c4	chromosome
Pangenome	NA	CDS	2949019	2950344	.	+	0	g001239	NA	hypothetical protein	RS_RS13220	WP_011002549.1	nucleotide exchange factor GrpE	chromosome
Pangenome	NA	CDS	3349504	3350826	.	+	0	g001241	cbiA	Cobyrinate a%2Cc-diamide synthase	RS_RS12830	WP_011002474.1	VTT domain-containing protein	chromosome
Pangenome	NA	CDS	1877713	1879014	.	+	0	g001242_1	proP	Proline/betaine transporter	RS_RS03595	WP_011000669.1	riboflavin synthase	chromosome
Pangenome	NA	CDS	3059236	3060531	.	+	0	g001242_2	proP	Proline/betaine transporter	RS_RS04580	WP_011000873.1	ABC transporter permease	chromosome
Pangenome	NA	CDS	1600177	1601478	.	+	0	g001243	cqsS	CAI-1 autoinducer sensor kinase/phosphatase CqsS	RS_RS00130	WP_010999993.1	methionine biosynthesis protein MetW	chromosome
Pangenome	NA	CDS	3231238	3232533	.	+	0	g001244	prmC	Release factor glutamine methyltransferase	RS_RS01615	WP_011000292.1	alpha/beta hydrolase	chromosome
Pangenome	NA	CDS	1400305	1401567	.	+	0	g001246	braC	Leucine-%2C isoleucine-%2C valine-%2C threonine-%2C and alanine-binding protein	RS_RS11745	WP_011002263.1	outer membrane lipoprotein chaperone LolA	chromosome
Pangenome	NA	CDS	3300139	3301383	.	+	0	g001247	NA	hypothetical protein	RS_RS04870	WP_011000936.1	glutathione S-transferase	chromosome
Pangenome	NA	CDS	3195292	3196533	.	+	0	g001248	btrK	L-glutamyl-[BtrI acyl-carrier protein] decarboxylase	RS_RS03340	WP_016723449.1	LemA family protein	chromosome
Pangenome	NA	CDS	992863	994071	.	+	0	g001251_1	smtA	Succinyl-CoA--L-malate CoA-transferase alpha subunit	RS_RS01885	WP_038938076.1	ANTAR domain-containing response regulator	chromosome
Pangenome	NA	CDS	165742	166938	.	+	0	g001253	caiA	Putative acyl-CoA dehydrogenase FadE17	RS_RS05140	WP_011000990.1	molybdenum cofactor guanylyltransferase MobA	chromosome
Pangenome	NA	CDS	2810500	2811681	.	+	0	g001254	vgb	Virginiamycin B lyase	RS_RS10535	WP_016722917.1	TMEM165/GDT1 family protein	chromosome
Pangenome	NA	CDS	2897860	2899047	.	+	0	g001255	menB	1%2C4-dihydroxy-2-naphthoyl-CoA synthase	RS_RS13835	WP_011002672.1	barstar family protein	chromosome
Pangenome	NA	CDS	2561905	2563062	.	+	0	g001258	gfo	Glucose--fructose oxidoreductase	RS_RS11325	WP_016726339.1	hypothetical protein	chromosome
Pangenome	NA	CDS	298966	300108	.	+	0	g001259	NA	hypothetical protein	RS_RS08725	WP_011001665.1	DUF1842 domain-containing protein	chromosome
Pangenome	NA	CDS	2008372	2009514	.	+	0	g001260	NA	hypothetical protein	RS_RS02245	WP_011000414.1	DedA family protein	chromosome
Pangenome	NA	CDS	2741629	2742771	.	+	0	g001262	modA	Molybdate-binding protein ModA	RS_RS15630	WP_011003003.1	type II secretion system protein M	chromosome
Pangenome	NA	CDS	3308926	3310041	.	+	0	g001265	NA	hypothetical protein	RS_RS13600	WP_016723720.1	polyisoprenoid-binding protein	chromosome
Pangenome	NA	CDS	1656601	1657689	.	+	0	g001266	NA	hypothetical protein	RS_RS07090	WP_011001362.1	OmpH family outer membrane protein	chromosome
Pangenome	NA	CDS	1256773	1257855	.	+	0	g001267_1	prfA	Peptide chain release factor RF1	RS_RS01640	WP_029240201.1	redoxin family protein	chromosome
Pangenome	NA	CDS	3368980	3370053	.	+	0	g001270	NA	hypothetical protein	RS_RS02090	WP_011000383.1	single-stranded DNA-binding protein	chromosome
Pangenome	NA	CDS	775012	776073	.	+	0	g001271	NA	hypothetical protein	RS_RS09475	WP_011001813.1	hypothetical protein	chromosome
Pangenome	NA	CDS	2953636	2954679	.	+	0	g001272	efe	2-oxoglutarate-dependent ethylene/succinate-forming enzyme	RS_RS05640	WP_011001083.1	gamma carbonic anhydrase family protein	chromosome
Pangenome	NA	CDS	2683354	2684118	.	+	0	g001273_1	menH	2-succinyl-6-hydroxy-2%2C4-cyclohexadiene-1-carboxylate synthase	RS_RS14835	WP_011002865.1	outer membrane lipid asymmetry maintenance protein MlaD	chromosome
Pangenome	NA	CDS	2515588	2516619	.	+	0	g001275_1	pucA	putative xanthine dehydrogenase subunit A	RS_RS17025	WP_011003277.1	Rrf2 family transcriptional regulator	chromosome
Pangenome	NA	CDS	2889778	2890827	.	+	0	g001276	NA	hypothetical protein	RS_RS06310	WP_011001208.1	hypothetical protein	chromosome
Pangenome	NA	CDS	1566058	1567026	.	+	0	g001277_1	argP	HTH-type transcriptional regulator ArgP	RS_RS00350	WP_011000037.1	peptide deformylase	chromosome
Pangenome	NA	CDS	1829251	1830267	.	+	0	g001281_1	acuI	Acrylyl-CoA reductase AcuI	RS_RS10770	WP_011002078.1	peptidoglycan-binding protein LysM	chromosome
Pangenome	NA	CDS	2299918	2300922	.	+	0	g001284	ocd	Delta(1)-pyrroline-2-carboxylate reductase 1	RS_RS02470	WP_011000456.1	D-tyrosyl-tRNA(Tyr) deacylase	chromosome
Pangenome	NA	CDS	1104496	1105512	.	+	0	g001285	NA	hypothetical protein	RS_RS03790	WP_011000707.1	phage holin family protein	chromosome
Pangenome	NA	CDS	2839462	2840454	.	+	0	g001287	NA	hypothetical protein	RS_RS13935	WP_011002693.1	acetyl-CoA carboxylase biotin carboxyl carrier protein	chromosome
Pangenome	NA	CDS	1777636	1778622	.	+	0	g001288	NA	hypothetical protein	RS_RS16315	WP_011003142.1	DsrE family protein	chromosome
Pangenome	NA	CDS	1799407	1800387	.	+	0	g001289	rhaR	HTH-type transcriptional activator RhaR	RS_RS07595	WP_011001460.1	ribonuclease HI	chromosome
Pangenome	NA	CDS	1321576	1322523	.	+	0	g001290_1	dmlR	HTH-type transcriptional regulator DmlR	RS_RS10430	WP_011002010.1	DUF3619 family protein	chromosome
Pangenome	NA	CDS	2605837	2607108	.	+	0	g001291_1	NA	hypothetical protein	RS_RS22040	WP_011004309.1	low molecular weight phosphotyrosine protein phosphatase	plasmid
Pangenome	NA	CDS	2382748	2383671	.	+	0	g001294	NA	hypothetical protein	RS_RS03400	WP_011000631.1	Holliday junction resolvase RuvX	chromosome
Pangenome	NA	CDS	3428518	3429441	.	+	0	g001295_1	rhaR	hypothetical protein	RS_RS08910	WP_011001702.1	PaaI family thioesterase	chromosome
Pangenome	NA	CDS	2412937	2413839	.	+	0	g001296	NA	hypothetical protein	RS_RS11205	WP_011002160.1	membrane protein	chromosome
Pangenome	NA	CDS	3334498	3335397	.	+	0	g001297	NA	hypothetical protein	RS_RS10345	WP_011001994.1	NADH-quinone oxidoreductase subunit A	chromosome
Pangenome	NA	CDS	2268295	2269188	.	+	0	g001299	yeiG	S-formylglutathione hydrolase YeiG	RS_RS12535	WP_011002417.1	DoxX family protein	chromosome
Pangenome	NA	CDS	1668349	1669227	.	+	0	g001300	birA	Bifunctional ligase/repressor BirA	RS_RS01850	WP_011000339.1	OsmC family protein	chromosome
Pangenome	NA	CDS	3074971	3075831	.	+	0	g001303	NA	hypothetical protein	RS_RS13230	WP_011002552.1	RNA-binding S4 domain-containing protein	chromosome
Pangenome	NA	CDS	587458	588309	.	+	0	g001304	NA	hypothetical protein	RS_RS07925	WP_016727379.1	RidA family protein	chromosome
Pangenome	NA	CDS	2041546	2042400	.	+	0	g001305	tupA	Tungstate-binding protein TupA	RS_RS25040	WP_011004898.1	cytochrome c oxidase subunit II	plasmid
Pangenome	NA	CDS	2222590	2223414	.	+	0	g001307	yoaJ	hypothetical protein	RS_RS14595	WP_011002820.1	cytochrome o ubiquinol oxidase subunit IV	chromosome
Pangenome	NA	CDS	2897020	2897859	.	+	0	g001308	crt	Short-chain-enoyl-CoA hydratase	RS_RS01595	WP_011000288.1	DUF2917 domain-containing protein	chromosome
Pangenome	NA	CDS	809104	809925	.	+	0	g001309	yfiH	Polyphenol oxidase	RS_RS01595	WP_011000288.1	DUF2917 domain-containing protein	chromosome
Pangenome	NA	CDS	1887484	1888296	.	+	0	g001310	catD	3-oxoadipate enol-lactonase 2	RS_RS10355	WP_011001995.1	preprotein translocase subunit SecG	chromosome
Pangenome	NA	CDS	1848418	1849320	.	+	0	g001311	slyA	hypothetical protein	RS_RS05625	WP_011001080.1	cell division protein FtsB	chromosome
Pangenome	NA	CDS	2619661	2620491	.	+	0	g001313	betI	HTH-type transcriptional regulator BetI	RS_RS02550	WP_011000471.1	AzlD domain-containing protein	chromosome
Pangenome	NA	CDS	1763239	1763904	.	+	0	g001314_1	NA	hypothetical protein	RS_RS06325	WP_011001211.1	hypothetical protein	chromosome
Pangenome	NA	CDS	1082836	1083633	.	+	0	g001315	NA	hypothetical protein	RS_RS12055	WP_011002324.1	hypothetical protein	chromosome
Pangenome	NA	CDS	3260935	3261768	.	+	0	g001316	gmuR	HTH-type transcriptional regulator GmuR	RS_RS05615	WP_011001078.1	DUF1330 domain-containing protein	chromosome
Pangenome	NA	CDS	803812	804609	.	+	0	g001317	NA	hypothetical protein	RS_RS11245	WP_011002167.1	hypothetical protein	chromosome
Pangenome	NA	CDS	2693437	2694201	.	+	0	g001318	ompW	Outer membrane protein W	RS_RS14155	WP_011002736.1	DNA gyrase inhibitor YacG	chromosome
Pangenome	NA	CDS	1502740	1503465	.	+	0	g001323	murU	N-acetylmuramate alpha-1-phosphate uridylyltransferase	RS_RS11160	WP_011002151.1	exodeoxyribonuclease VII small subunit	chromosome
Pangenome	NA	CDS	50845	51570	.	+	0	g001324	NA	hypothetical protein	RS_RS16780	WP_011003232.1	heavy-metal-associated domain-containing protein	chromosome
Pangenome	NA	CDS	2518720	2519436	.	+	0	g001325	thiE	Thiamine-phosphate synthase	RS_RS20560	WP_011004014.1	hypothetical protein	plasmid
Pangenome	NA	CDS	936286	936993	.	+	0	g001326	NA	hypothetical protein	RS_RS05190	WP_011001000.1	50S ribosomal protein L32	chromosome
Pangenome	NA	CDS	1071838	1072539	.	+	0	g001327_1	nagK	Fumarylpyruvate hydrolase	RS_RS02250	WP_011000415.1	FAD/FMN-binding oxidoreductase	chromosome
Pangenome	NA	CDS	209434	210153	.	+	0	g001329	NA	hypothetical protein	RS_RS01165	WP_011000204.1	cobalamin-dependent protein	chromosome
Pangenome	NA	CDS	1947916	1948593	.	+	0	g001331	rsmG	Ribosomal RNA small subunit methyltransferase G	RS_RS07930	WP_011001519.1	bifunctional (p)ppGpp synthetase/guanosine-3',5'-bis(diphosphate) 3'-pyrophosphohydrolase	chromosome
Pangenome	NA	CDS	1472515	1473189	.	+	0	g001332	glpG	Rhomboid protease GlpG	RS_RS11915	WP_011002296.1	molybdopterin-dependent oxidoreductase	chromosome
Pangenome	NA	CDS	1519831	1520502	.	+	0	g001333	ygiF	Inorganic triphosphatase	RS_RS14175	WP_011002740.1	preprotein translocase subunit SecA	chromosome
Pangenome	NA	CDS	2395840	2396499	.	+	0	g001334	NA	hypothetical protein	RS_RS10065	WP_011001938.1	aconitate hydratase AcnA	chromosome
Pangenome	NA	CDS	509245	509901	.	+	0	g001335	NA	hypothetical protein	RS_RS08055	WP_011001542.1	pyruvate dehydrogenase (acetyl-transferring), homodimeric type	chromosome
Pangenome	NA	CDS	2149753	2150574	.	+	0	g001336	thpR	RNA 2'%2C3'-cyclic phosphodiesterase	RS_RS10800	WP_043876631.1	bifunctional (p)ppGpp synthetase/guanosine-3',5'-bis(diphosphate) 3'-pyrophosphohydrolase	chromosome
Pangenome	NA	CDS	2462050	2462718	.	+	0	g001337	NA	hypothetical protein	RS_RS02565	WP_011000474.1	LPS-assembly protein LptD	chromosome
Pangenome	NA	CDS	2323306	2323953	.	+	0	g001338	NA	hypothetical protein	RS_RS09895	WP_011001905.1	YdcF family protein	chromosome
Pangenome	NA	CDS	3053809	3054453	.	+	0	g001339	NA	hypothetical protein	RS_RS07390	WP_011001417.1	xanthine dehydrogenase family protein molybdopterin-binding subunit	chromosome
Pangenome	NA	CDS	932131	932766	.	+	0	g001340	tpm	Thiopurine S-methyltransferase	RS_RS04840	WP_011000930.1	DNA topoisomerase IV subunit A	chromosome
Pangenome	NA	CDS	2372989	2373615	.	+	0	g001342	NA	hypothetical protein	RS_RS07705	WP_019718671.1	polyphosphate kinase 1	chromosome
Pangenome	NA	CDS	3434569	3435198	.	+	0	g001343	NA	hypothetical protein	RS_RS11955	WP_011002304.1	methionine--tRNA ligase	chromosome
Pangenome	NA	CDS	1936156	1936758	.	+	0	g001344	NA	hypothetical protein	RS_RS22260	WP_043876856.1	TonB-dependent siderophore receptor	plasmid
Pangenome	NA	CDS	2887183	2887788	.	+	0	g001346	NA	hypothetical protein	RS_RS10290	WP_011001986.1	NADH-quinone oxidoreductase subunit L	chromosome
Pangenome	NA	CDS	3394282	3394866	.	+	0	g001348_1	NA	hypothetical protein	RS_RS21965	WP_011004294.1	polysaccharide biosynthesis protein	plasmid
Pangenome	NA	CDS	2485024	2485611	.	+	0	g001349	NA	hypothetical protein	RS_RS24615	WP_011004805.1	glucose-6-phosphate dehydrogenase	plasmid
Pangenome	NA	CDS	1904071	1904658	.	+	0	g001351	msrA	Peptide methionine sulfoxide reductase MsrA	RS_RS16675	WP_011003211.1	tRNA uridine-5-carboxymethylaminomethyl(34) synthesis enzyme MnmG	chromosome
Pangenome	NA	CDS	272632	273213	.	+	0	g001352	nudC	NADH pyrophosphatase	RS_RS07875	WP_011001508.1	MFS transporter	chromosome
Pangenome	NA	CDS	1235188	1235766	.	+	0	g001354	NA	hypothetical protein	RS_RS04700	WP_011000897.1	metalloprotease PmbA	chromosome
Pangenome	NA	CDS	1109641	1110219	.	+	0	g001355	gpmB	hypothetical protein	RS_RS05070	WP_011000976.1	Fe-S protein assembly chaperone HscA	chromosome
Pangenome	NA	CDS	2981299	2981925	.	+	0	g001356	NA	hypothetical protein	RS_RS22180	WP_011004336.1	APC family permease	plasmid
Pangenome	NA	CDS	2807719	2808291	.	+	0	g001357	NA	hypothetical protein	RS_RS11970	WP_011002307.1	outer membrane protein assembly factor	chromosome
Pangenome	NA	CDS	664510	665076	.	+	0	g001359	NA	hypothetical protein	RS_RS14610	WP_011002823.1	ubiquinol oxidase subunit II	chromosome
Pangenome	NA	CDS	2909209	2909766	.	+	0	g001364	NA	hypothetical protein	RS_RS14080	WP_011002723.1	proline--tRNA ligase	chromosome
Pangenome	NA	CDS	2429260	2429793	.	+	0	g001365_1	NA	Ferredoxin 1	RS_RS13275	WP_011002561.1	DNA repair protein RecN	chromosome
Pangenome	NA	CDS	3004849	3005214	.	+	0	g001365_2	NA	Ferredoxin 1	RS_RS12530	WP_011002416.1	MFS transporter	chromosome
Pangenome	NA	CDS	1427395	1427931	.	+	0	g001366	mobB	Molybdopterin-guanine dinucleotide biosynthesis adapter protein	RS_RS12285	WP_011002364.1	L-aspartate oxidase	chromosome
Pangenome	NA	CDS	2213953	2214471	.	+	0	g001369	NA	hypothetical protein	RS_RS01785	WP_020831114.1	cytochrome c oxidase subunit II	chromosome
Pangenome	NA	CDS	2393365	2393883	.	+	0	g001370	NA	hypothetical protein	RS_RS12820	WP_011002472.1	murein biosynthesis integral membrane protein MurJ	chromosome
Pangenome	NA	CDS	1393537	1394031	.	+	0	g001374	NA	hypothetical protein	RS_RS02285	WP_011000422.1	ubiquinone biosynthesis regulatory protein kinase UbiB	chromosome
Pangenome	NA	CDS	508765	509244	.	+	0	g001375	recX	Regulatory protein RecX	RS_RS18340	WP_011003560.1	alkyl hydroperoxide reductase subunit F	plasmid
Pangenome	NA	CDS	348670	349152	.	+	0	g001376	hpcD	5-carboxymethyl-2-hydroxymuconate Delta-isomerase	RS_RS13250	WP_011002556.1	histidine ammonia-lyase	chromosome
Pangenome	NA	CDS	2632168	2632653	.	+	0	g001379	NA	hypothetical protein	RS_RS14250	WP_011002755.1	UDP-N-acetylmuramoyl-L-alanyl-D-glutamate--2,6-diaminopimelate ligase	chromosome
Pangenome	NA	CDS	2367175	2367630	.	+	0	g001381	ybgC	Acyl-CoA thioester hydrolase YbgC	RS_RS07710	WP_016721725.1	exopolyphosphatase	chromosome
Pangenome	NA	CDS	2368789	2369202	.	+	0	g001382_1	NA	1%2C4-dihydroxy-2-naphthoyl-CoA hydrolase	RS_RS05090	WP_011000980.1	lysine--tRNA ligase	chromosome
Pangenome	NA	CDS	935854	936285	.	+	0	g001385	NA	Bacteriohemerythrin	RS_RS03985	WP_011000747.1	tripartite tricarboxylate transporter permease	chromosome
Pangenome	NA	CDS	2536960	2537388	.	+	0	g001387	NA	hypothetical protein	RS_RS02225	WP_011000410.1	threonine ammonia-lyase, biosynthetic	chromosome
Pangenome	NA	CDS	819772	820191	.	+	0	g001390	NA	hypothetical protein	RS_RS15715	WP_011003018.1	aldehyde dehydrogenase	chromosome
Pangenome	NA	CDS	9289	9666	.	+	0	g001393	cidA	Holin-like protein CidA	RS_RS02020	WP_011000369.1	RNA polymerase factor sigma-54	chromosome
Pangenome	NA	CDS	2347357	2347713	.	+	0	g001396	rnfH	Protein RnfH	RS_RS13350	WP_011002576.1	FAD-binding protein	chromosome
Pangenome	NA	CDS	751147	751497	.	+	0	g001397	NA	hypothetical protein	RS_RS01420	WP_011000256.1	CHASE3 domain-containing protein	chromosome
Pangenome	NA	CDS	3250804	3251136	.	+	0	g001399	NA	hypothetical protein	RS_RS17000		sensor histidine kinase N-terminal domain-containing protein	chromosome
Pangenome	NA	CDS	3232534	3232881	.	+	0	g001400	NA	hypothetical protein	RS_RS05580	WP_016721677.1	circularly permuted type 2 ATP-grasp protein	chromosome
Pangenome	NA	CDS	1101142	1101465	.	+	0	g001402	NA	hypothetical protein	RS_RS03350	WP_011000623.1	glutamate-1-semialdehyde 2,1-aminomutase	chromosome
Pangenome	NA	CDS	254908	255231	.	+	0	g001403	NA	hypothetical protein	RS_RS06415	WP_016722099.1	cytochrome c oxidase accessory protein CcoG	chromosome
Pangenome	NA	CDS	2711116	2711424	.	+	0	g001406	NA	hypothetical protein	RS_RS06650	WP_011001275.1	pyridoxal phosphate-dependent aminotransferase	chromosome
Pangenome	NA	CDS	708055	708339	.	+	0	g001410	bolA	DNA-binding transcriptional regulator BolA	RS_RS06370	WP_011001220.1	dihydrolipoyl dehydrogenase	chromosome
Pangenome	NA	CDS	1216003	1216281	.	+	0	g001412_1	hupB	DNA-binding protein HU-beta	RS_RS00470	WP_011000060.1	adenosylhomocysteinase	chromosome
Pangenome	NA	CDS	2416426	2416701	.	+	0	g001413	NA	hypothetical protein	RS_RS13975	WP_011002702.1	hypothetical protein	chromosome
Pangenome	NA	CDS	1800388	1800636	.	+	0	g001416	NA	hypothetical protein	RS_RS08115	WP_011001554.1	iron-sulfur cluster-binding protein	chromosome
Pangenome	NA	CDS	2140045	2140287	.	+	0	g001417	NA	hypothetical protein	RS_RS07080	WP_011001360.1	RIP metalloprotease RseP	chromosome
Pangenome	NA	CDS	2701699	2701929	.	+	0	g001421	NA	hypothetical protein	RS_RS13610	WP_011002627.1	adenylosuccinate lyase	chromosome
Pangenome	NA	CDS	2694202	2694432	.	+	0	g001422	NA	hypothetical protein	RS_RS11395	WP_011002195.1	exopolysaccharide Pel transporter PelG	chromosome
Pangenome	NA	CDS	3080569	3080781	.	+	0	g001424	NA	hypothetical protein	RS_RS14000	WP_011002707.1	hypothetical protein	chromosome
Pangenome	NA	CDS	3112435	3112629	.	+	0	g001426	NA	hypothetical protein	RS_RS22230	WP_011004345.1	aspartate aminotransferase family protein	plasmid
Pangenome	NA	CDS	3464326	3464508	.	+	0	g001427	NA	hypothetical protein	RS_RS12150	WP_011002341.1	sulfate adenylyltransferase subunit 1	chromosome
Pangenome	NA	CDS	3315733	3315900	.	+	0	g001431	NA	hypothetical protein	RS_RS06810	WP_043876583.1	isocitrate lyase	chromosome
Pangenome	NA	CDS	566359	572601	.	+	0	g001436	rcsC	Sensor histidine kinase RcsC	RS_RS00225	WP_043876519.1	zinc metallochaperone GTPase ZigA	chromosome
Pangenome	NA	CDS	3239665	3240381	.	+	0	g001440	exaE	Transcriptional activator protein ExaE	RS_RS03700	WP_011000690.1	Tol-Pal system protein TolB	chromosome
Pangenome	NA	CDS	3451573	3454752	.	+	0	g001445	cusA	Cation efflux system protein CusA	RS_RS04535	WP_011000864.1	lipopolysaccharide assembly protein LapB	chromosome
Pangenome	NA	CDS	1232326	1235187	.	+	0	g001448	yjbI	hypothetical protein	RS_RS00760	WP_011000121.1	muropeptide transporter	chromosome
Pangenome	NA	CDS	1684051	1686813	.	+	0	g001449	nasA	Nitrate reductase	RS_RS04990	WP_011000960.1	polyhydroxyalkanoate depolymerase	chromosome
Pangenome	NA	CDS	3022306	3025017	.	+	0	g001451	NA	hypothetical protein	RS_RS12300	WP_011002367.1	fatty acid desaturase	chromosome
Pangenome	NA	CDS	1266076	1268634	.	+	0	g001452	copA	Copper-exporting P-type ATPase	RS_RS23025	WP_011004504.1	NAD(P)/FAD-dependent oxidoreductase	plasmid
Pangenome	NA	CDS	2991661	2994168	.	+	0	g001453	fadE	Acyl-coenzyme A dehydrogenase	RS_RS00785	WP_011000126.1	ornithine--oxo-acid transaminase	chromosome
Pangenome	NA	CDS	3301384	3303870	.	+	0	g001454	fhuA	Ferrichrome outer membrane transporter/phage receptor	RS_RS14020	WP_011002711.1	ribonucleotide-diphosphate reductase subunit beta	chromosome
Pangenome	NA	CDS	967264	969675	.	+	0	g001455_1	maeB	NADP-dependent malic enzyme	RS_RS00135	WP_010999994.1	homoserine O-acetyltransferase	chromosome
Pangenome	NA	CDS	471133	473478	.	+	0	g001455_2	maeB	NADP-dependent malic enzyme	RS_RS06315	WP_019718056.1	nitrogen regulation protein NR(II)	chromosome
Pangenome	NA	CDS	2022391	2024886	.	+	0	g001456	ybdK	hypothetical protein	RS_RS05000	WP_011000962.1	aspartate/tyrosine/aromatic aminotransferase	chromosome
Pangenome	NA	CDS	2915878	2918175	.	+	0	g001458	pepN	hypothetical protein	RS_RS12740	WP_028853558.1	tRNA epoxyqueuosine(34) reductase QueG	chromosome
Pangenome	NA	CDS	1609810	1611897	.	+	0	g001460	rcsC	Sensor histidine kinase RcsC	RS_RS22010	WP_011004303.1	glycosyltransferase family 4 protein	plasmid
Pangenome	NA	CDS	3062344	3064452	.	+	0	g001461	bprV	Extracellular basic protease	RS_RS00815	WP_011000132.1	ABC transporter permease	chromosome
Pangenome	NA	CDS	2582158	2584206	.	+	0	g001463	iolC	5-dehydro-2-deoxygluconokinase	RS_RS10820	WP_016722868.1	serine/threonine protein kinase	chromosome
Pangenome	NA	CDS	2466913	2468904	.	+	0	g001464	cph2	hypothetical protein	RS_RS03600	WP_011000670.1	bifunctional diaminohydroxyphosphoribosylaminopyrimidine deaminase/5-amino-6-(5-phosphoribosylamino)uracil reductase RibD	chromosome
Pangenome	NA	CDS	2158570	2160549	.	+	0	g001466_1	cyoB	Cytochrome bo(3) ubiquinol oxidase subunit 1	RS_RS14880	WP_011002874.1	3-dehydroquinate synthase	chromosome
Pangenome	NA	CDS	661957	663927	.	+	0	g001467_1	dnaK	Chaperone protein DnaK	RS_RS14715	WP_011002842.1	ABC transporter substrate-binding protein	chromosome
Pangenome	NA	CDS	3438151	3439938	.	+	0	g001468	sbnF	hypothetical protein	RS_RS11165	WP_011002152.1	aromatic ring-hydroxylating dioxygenase subunit alpha	chromosome
Pangenome	NA	CDS	2231128	2233041	.	+	0	g001469_1	kup	Low affinity potassium transport system protein kup	RS_RS12725	WP_016724095.1	bile acid:sodium symporter	chromosome
Pangenome	NA	CDS	2140288	2142240	.	+	0	g001469_2	kup	Low affinity potassium transport system protein kup	RS_RS16585	WP_011003194.1	phosphate ABC transporter substrate-binding protein PstS	chromosome
Pangenome	NA	CDS	658912	660807	.	+	0	g001470	menF	Isochorismate synthase MenF	RS_RS05155	WP_016723260.1	RluA family pseudouridine synthase	chromosome
Pangenome	NA	CDS	1124713	1126590	.	+	0	g001472	dmdC	3-methylmercaptopropionyl-CoA dehydrogenase	RS_RS16990	WP_016722689.1	ABC transporter substrate-binding protein	chromosome
Pangenome	NA	CDS	783529	785307	.	+	0	g001473	NA	hypothetical protein	RS_RS08995	WP_011001720.1	folate-binding protein YgfZ	chromosome
Pangenome	NA	CDS	2721361	2722713	.	+	0	g001474	cnbH	2-amino-5-chloromuconic acid deaminase	RS_RS07960	WP_011001523.1	phenylalanine--tRNA ligase subunit alpha	chromosome
Pangenome	NA	CDS	1898398	1899885	.	+	0	g001477_1	rhlE	ATP-dependent RNA helicase RhlE	RS_RS09000	WP_028860646.1	endolytic transglycosylase MltG	chromosome
Pangenome	NA	CDS	2988751	2990553	.	+	0	g001477_2	rhlE	ATP-dependent RNA helicase RhlE	RS_RS05635	WP_011001082.1	Hsp33 family molecular chaperone HslO	chromosome
Pangenome	NA	CDS	2334982	2336613	.	+	0	g001479	dapE	Succinyl-diaminopimelate desuccinylase	RS_RS00700	WP_011000109.1	N-acetyl-gamma-glutamyl-phosphate reductase	chromosome
Pangenome	NA	CDS	3379927	3381567	.	+	0	g001480	ghxP	Guanine/hypoxanthine permease GhxP	RS_RS13700	WP_011002645.1	response regulator	chromosome
Pangenome	NA	CDS	1742857	1744428	.	+	0	g001482	alkA	putative bifunctional transcriptional activator/DNA repair enzyme AlkA	RS_RS11200	WP_011002159.1	TIGR00730 family Rossman fold protein	chromosome
Pangenome	NA	CDS	297361	298965	.	+	0	g001484	emrB	Multidrug export protein EmrB	RS_RS04715	WP_011000900.1	threonine dehydratase	chromosome
Pangenome	NA	CDS	1011796	1013250	.	+	0	g001487	argE	Acetylornithine deacetylase	RS_RS06625	WP_011001270.1	glycosyltransferase	chromosome
Pangenome	NA	CDS	1015249	1016721	.	+	0	g001488	NA	hypothetical protein	RS_RS14980	WP_011002894.1	porphobilinogen synthase	chromosome
Pangenome	NA	CDS	142447	143883	.	+	0	g001490	NA	hypothetical protein	RS_RS16735	WP_011003223.1	branched-chain amino acid ABC transporter permease	chromosome
Pangenome	NA	CDS	1103035	1104495	.	+	0	g001491	ynfM	Inner membrane transport protein YnfM	RS_RS06925	WP_011001330.1	glutathione ABC transporter permease GsiC	chromosome
Pangenome	NA	CDS	1127809	1129227	.	+	0	g001492	nylB'	hypothetical protein	RS_RS06410	WP_016722100.1	cytochrome-c oxidase, cbb3-type subunit III	chromosome
Pangenome	NA	CDS	2717362	2718774	.	+	0	g001493	fabG	hypothetical protein	RS_RS11755	WP_011002265.1	thioredoxin-disulfide reductase	chromosome
Pangenome	NA	CDS	3099763	3101172	.	+	0	g001494	cph2	hypothetical protein	RS_RS07675	WP_011001477.1	phosphate ABC transporter permease PstC	chromosome
Pangenome	NA	CDS	1242184	1243614	.	+	0	g001495	NA	hypothetical protein	RS_RS05875	WP_011001128.1	patatin-like phospholipase family protein	chromosome
Pangenome	NA	CDS	2796625	2798004	.	+	0	g001497	rclA	putative pyridine nucleotide-disulfide oxidoreductase RclA	RS_RS24710	WP_011004824.1	arginase family protein	plasmid
Pangenome	NA	CDS	2909767	2911140	.	+	0	g001498	czcC	Cobalt-zinc-cadmium resistance protein CzcC	RS_RS22475	WP_011004399.1	LysR family transcriptional regulator	plasmid
Pangenome	NA	CDS	2759347	2760702	.	+	0	g001501	mauG	Methylamine utilization protein MauG	RS_RS12095	WP_011002330.1	prolipoprotein diacylglyceryl transferase	chromosome
Pangenome	NA	CDS	2312587	2313924	.	+	0	g001502	NA	hypothetical protein	RS_RS00165	WP_011000000.1	acetylglutamate kinase	chromosome
Pangenome	NA	CDS	2848225	2849562	.	+	0	g001503	egtB	Hercynine oxygenase	RS_RS02710	WP_011000501.1	LysR family transcriptional regulator	chromosome
Pangenome	NA	CDS	2331115	2332458	.	+	0	g001504	czcC	Cobalt-zinc-cadmium resistance protein CzcC	RS_RS08785	WP_011001677.1	ABC transporter permease	chromosome
Pangenome	NA	CDS	677554	678933	.	+	0	g001505_1	mutS2	hypothetical protein	RS_RS04570	WP_011000871.1	histone deacetylase family protein	chromosome
Pangenome	NA	CDS	2089069	2090436	.	+	0	g001507	chiA	hypothetical protein	RS_RS04570	WP_011000871.1	histone deacetylase family protein	chromosome
Pangenome	NA	CDS	751498	752793	.	+	0	g001508_1	fccB	Sulfide dehydrogenase [flavocytochrome c] flavoprotein chain	RS_RS06930	WP_011001331.1	glutathione ABC transporter permease GsiD	chromosome
Pangenome	NA	CDS	2455753	2457039	.	+	0	g001509	prpF	2-methyl-aconitate isomerase	RS_RS11085	WP_011002137.1	LysR family transcriptional regulator	chromosome
Pangenome	NA	CDS	1562191	1563444	.	+	0	g001513	NA	hypothetical protein	RS_RS11085	WP_011002137.1	LysR family transcriptional regulator	chromosome
Pangenome	NA	CDS	273829	275079	.	+	0	g001514	yedY	Sulfoxide reductase catalytic subunit YedY	RS_RS01545	WP_011000278.1	ABC transporter ATP-binding protein	chromosome
Pangenome	NA	CDS	2976769	2977989	.	+	0	g001516	rtcB	RNA-splicing ligase RtcB	RS_RS06330	WP_011001212.1	HAD family hydrolase	chromosome
Pangenome	NA	CDS	2341567	2342796	.	+	0	g001517	NA	hypothetical protein	RS_RS24970	WP_011004883.1	DMT family transporter	plasmid
Pangenome	NA	CDS	2918176	2919399	.	+	0	g001518	dgcC	hypothetical protein	RS_RS01995	WP_011000365.1	RNase adapter RapZ	chromosome
Pangenome	NA	CDS	1538419	1539612	.	+	0	g001520_1	argE	Acetylornithine deacetylase	RS_RS03820	WP_011000712.1	tryptophan 2,3-dioxygenase	chromosome
Pangenome	NA	CDS	525469	526665	.	+	0	g001521	NA	hypothetical protein	RS_RS11320	WP_016722797.1	IclR family transcriptional regulator	chromosome
Pangenome	NA	CDS	1098520	1099698	.	+	0	g001522_1	fieF	Ferrous-iron efflux pump FieF	RS_RS22855	WP_011004472.1	MurR/RpiR family transcriptional regulator	plasmid
Pangenome	NA	CDS	296179	297360	.	+	0	g001523	emrK	putative multidrug resistance protein EmrK	RS_RS15750	WP_016724416.1	ferritin-like domain-containing protein	chromosome
Pangenome	NA	CDS	1816276	1817442	.	+	0	g001527	NA	hypothetical protein	RS_RS24695	WP_011004821.1	transporter substrate-binding domain-containing protein	plasmid
Pangenome	NA	CDS	3408409	3409572	.	+	0	g001528	NA	hypothetical protein	RS_RS06380	WP_011001222.1	2-phosphosulfolactate phosphatase	chromosome
Pangenome	NA	CDS	1205794	1206729	.	+	0	g001533_1	xerD	Tyrosine recombinase XerD	RS_RS14845	WP_011002867.1	ABC transporter ATP-binding protein	chromosome
Pangenome	NA	CDS	166939	168078	.	+	0	g001535	pigA	putative acyl-CoA dehydrogenase fadE25	RS_RS13870	WP_028860983.1	orotidine-5'-phosphate decarboxylase	chromosome
Pangenome	NA	CDS	341866	342999	.	+	0	g001538	NA	hypothetical protein	RS_RS09975	WP_011001921.1	tRNA pseudouridine(38-40) synthase TruA	chromosome
Pangenome	NA	CDS	1334728	1335843	.	+	0	g001540	uctC	Acetyl-CoA:oxalate CoA-transferase	RS_RS01495	WP_011000268.1	enoyl-CoA hydratase/isomerase family protein	chromosome
Pangenome	NA	CDS	1903003	1904070	.	+	0	g001542	NA	hypothetical protein	RS_RS03770	WP_011000703.1	iron export ABC transporter permease subunit FetB	chromosome
Pangenome	NA	CDS	368404	369465	.	+	0	g001543_1	ybgK	putative protein YbgK	RS_RS09050	WP_011001731.1	ABC transporter permease	chromosome
Pangenome	NA	CDS	2362033	2363097	.	+	0	g001544	NA	hypothetical protein	RS_RS22245	WP_011004348.1	3-hydroxybutyrate dehydrogenase	plasmid
Pangenome	NA	CDS	2233042	2234094	.	+	0	g001546	rbsC	Ribose import permease protein RbsC	RS_RS04710	WP_011000899.1	thymidylate synthase	chromosome
Pangenome	NA	CDS	2929963	2931015	.	+	0	g001548	paaA	1%2C2-phenylacetyl-CoA epoxidase%2C subunit A	RS_RS09955	WP_011001917.1	tryptophan synthase subunit alpha	chromosome
Pangenome	NA	CDS	746056	747150	.	+	0	g001549	NA	hypothetical protein	RS_RS08810	WP_016724571.1	peptidylprolyl isomerase	chromosome
Pangenome	NA	CDS	2529229	2530302	.	+	0	g001550	nsaD	hypothetical protein	RS_RS05280	WP_011001016.1	pyridoxine 5'-phosphate synthase	chromosome
Pangenome	NA	CDS	974611	975663	.	+	0	g001551	NA	hypothetical protein	RS_RS13735	WP_011002652.1	4-hydroxy-tetrahydrodipicolinate reductase	chromosome
Pangenome	NA	CDS	328684	329727	.	+	0	g001552	estA	Esterase EstA	RS_RS23240	WP_016723878.1	sulfite exporter TauE/SafE family protein	plasmid
Pangenome	NA	CDS	1636	2679	.	+	0	g001553	NA	hypothetical protein	RS_RS07915	WP_011001516.1	3-hydroxybutyrate dehydrogenase	chromosome
Pangenome	NA	CDS	3426199	3427233	.	+	0	g001554	trpD	Anthranilate phosphoribosyltransferase	RS_RS10095	WP_011001944.1	peroxide stress protein YaaA	chromosome
Pangenome	NA	CDS	3213331	3214368	.	+	0	g001555	ribN	Riboflavin transporter	RS_RS10620	WP_011002048.1	GntR family transcriptional regulator	chromosome
Pangenome	NA	CDS	1665313	1666323	.	+	0	g001558	NA	hypothetical protein	RS_RS12705	WP_011002449.1	3-hydroxyacyl-CoA dehydrogenase	chromosome
Pangenome	NA	CDS	1292410	1293444	.	+	0	g001559	udh	Uronate dehydrogenase	RS_RS00120	WP_010999991.1	sel1 repeat family protein	chromosome
Pangenome	NA	CDS	3054454	3055452	.	+	0	g001560	rfaC	Lipopolysaccharide heptosyltransferase 1	RS_RS02445	WP_011000452.1	hypothetical protein	chromosome
Pangenome	NA	CDS	740293	741294	.	+	0	g001561	NA	hypothetical protein	RS_RS03505	WP_011000652.1	protein-L-isoaspartate O-methyltransferase	chromosome
Pangenome	NA	CDS	1764757	1765755	.	+	0	g001564	NA	hypothetical protein	RS_RS13370	WP_011002580.1	LrgB family protein	chromosome
Pangenome	NA	CDS	2087476	2088450	.	+	0	g001565	NA	hypothetical protein	RS_RS02390	WP_011000443.1	amino acid ABC transporter permease	chromosome
Pangenome	NA	CDS	1013251	1014222	.	+	0	g001566	xerC	Tyrosine recombinase XerC	RS_RS06830	WP_011001311.1	haloacid dehalogenase type II	chromosome
Pangenome	NA	CDS	3048454	3049431	.	+	0	g001567	pcpR	PCP degradation transcriptional activation protein	RS_RS00685	WP_016722549.1	orotate phosphoribosyltransferase	chromosome
Pangenome	NA	CDS	3021124	3022101	.	+	0	g001568	NA	hypothetical protein	RS_RS10880	WP_011002097.1	DUF969 domain-containing protein	chromosome
Pangenome	NA	CDS	520735	521736	.	+	0	g001569	rsgA	Small ribosomal subunit biogenesis GTPase RsgA	RS_RS04465	WP_019717804.1	bifunctional 3-demethylubiquinone 3-O-methyltransferase/2-octaprenyl-6-hydroxy phenol methylase	chromosome
Pangenome	NA	CDS	1899886	1900833	.	+	0	g001571	gluQ	Glutamyl-Q tRNA(Asp) synthetase	RS_RS10830	WP_011002088.1	ribonuclease PH	chromosome
Pangenome	NA	CDS	2709475	2710419	.	+	0	g001573	bepA	Beta-barrel assembly-enhancing protease	RS_RS24655	WP_011004813.1	cytochrome c oxidase subunit 3	plasmid
Pangenome	NA	CDS	2723116	2724066	.	+	0	g001574_1	NA	hypothetical protein	RS_RS14975	WP_011002893.1	YihA family ribosome biogenesis GTP-binding protein	chromosome
Pangenome	NA	CDS	1657690	1658628	.	+	0	g001575	rhtA	Threonine/homoserine exporter RhtA	RS_RS14795		ATP phosphoribosyltransferase	chromosome
Pangenome	NA	CDS	841561	842499	.	+	0	g001576	trmJ	tRNA (cytidine/uridine-2'-O-)-methyltransferase TrmJ	RS_RS13385	WP_011002583.1	YafY family transcriptional regulator	chromosome
Pangenome	NA	CDS	2114734	2115660	.	+	0	g001578	NA	putative oxidoreductase	RS_RS10300	WP_011001987.1	NADH-quinone oxidoreductase subunit J	chromosome
Pangenome	NA	CDS	1340458	1341366	.	+	0	g001579	NA	hypothetical protein	RS_RS00275	WP_011000022.1	dienelactone hydrolase family protein	chromosome
Pangenome	NA	CDS	337210	338124	.	+	0	g001581	rarD	Protein RarD	RS_RS14885	WP_011002875.1	shikimate kinase	chromosome
Pangenome	NA	CDS	1494475	1495371	.	+	0	g001583	NA	hypothetical protein	RS_RS11850	WP_011002283.1	ferritin-like domain-containing protein	chromosome
Pangenome	NA	CDS	1460125	1461009	.	+	0	g001586	ubiA	4-hydroxybenzoate octaprenyltransferase	RS_RS05160	WP_011000994.1	HAD-IIIA family hydrolase	chromosome
Pangenome	NA	CDS	3129853	3130698	.	+	0	g001588_1	fabG	3-oxoacyl-[acyl-carrier-protein] reductase FabG	RS_RS10980	WP_011002116.1	uracil phosphoribosyltransferase	chromosome
Pangenome	NA	CDS	2600104	2600970	.	+	0	g001589	NA	hypothetical protein	RS_RS05310	WP_011001022.1	CDP-diacylglycerol--glycerol-3-phosphate 3-phosphatidyltransferase	chromosome
Pangenome	NA	CDS	2392516	2393364	.	+	0	g001591	udh	Uronate dehydrogenase	RS_RS02035	WP_011000372.1	LPS export ABC transporter periplasmic protein LptC	chromosome
Pangenome	NA	CDS	2700046	2700894	.	+	0	g001592	NA	hypothetical protein	RS_RS14905	WP_011002879.1	PilN domain-containing protein	chromosome
Pangenome	NA	CDS	2271835	2272680	.	+	0	g001593	btuF	Vitamin B12-binding protein	RS_RS04970	WP_011000956.1	malonic semialdehyde reductase	chromosome
Pangenome	NA	CDS	1648294	1649136	.	+	0	g001594_1	phoB	Phosphate regulon transcriptional regulatory protein PhoB	RS_RS05680	WP_011001091.1	threonylcarbamoyl-AMP synthase	chromosome
Pangenome	NA	CDS	290323	291036	.	+	0	g001594_2	phoB	Phosphate regulon transcriptional regulatory protein PhoB	RS_RS13295	WP_011002565.1	rhombosortase	chromosome
Pangenome	NA	CDS	1461289	1462113	.	+	0	g001595_1	proC	Pyrroline-5-carboxylate reductase	RS_RS09005	WP_011001722.1	dTMP kinase	chromosome
Pangenome	NA	CDS	1041991	1042806	.	+	0	g001598	lapB	Lipopolysaccharide assembly protein B	RS_RS01795	WP_011000328.1	cytochrome c oxidase assembly protein	chromosome
Pangenome	NA	CDS	2591701	2592510	.	+	0	g001599	sigK	hypothetical protein	RS_RS01940	WP_019717486.1	aminoacyl-tRNA hydrolase	chromosome
Pangenome	NA	CDS	2670493	2671293	.	+	0	g001602	NA	2-hydroxy-1%2C4-benzoquinone reductase	RS_RS02030	WP_011000371.1	lipopolysaccharide transport periplasmic protein LptA	chromosome
Pangenome	NA	CDS	1110220	1110996	.	+	0	g001604	cobS	Adenosylcobinamide-GDP ribazoletransferase	RS_RS12235	WP_021155331.1	ABC transporter ATP-binding protein	chromosome
Pangenome	NA	CDS	1742107	1742856	.	+	0	g001607	ygfF	putative oxidoreductase YgfF	RS_RS11880	WP_011002289.1	dCTP deaminase	chromosome
Pangenome	NA	CDS	1588912	1589577	.	+	0	g001609_1	qseB	Transcriptional regulatory protein QseB	RS_RS08235	WP_011001576.1	polyhydroxyalkanoate synthesis repressor PhaR	chromosome
Pangenome	NA	CDS	1168786	1169529	.	+	0	g001609_2	qseB	Transcriptional regulatory protein QseB	RS_RS03445	WP_011000640.1	dTDP-4-dehydrorhamnose 3,5-epimerase	chromosome
Pangenome	NA	CDS	383686	384429	.	+	0	g001610	NA	hypothetical protein	RS_RS07945	WP_003267563.1	translation initiation factor IF-3	chromosome
Pangenome	NA	CDS	1815286	1816017	.	+	0	g001615	fdhB1	Formate dehydrogenase iron-sulfur subunit	RS_RS08295	WP_016721800.1	peroxiredoxin	chromosome
Pangenome	NA	CDS	1935439	1936155	.	+	0	g001616	NA	hypothetical protein	RS_RS03370	WP_011000625.1	purine-binding chemotaxis protein CheW	chromosome
Pangenome	NA	CDS	931	1635	.	+	0	g001618	NA	hypothetical protein	RS_RS05065	WP_011000975.1	Fe-S protein assembly co-chaperone HscB	chromosome
Pangenome	NA	CDS	2690911	2691600	.	+	0	g001619	bioD1	ATP-dependent dethiobiotin synthetase BioD 1	RS_RS12345	WP_011002376.1	lipoprotein signal peptidase	chromosome
Pangenome	NA	CDS	3153259	3153942	.	+	0	g001620	paiB	Protease synthase and sporulation protein PAI 2	RS_RS05725	WP_011001099.1	peptidylprolyl isomerase	chromosome
Pangenome	NA	CDS	2850757	2851440	.	+	0	g001621	NA	hypothetical protein	RS_RS14195	WP_011002744.1	peroxiredoxin	chromosome
Pangenome	NA	CDS	764203	764883	.	+	0	g001622	NA	hypothetical protein	RS_RS02880	WP_011000533.1	5-(carboxyamino)imidazole ribonucleotide mutase	chromosome
Pangenome	NA	CDS	2115661	2116320	.	+	0	g001623_1	dsbA	Thiol:disulfide interchange protein DsbA	RS_RS04705	WP_011000898.1	dihydrofolate reductase	chromosome
Pangenome	NA	CDS	3196534	3197208	.	+	0	g001624_1	NA	Putative phosphoribosyl transferase	RS_RS12760	WP_011002460.1	Cys-tRNA(Pro) deacylase	chromosome
Pangenome	NA	CDS	50170	50844	.	+	0	g001625	ompW	hypothetical protein	RS_RS15565	WP_011002990.1	cupin domain-containing protein	chromosome
Pangenome	NA	CDS	996727	997407	.	+	0	g001626_1	nemR	HTH-type transcriptional repressor NemR	RS_RS07635	WP_011001469.1	transcription elongation factor GreA	chromosome
Pangenome	NA	CDS	1825075	1825731	.	+	0	g001627	NA	hypothetical protein	RS_RS07720	WP_011001486.1	phosphohistidine phosphatase SixA	chromosome
Pangenome	NA	CDS	2075164	2075814	.	+	0	g001630	argO	Arginine exporter protein ArgO	RS_RS01765	WP_011000321.1	tRNA (uridine(34)/cytosine(34)/5-carboxymethylaminomethyluridine(34)-2'-O)-methyltransferase TrmL	chromosome
Pangenome	NA	CDS	3163342	3163992	.	+	0	g001631	NA	hypothetical protein	RS_RS06840	WP_011001313.1	DUF1857 family protein	chromosome
Pangenome	NA	CDS	527074	527706	.	+	0	g001634	NA	hypothetical protein	RS_RS04880	WP_011000938.1	RidA family protein	chromosome
Pangenome	NA	CDS	1975507	1976133	.	+	0	g001635	NA	hypothetical protein	RS_RS16600	WP_011003197.1	CoA-binding protein	chromosome
Pangenome	NA	CDS	3152638	3153258	.	+	0	g001637	NA	hypothetical protein	RS_RS10460	WP_016727051.1	diacylglycerol kinase	chromosome
Pangenome	NA	CDS	788335	788943	.	+	0	g001639	NA	hypothetical protein	RS_RS02430	WP_011000450.1	OsmC family protein	chromosome
Pangenome	NA	CDS	3248686	3249279	.	+	0	g001640	NA	hypothetical protein	RS_RS01430	WP_011000257.1	response regulator	chromosome
Pangenome	NA	CDS	1671256	1671834	.	+	0	g001643	NA	hypothetical protein	RS_RS15430	WP_011002965.1	hypothetical protein	chromosome
Pangenome	NA	CDS	2684119	2684691	.	+	0	g001644	dsbB	Disulfide bond formation protein B	RS_RS10030	WP_016722983.1	succinate dehydrogenase, cytochrome b556 subunit	chromosome
Pangenome	NA	CDS	1511902	1512474	.	+	0	g001645	NA	hypothetical protein	RS_RS02265	WP_011000418.1	DUF971 domain-containing protein	chromosome
Pangenome	NA	CDS	2347714	2348253	.	+	0	g001647	NA	hypothetical protein	RS_RS09880	WP_011001902.1	biopolymer transporter ExbD	chromosome
Pangenome	NA	CDS	2192482	2193030	.	+	0	g001649	NA	hypothetical protein	RS_RS02590	WP_011000479.1	lactoylglutathione lyase	chromosome
Pangenome	NA	CDS	326071	326607	.	+	0	g001650	sta	hypothetical protein	RS_RS03680	WP_011000686.1	tol-pal system-associated acyl-CoA thioesterase	chromosome
Pangenome	NA	CDS	2724067	2724597	.	+	0	g001651	NA	hypothetical protein	RS_RS09470	WP_011001812.1	hypothetical protein	chromosome
Pangenome	NA	CDS	1557097	1557618	.	+	0	g001653	NA	hypothetical protein	RS_RS00335	WP_011000034.1	thioredoxin family protein	chromosome
Pangenome	NA	CDS	1858681	1859169	.	+	0	g001658	NA	hypothetical protein	RS_RS08825	WP_011001685.1	peptide-methionine (R)-S-oxide reductase MsrB	chromosome
Pangenome	NA	CDS	2510197	2510673	.	+	0	g001659	NA	hypothetical protein	RS_RS12810	WP_016725961.1	DUF3579 domain-containing protein	chromosome
Pangenome	NA	CDS	2997562	2998065	.	+	0	g001660	NA	hypothetical protein	RS_RS12795	WP_028860922.1	pyrimidine/purine nucleoside phosphorylase	chromosome
Pangenome	NA	CDS	2977990	2978460	.	+	0	g001662	NA	hypothetical protein	RS_RS02015	WP_011000368.1	ribosome-associated translation inhibitor RaiA	chromosome
Pangenome	NA	CDS	3045940	3046401	.	+	0	g001664	rppH	RNA pyrophosphohydrolase	RS_RS16475	WP_003270632.1	fucose-binding lectin II	chromosome
Pangenome	NA	CDS	720697	721158	.	+	0	g001665	nudG	CTP pyrophosphohydrolase	RS_RS11770	WP_011002268.1	P-II family nitrogen regulator	chromosome
Pangenome	NA	CDS	801547	801999	.	+	0	g001668	yqeY	putative protein YqeY	RS_RS05075	WP_011000977.1	ISC system 2Fe-2S type ferredoxin	chromosome
Pangenome	NA	CDS	3178204	3178653	.	+	0	g001669	NA	hypothetical protein	RS_RS14260	WP_011002757.1	cell division protein FtsL	chromosome
Pangenome	NA	CDS	29875	30321	.	+	0	g001670	NA	hypothetical protein	RS_RS01415	WP_011000255.1	DUF1840 domain-containing protein	chromosome
Pangenome	NA	CDS	783085	783528	.	+	0	g001672	NA	hypothetical protein	RS_RS07855	WP_011001505.1	DUF962 domain-containing protein	chromosome
Pangenome	NA	CDS	2139610	2140044	.	+	0	g001674	NA	hypothetical protein	RS_RS16815	WP_011003238.1	4a-hydroxytetrahydrobiopterin dehydratase	chromosome
Pangenome	NA	CDS	131371	131787	.	+	0	g001677	NA	hypothetical protein	RS_RS05130	WP_016723265.1	hypothetical protein	chromosome
Pangenome	NA	CDS	2691601	2692014	.	+	0	g001678	NA	hypothetical protein	RS_RS04740	WP_016723313.1	hypothetical protein	chromosome
Pangenome	NA	CDS	2368390	2368788	.	+	0	g001679	NA	hypothetical protein	RS_RS22120	WP_011004324.1	DUF2282 domain-containing protein	plasmid
Pangenome	NA	CDS	2449774	2450196	.	+	0	g001680	NA	hypothetical protein	RS_RS03965	WP_011000743.1	RNA-binding S4 domain-containing protein	chromosome
Pangenome	NA	CDS	8161	8556	.	+	0	g001681	NA	hypothetical protein	RS_RS14585	WP_011002818.1	CDGSH iron-sulfur domain-containing protein	chromosome
Pangenome	NA	CDS	3431518	3431907	.	+	0	g001682	NA	hypothetical protein	RS_RS16700	WP_011003216.1	DUF3820 family protein	chromosome
Pangenome	NA	CDS	2636245	2636628	.	+	0	g001683	NA	hypothetical protein	RS_RS02835	WP_011000524.1	zinc-finger domain-containing protein	chromosome
Pangenome	NA	CDS	2396500	2396886	.	+	0	g001684	NA	hypothetical protein	RS_RS14860	WP_011002870.1	glutamate synthase subunit alpha	chromosome
Pangenome	NA	CDS	348298	348669	.	+	0	g001685	NA	hypothetical protein	RS_RS08710	WP_011001661.1	phosphoribosylformylglycinamidine synthase	chromosome
Pangenome	NA	CDS	62533	62886	.	+	0	g001687	NA	hypothetical protein	RS_RS08275	WP_043876597.1	transcription-repair coupling factor	chromosome
Pangenome	NA	CDS	191272	191589	.	+	0	g001690	NA	hypothetical protein	RS_RS22490	WP_011004402.1	efflux RND transporter permease subunit	plasmid
Pangenome	NA	CDS	1846759	1847067	.	+	0	g001691_1	NA	hypothetical protein	RS_RS08335	WP_011001595.1	efflux RND transporter permease subunit	chromosome
Pangenome	NA	CDS	1795924	1796226	.	+	0	g001693	NA	hypothetical protein	RS_RS11195	WP_043876633.1	DNA polymerase I	chromosome
Pangenome	NA	CDS	3311038	3311328	.	+	0	g001694	NA	hypothetical protein	RS_RS13730	WP_011002651.1	leucine--tRNA ligase	chromosome
Pangenome	NA	CDS	2607109	2607399	.	+	0	g001695	NA	hypothetical protein	RS_RS00385	WP_011000044.1	PAS domain-containing sensor histidine kinase	chromosome
Pangenome	NA	CDS	685594	685866	.	+	0	g001702	NA	hypothetical protein	RS_RS10315	WP_011001989.1	NADH-quinone oxidoreductase subunit G	chromosome
Pangenome	NA	CDS	1139515	1139733	.	+	0	g001704_1	infA	Translation initiation factor IF-1	RS_RS00110	WP_010999989.1	carbon starvation protein A	chromosome
Pangenome	NA	CDS	3080782	3081036	.	+	0	g001705	NA	hypothetical protein	RS_RS13760	WP_011002657.1	transketolase	chromosome
Pangenome	NA	CDS	2030836	2031087	.	+	0	g001706	NA	hypothetical protein	RS_RS12395	WP_043876646.1	hypothetical protein	chromosome
Pangenome	NA	CDS	1713091	1713339	.	+	0	g001708	NA	hypothetical protein	RS_RS15155	WP_011002920.1	DNA helicase RecQ	chromosome
Pangenome	NA	CDS	2770852	2771085	.	+	0	g001711	NA	hypothetical protein	RS_RS15550	WP_011002987.1	glutathione-regulated potassium-efflux system protein KefC	chromosome
Pangenome	NA	CDS	3232882	3233115	.	+	0	g001712	NA	hypothetical protein	RS_RS00080	WP_010999984.1	phosphoenolpyruvate carboxykinase (GTP)	chromosome
Pangenome	NA	CDS	598066	598296	.	+	0	g001713	NA	hypothetical protein	RS_RS02310	WP_021155999.1	aspartate--tRNA ligase	chromosome
Pangenome	NA	CDS	3320155	3320379	.	+	0	g001715	NA	hypothetical protein	RS_RS00880	WP_011000145.1	glutamine--fructose-6-phosphate transaminase (isomerizing)	chromosome
Pangenome	NA	CDS	1994209	1994403	.	+	0	g001716	NA	hypothetical protein	RS_RS01410	WP_011000254.1	arginine--tRNA ligase	chromosome
Pangenome	NA	CDS	595438	595620	.	+	0	g001717	NA	hypothetical protein	RS_RS05920	WP_011001131.1	glycosyltransferase family 39 protein	chromosome
Pangenome	NA	CDS	1844224	1844961	.	+	0	g001721	NA	hypothetical protein	RS_RS24645	WP_011004811.1	cytochrome c oxidase subunit I	plasmid
Pangenome	NA	CDS	168079	171879	.	+	0	g001725	NA	hypothetical protein	RS_RS16890	WP_011003252.1	ABC transporter permease subunit	chromosome
Pangenome	NA	CDS	766369	767448	.	+	0	g001728_1	NA	Ferredoxin--NADP reductase	RS_RS10420	WP_011002008.1	acetolactate synthase 3 catalytic subunit	chromosome
Pangenome	NA	CDS	1549306	1552218	.	+	0	g001729_1	sucA	2-oxoglutarate dehydrogenase E1 component	RS_RS06600	WP_011001265.1	PhoH family protein	chromosome
Pangenome	NA	CDS	2585941	2588775	.	+	0	g001730	kdpD	Sensor protein KdpD	RS_RS04855	WP_011000933.1	L-lactate permease	chromosome
Pangenome	NA	CDS	2453143	2455752	.	+	0	g001732	acnM	Aconitate hydratase A	RS_RS22185	WP_011004337.1	OFA family MFS transporter	plasmid
Pangenome	NA	CDS	3388567	3391110	.	+	0	g001734	pigE	Aminotransferase PigE	RS_RS11780	WP_011002270.1	NAD+ synthase	chromosome
Pangenome	NA	CDS	3445801	3448317	.	+	0	g001735	NA	hypothetical protein	RS_RS18175	WP_011003529.1	AMP nucleosidase	plasmid
Pangenome	NA	CDS	2332819	2333583	.	+	0	g001740_1	czcR	Transcriptional activator protein CzcR	RS_RS12575	WP_016724115.1	HipA domain-containing protein	chromosome
Pangenome	NA	CDS	933670	935853	.	+	0	g001743_1	katG	Catalase-peroxidase	RS_RS02505	WP_011000463.1	bifunctional phosphoribosylaminoimidazolecarboxamide formyltransferase/IMP cyclohydrolase	chromosome
Pangenome	NA	CDS	2129773	2131932	.	+	0	g001744	ndhI	NAD(P)H-quinone oxidoreductase subunit I%2C chloroplastic	RS_RS04895	WP_016723300.1	PLP-dependent aminotransferase family protein	chromosome
Pangenome	NA	CDS	2433808	2435910	.	+	0	g001747	NA	hypothetical protein	RS_RS24725	WP_011004827.1	catalase	plasmid
Pangenome	NA	CDS	139957	141435	.	+	0	g001748_1	NA	hypothetical protein	RS_RS02570	WP_020831275.1	chaperone SurA	chromosome
Pangenome	NA	CDS	275713	277692	.	+	0	g001750	acsA	Acetyl-coenzyme A synthetase	RS_RS15335	WP_011002945.1	glycerol kinase GlpK	chromosome
Pangenome	NA	CDS	3192502	3194487	.	+	0	g001751	iucA	N(2)-citryl-N(6)-acetyl-N(6)-hydroxylysine synthase	RS_RS00285	WP_011000024.1	Asp-tRNA(Asn)/Glu-tRNA(Gln) amidotransferase subunit GatA	chromosome
Pangenome	NA	CDS	2634355	2636244	.	+	0	g001753	iolD	3D-(3%2C5/4)-trihydroxycyclohexane-1%2C2-dione hydrolase	RS_RS02535	WP_011000468.1	aminopeptidase P N-terminal domain-containing protein	chromosome
Pangenome	NA	CDS	2875054	2876934	.	+	0	g001755	fliF	Flagellar M-ring protein	RS_RS13315	WP_011002569.1	metalloprotease TldD	chromosome
Pangenome	NA	CDS	1735579	1737363	.	+	0	g001756_1	dmdC	3-methylmercaptopropionyl-CoA dehydrogenase	RS_RS14055	WP_011002718.1	signal recognition particle protein	chromosome
Pangenome	NA	CDS	100861	102648	.	+	0	g001756_2	dmdC	3-methylmercaptopropionyl-CoA dehydrogenase	RS_RS11800	WP_011002273.1	aldehyde dehydrogenase family protein	chromosome
Pangenome	NA	CDS	2116447	2118231	.	+	0	g001757	kdpA	Potassium-transporting ATPase potassium-binding subunit	RS_RS16620	WP_011003201.1	F0F1 ATP synthase subunit beta	chromosome
Pangenome	NA	CDS	2427517	2429259	.	+	0	g001759	NA	hypothetical protein	RS_RS24735	WP_011004829.1	cystathionine gamma-synthase family protein	plasmid
Pangenome	NA	CDS	865678	867414	.	+	0	g001762	NA	hypothetical protein	RS_RS14670	WP_011002834.1	cytochrome bc complex cytochrome b subunit	chromosome
Pangenome	NA	CDS	3051769	3053466	.	+	0	g001763	mhpA	3-(3-hydroxy-phenyl)propionate/3-hydroxycinnamic acid hydroxylase	RS_RS06265	WP_028860477.1	amino-acid N-acetyltransferase	chromosome
Pangenome	NA	CDS	1823377	1825074	.	+	0	g001764	menE	2-succinylbenzoate--CoA ligase	RS_RS12315	WP_028860893.1	RsmB/NOP family class I SAM-dependent RNA methyltransferase	chromosome
Pangenome	NA	CDS	98545	100218	.	+	0	g001766	carA	Caffeate CoA-transferase	RS_RS04540	WP_011000865.1	UDP-glucose/GDP-mannose dehydrogenase family protein	chromosome
Pangenome	NA	CDS	1226122	1227780	.	+	0	g001768	NA	hypothetical protein	RS_RS11190	WP_011002157.1	NAD(P)/FAD-dependent oxidoreductase	chromosome
Pangenome	NA	CDS	1637827	1639587	.	+	0	g001769	mntH	Divalent metal cation transporter MntH	RS_RS14845	WP_011002867.1	ABC transporter ATP-binding protein	chromosome
Pangenome	NA	CDS	1916509	1918128	.	+	0	g001772_1	pgi	Glucose-6-phosphate isomerase	RS_RS00415	WP_011000049.1	aspartate aminotransferase family protein	chromosome
Pangenome	NA	CDS	2339953	2341566	.	+	0	g001775	NA	hypothetical protein	RS_RS22870	WP_011004475.1	permease	plasmid
Pangenome	NA	CDS	1509826	1511430	.	+	0	g001776	NA	hypothetical protein	RS_RS07865	WP_011001507.1	O-acetylhomoserine aminocarboxypropyltransferase	chromosome
Pangenome	NA	CDS	2895472	2897019	.	+	0	g001779	mmsA	Methylmalonate-semialdehyde dehydrogenase [acylating]	RS_RS07665	WP_011001475.1	phosphoglucosamine mutase	chromosome
Pangenome	NA	CDS	2073628	2075163	.	+	0	g001780	oprM	Outer membrane protein OprM	RS_RS14790	WP_011002857.1	histidinol dehydrogenase	chromosome
Pangenome	NA	CDS	304312	305778	.	+	0	g001782_1	pntB	NAD(P) transhydrogenase subunit beta	RS_RS06655	WP_011001276.1	homoserine dehydrogenase	chromosome
Pangenome	NA	CDS	1251808	1253298	.	+	0	g001783	dan	D-aminoacylase	RS_RS22020	WP_011004305.1	EPS I polysaccharide export inner membrane protein EpsE	plasmid
Pangenome	NA	CDS	1377649	1379127	.	+	0	g001784	mepC	Multidrug/solvent efflux pump outer membrane protein MepC	RS_RS10005	WP_011001927.1	citrate (Si)-synthase	chromosome
Pangenome	NA	CDS	628747	630192	.	+	0	g001786	cinA	hypothetical protein	RS_RS00660	WP_011000101.1	methionine adenosyltransferase	chromosome
Pangenome	NA	CDS	2593231	2594646	.	+	0	g001788	argH	Argininosuccinate lyase	RS_RS06085	WP_011001165.1	flavodoxin-dependent (E)-4-hydroxy-3-methylbut-2-enyl-diphosphate synthase	chromosome
Pangenome	NA	CDS	1219141	1219956	.	+	0	g001789_1	minD	Septum site-determining protein MinD	RS_RS05620	WP_011001079.1	phosphopyruvate hydratase	chromosome
Pangenome	NA	CDS	1089667	1090338	.	+	0	g001789_2	NA	hypothetical protein	RS_RS13715	WP_011002648.1	glutamate-5-semialdehyde dehydrogenase	chromosome
Pangenome	NA	CDS	1744429	1745832	.	+	0	g001790	sacX	Negative regulator of SacY activity	RS_RS03415	WP_011000634.1	dihydroorotase	chromosome
Pangenome	NA	CDS	1589578	1590963	.	+	0	g001792	sasA	Adaptive-response sensory-kinase SasA	RS_RS01875	WP_011000344.1	ABC transporter substrate-binding protein	chromosome
Pangenome	NA	CDS	2590366	2591700	.	+	0	g001795	rssB	Regulator of RpoS	RS_RS02240	WP_011000413.1	membrane protein	chromosome
Pangenome	NA	CDS	3203920	3205320	.	+	0	g001796	NA	hypothetical protein	RS_RS02885	WP_011000534.1	5-(carboxyamino)imidazole ribonucleotide synthase	chromosome
Pangenome	NA	CDS	800227	801546	.	+	0	g001798	NA	putative protein	RS_RS14170	WP_011002739.1	bifunctional glutamate N-acetyltransferase/amino-acid acetyltransferase ArgJ	chromosome
Pangenome	NA	CDS	2663368	2664915	.	+	0	g001799	nasA	Nitrate transporter	RS_RS02860	WP_016726676.1	phosphoglycerate kinase	chromosome
Pangenome	NA	CDS	1376341	1377648	.	+	0	g001800	mdtA	Multidrug resistance protein MdtA	RS_RS16745	WP_011003225.1	ABC transporter substrate-binding protein	chromosome
Pangenome	NA	CDS	1113679	1114986	.	+	0	g001801	pgl	6-phosphogluconolactonase	RS_RS10075	WP_011001940.1	DUF2863 family protein	chromosome
Pangenome	NA	CDS	2697571	2698872	.	+	0	g001803	NA	hypothetical protein	RS_RS14700	WP_016724686.1	ABC transporter substrate-binding protein	chromosome
Pangenome	NA	CDS	3154459	3155769	.	+	0	g001804	NA	hypothetical protein	RS_RS05705	WP_011001096.1	outer membrane protein assembly factor BamC	chromosome
Pangenome	NA	CDS	1737364	1738653	.	+	0	g001805_1	dadA	D-amino acid dehydrogenase	RS_RS16550	WP_011003187.1	uroporphyrinogen decarboxylase	chromosome
Pangenome	NA	CDS	3448318	3449613	.	+	0	g001806	NA	hypothetical protein	RS_RS14960	WP_011002890.1	c-type cytochrome biogenesis protein CcsB	chromosome
Pangenome	NA	CDS	2195311	2196594	.	+	0	g001808	NA	Tn3 family transposase TnXax1	RS_RS02085	WP_020831182.1	MFS transporter	chromosome
Pangenome	NA	CDS	1036030	1037331	.	+	0	g001809	rpoS	RNA polymerase sigma factor RpoS	RS_RS05690	WP_011001093.1	tryptophan--tRNA ligase	chromosome
Pangenome	NA	CDS	269287	270585	.	+	0	g001810	NA	hypothetical protein	RS_RS01505	WP_011000270.1	patatin-like phospholipase family protein	chromosome
Pangenome	NA	CDS	2618125	2619387	.	+	0	g001811	moeA	Molybdopterin molybdenumtransferase	RS_RS13235	WP_011002553.1	ferrochelatase	chromosome
Pangenome	NA	CDS	519478	520734	.	+	0	g001812	htpX	Protease HtpX	RS_RS02775	WP_011000513.1	ADP-forming succinate--CoA ligase subunit beta	chromosome
Pangenome	NA	CDS	1283293	1284531	.	+	0	g001814	NA	hypothetical protein	RS_RS12295	WP_011002366.1	quinolinate synthase NadA	chromosome
Pangenome	NA	CDS	758923	760152	.	+	0	g001817	roxA	50S ribosomal protein L16 3-hydroxylase	RS_RS14785	WP_016725129.1	histidinol-phosphate transaminase	chromosome
Pangenome	NA	CDS	2432578	2433807	.	+	0	g001818	ybiR	Inner membrane protein YbiR	RS_RS05860	WP_011001125.1	ABC transporter permease	chromosome
Pangenome	NA	CDS	2443636	2444904	.	+	0	g001819	NA	Outer membrane porin protein 32	RS_RS14095	WP_011002726.1	glutamate 5-kinase	chromosome
Pangenome	NA	CDS	1625401	1626594	.	+	0	g001824	NA	hypothetical protein	RS_RS05145	WP_011000991.1	GTP 3',8-cyclase MoaA	chromosome
Pangenome	NA	CDS	2223415	2224608	.	+	0	g001825	ftsY	Signal recognition particle receptor FtsY	RS_RS02045	WP_016724265.1	KpsF/GutQ family sugar-phosphate isomerase	chromosome
Pangenome	NA	CDS	811954	813135	.	+	0	g001826_1	phaA	Acetyl-CoA acetyltransferase	RS_RS14100	WP_011002727.1	GTPase ObgE	chromosome
Pangenome	NA	CDS	788944	790119	.	+	0	g001828	NA	hypothetical protein	RS_RS24980		hypothetical protein	plasmid
Pangenome	NA	CDS	878842	880053	.	+	0	g001829	NA	Outer membrane porin protein	RS_RS07095	WP_011001363.1	UDP-3-O-(3-hydroxymyristoyl)glucosamine N-acyltransferase	chromosome
Pangenome	NA	CDS	2528098	2529228	.	+	0	g001832_1	mmgC	Acyl-CoA dehydrogenase	RS_RS13570	WP_011002619.1	tRNA preQ1(34) S-adenosylmethionine ribosyltransferase-isomerase QueA	chromosome
Pangenome	NA	CDS	2892607	2893740	.	+	0	g001832_2	mmgC	Acyl-CoA dehydrogenase	RS_RS13145	WP_011002533.1	phosphoribosylformylglycinamidine cyclo-ligase	chromosome
Pangenome	NA	CDS	179959	181083	.	+	0	g001834	hisC	Histidinol-phosphate aminotransferase	RS_RS13265	WP_011002559.1	heat-inducible transcriptional repressor HrcA	chromosome
Pangenome	NA	CDS	1860046	1861164	.	+	0	g001836_1	aroG	Phospho-2-dehydro-3-deoxyheptonate aldolase%2C Phe-sensitive	RS_RS05855	WP_011001124.1	microcin C ABC transporter permease YejB	chromosome
Pangenome	NA	CDS	16843	17922	.	+	0	g001836_2	aroG	Phospho-2-dehydro-3-deoxyheptonate aldolase%2C Phe-sensitive	RS_RS06615	WP_011001268.1	bifunctional UDP-4-keto-pentose/UDP-xylose synthase	chromosome
Pangenome	NA	CDS	1943701	1944819	.	+	0	g001837	truB	tRNA pseudouridine synthase B	RS_RS06000	WP_011001148.1	ABC transporter substrate-binding protein	chromosome
Pangenome	NA	CDS	2208919	2210034	.	+	0	g001838	NA	hypothetical protein	RS_RS11140	WP_011002147.1	tRNA (adenosine(37)-N6)-threonylcarbamoyltransferase complex transferase subunit TsaD	chromosome
Pangenome	NA	CDS	3187645	3188751	.	+	0	g001842	NA	hypothetical protein	RS_RS13680	WP_011002641.1	response regulator	chromosome
Pangenome	NA	CDS	2150575	2151675	.	+	0	g001843	NA	hypothetical protein	RS_RS00075	WP_019717307.1	D-2-hydroxyacid dehydrogenase family protein	chromosome
Pangenome	NA	CDS	3046402	3047502	.	+	0	g001845	gstB	Glutathione S-transferase GST-6.0	RS_RS02830	WP_011000523.1	lipopolysaccharide heptosyltransferase II	chromosome
Pangenome	NA	CDS	857059	858135	.	+	0	g001846	ansB	L-asparaginase	RS_RS15725	WP_011003020.1	alcohol dehydrogenase AdhP	chromosome
Pangenome	NA	CDS	1415236	1416312	.	+	0	g001847	rutD	Putative aminoacrylate hydrolase RutD	RS_RS04560	WP_011000869.1	cysteine synthase CysM	chromosome
Pangenome	NA	CDS	2887789	2888859	.	+	0	g001848	NA	hypothetical protein	RS_RS10665	WP_011002057.1	class 1 fructose-bisphosphatase	chromosome
Pangenome	NA	CDS	1034218	1035201	.	+	0	g001852	pcm	Protein-L-isoaspartate O-methyltransferase	RS_RS01585	WP_011000286.1	lipoyl synthase	chromosome
Pangenome	NA	CDS	2644264	2645325	.	+	0	g001853	pip	Proline iminopeptidase	RS_RS06585	WP_011001262.1	inorganic phosphate transporter	chromosome
Pangenome	NA	CDS	2173132	2174196	.	+	0	g001854	dusC	tRNA-dihydrouridine(16) synthase	RS_RS13755	WP_011002656.1	type I glyceraldehyde-3-phosphate dehydrogenase	chromosome
Pangenome	NA	CDS	1757926	1758999	.	+	0	g001857	cysW	Sulfate transport system permease protein CysW	RS_RS14215	WP_011002748.1	D-alanine--D-alanine ligase	chromosome
Pangenome	NA	CDS	2532109	2533173	.	+	0	g001858	NA	hypothetical protein	RS_RS00070	WP_010999982.1	dioxygenase	chromosome
Pangenome	NA	CDS	1620313	1621356	.	+	0	g001860	NA	hypothetical protein	RS_RS06275	WP_011001201.1	YncE family protein	chromosome
Pangenome	NA	CDS	3259900	3260934	.	+	0	g001862	ghrB	Glyoxylate/hydroxypyruvate reductase B	RS_RS08845	WP_011001689.1	branched-chain amino acid ABC transporter permease	chromosome
Pangenome	NA	CDS	2044525	2045553	.	+	0	g001864	murB	UDP-N-acetylenolpyruvoylglucosamine reductase	RS_RS02875	WP_011000532.1	phosphoribosylaminoimidazolesuccinocarboxamide synthase	chromosome
Pangenome	NA	CDS	343000	343542	.	+	0	g001865	moaC	Cyclic pyranopterin monophosphate synthase	RS_RS12260	WP_011002361.1	4-hydroxy-3-methylbut-2-enyl diphosphate reductase	chromosome
Pangenome	NA	CDS	1886464	1887483	.	+	0	g001866_1	uehA	hypothetical protein	RS_RS05825	WP_011001119.1	acetyl-CoA carboxylase carboxyltransferase subunit alpha	chromosome
Pangenome	NA	CDS	2352919	2353920	.	+	0	g001867	NA	Renalase	RS_RS13590	WP_011002623.1	protein translocase subunit SecF	chromosome
Pangenome	NA	CDS	1370725	1371723	.	+	0	g001869	rfaC	Lipopolysaccharide heptosyltransferase 1	RS_RS14815	WP_011002861.1	ABC transporter ATP-binding protein	chromosome
Pangenome	NA	CDS	1107706	1108695	.	+	0	g001871	xerC	Tyrosine recombinase XerC	RS_RS03525	WP_011000656.1	undecaprenyl-diphosphate phosphatase	chromosome
Pangenome	NA	CDS	325087	326070	.	+	0	g001873	miaA	tRNA dimethylallyltransferase	RS_RS06170	WP_011001180.1	transaldolase	chromosome
Pangenome	NA	CDS	2806747	2807718	.	+	0	g001874	pcpR	PCP degradation transcriptional activation protein	RS_RS10875	WP_011002096.1	DUF979 domain-containing protein	chromosome
Pangenome	NA	CDS	714811	715776	.	+	0	g001876	NA	hypothetical protein	RS_RS01950	WP_011000357.1	ribose-phosphate pyrophosphokinase	chromosome
Pangenome	NA	CDS	3132736	3133707	.	+	0	g001877	xynR	hypothetical protein	RS_RS05270	WP_023470297.1	GTPase Era	chromosome
Pangenome	NA	CDS	1437628	1438593	.	+	0	g001878	NA	hypothetical protein	RS_RS13470	WP_016723690.1	hydrogen peroxide-inducible genes activator	chromosome
Pangenome	NA	CDS	2965246	2966202	.	+	0	g001880	NA	hypothetical protein	RS_RS02375	WP_011000440.1	LysR family transcriptional regulator	chromosome
Pangenome	NA	CDS	2397496	2398452	.	+	0	g001881	NA	hypothetical protein	RS_RS00325	WP_011000032.1	LysR family transcriptional regulator	chromosome
Pangenome	NA	CDS	1447978	1448931	.	+	0	g001882	lacC	Tagatose-6-phosphate kinase	RS_RS05610	WP_011001077.1	3-deoxy-8-phosphooctulonate synthase	chromosome
Pangenome	NA	CDS	2448313	2449263	.	+	0	g001883	fecR	hypothetical protein	RS_RS02840	WP_011000525.1	branched-chain amino acid transaminase	chromosome
Pangenome	NA	CDS	3047503	3048453	.	+	0	g001884	prmC	Release factor glutamine methyltransferase	RS_RS10915	WP_011002104.1	ABC transporter permease	chromosome
Pangenome	NA	CDS	1628944	1629900	.	+	0	g001885	NA	hypothetical protein	RS_RS13890	WP_011002684.1	shikimate dehydrogenase	chromosome
Pangenome	NA	CDS	283603	284547	.	+	0	g001886	folP	Dihydropteroate synthase	RS_RS13895	WP_011002685.1	energy transducer TonB	chromosome
Pangenome	NA	CDS	1108696	1109640	.	+	0	g001887	btuF	Vitamin B12-binding protein	RS_RS22635	WP_011004432.1	glutaminase	plasmid
Pangenome	NA	CDS	1145347	1146267	.	+	0	g001888_1	NA	hypothetical protein	RS_RS13945	WP_011002695.1	50S ribosomal protein L11 methyltransferase	chromosome
Pangenome	NA	CDS	1147075	1148019	.	+	0	g001888_2	NA	hypothetical protein	RS_RS03675	WP_016723406.1	SDR family NAD(P)-dependent oxidoreductase	chromosome
Pangenome	NA	CDS	1284532	1285473	.	+	0	g001889	NA	hypothetical protein	RS_RS07600	WP_019718664.1	class I SAM-dependent methyltransferase	chromosome
Pangenome	NA	CDS	1004833	1005774	.	+	0	g001890	NA	hypothetical protein	RS_RS11980	WP_011002309.1	segregation/condensation protein A	chromosome
Pangenome	NA	CDS	1342588	1343535	.	+	0	g001891	mtnN	5'-methylthioadenosine/S-adenosylhomocysteine nucleosidase	RS_RS05700	WP_011001095.1	4-hydroxy-tetrahydrodipicolinate synthase	chromosome
Pangenome	NA	CDS	2984680	2985621	.	+	0	g001892	NA	Fluoroacetate dehalogenase	RS_RS06340	WP_011001214.1	sn-glycerol-3-phosphate ABC transporter permease UgpA	chromosome
Pangenome	NA	CDS	1611898	1612827	.	+	0	g001896_1	dmlR	HTH-type transcriptional regulator DmlR	RS_RS07050	WP_011001354.1	elongation factor Ts	chromosome
Pangenome	NA	CDS	3382309	3383220	.	+	0	g001896_2	dmlR	HTH-type transcriptional regulator DmlR	RS_RS09950	WP_011001916.1	acetyl-CoA carboxylase carboxyltransferase subunit beta	chromosome
Pangenome	NA	CDS	2032813	2033751	.	+	0	g001897	NA	hypothetical protein	RS_RS00370	WP_011000041.1	zinc metalloprotease HtpX	chromosome
Pangenome	NA	CDS	2234095	2235018	.	+	0	g001900	scrK	Fructokinase	RS_RS17015	WP_011003275.1	hypothetical protein	chromosome
Pangenome	NA	CDS	2815726	2816649	.	+	0	g001901	NA	hypothetical protein	RS_RS01200	WP_011000211.1	3-hydroxybutyryl-CoA dehydrogenase	chromosome
Pangenome	NA	CDS	3472609	3473532	.	+	0	g001902	glxR	2-hydroxy-3-oxopropionate reductase	RS_RS02580	WP_011000477.1	16S rRNA (adenine(1518)-N(6)/adenine(1519)-N(6))-dimethyltransferase RsmA	chromosome
Pangenome	NA	CDS	3440362	3441279	.	+	0	g001903	dmlR	HTH-type transcriptional regulator DmlR	RS_RS07125	WP_011001369.1	kinase/pyrophosphorylase	chromosome
Pangenome	NA	CDS	835858	836790	.	+	0	g001904	NA	hypothetical protein	RS_RS07715	WP_011001485.1	GNAT family N-acetyltransferase	chromosome
Pangenome	NA	CDS	358360	359277	.	+	0	g001906	glxR	2-hydroxy-3-oxopropionate reductase	RS_RS08200	WP_016721789.1	outer membrane protein assembly factor BamD	chromosome
Pangenome	NA	CDS	2927533	2928426	.	+	0	g001907	flgA	hypothetical protein	RS_RS00460	WP_011000058.1	methylenetetrahydrofolate reductase [NAD(P)H]	chromosome
Pangenome	NA	CDS	2075815	2076717	.	+	0	g001908	NA	hypothetical protein	RS_RS15110	WP_011002915.1	50S ribosomal protein L2	chromosome
Pangenome	NA	CDS	2344354	2345241	.	+	0	g001909	ureD	Urease accessory protein UreD	RS_RS07040	WP_011001352.1	type I methionyl aminopeptidase	chromosome
Pangenome	NA	CDS	774109	775011	.	+	0	g001911	NA	hypothetical protein	RS_RS03710	WP_016723403.1	tol-pal system protein YbgF	chromosome
Pangenome	NA	CDS	2474281	2475165	.	+	0	g001913	NA	hypothetical protein	RS_RS09925	WP_020832236.1	ABC transporter permease	chromosome
Pangenome	NA	CDS	2838487	2839461	.	+	0	g001914	dmlR	HTH-type transcriptional regulator DmlR	RS_RS07105	WP_011001365.1	acyl-ACP--UDP-N-acetylglucosamine O-acyltransferase	chromosome
Pangenome	NA	CDS	3306529	3307407	.	+	0	g001916	NA	hypothetical protein	RS_RS14830	WP_011002864.1	VacJ family lipoprotein	chromosome
Pangenome	NA	CDS	2861011	2861880	.	+	0	g001918	otsB	Trehalose-6-phosphate phosphatase	RS_RS12600	WP_011002430.1	hypothetical protein	chromosome
Pangenome	NA	CDS	2631301	2632167	.	+	0	g001919	NA	hypothetical protein	RS_RS11180	WP_011002155.1	ZIP family metal transporter	chromosome
Pangenome	NA	CDS	1231450	1232325	.	+	0	g001921	ispD	2-C-methyl-D-erythritol 4-phosphate cytidylyltransferase	RS_RS11145	WP_011002148.1	GTP cyclohydrolase I FolE2	chromosome
Pangenome	NA	CDS	698419	699282	.	+	0	g001922	NA	hypothetical protein	RS_RS14450	WP_011002791.1	indole-3-glycerol phosphate synthase TrpC	chromosome
Pangenome	NA	CDS	236065	236913	.	+	0	g001923	lutR	HTH-type transcriptional regulator LutR	RS_RS01885	WP_038938076.1	ANTAR domain-containing response regulator	chromosome
Pangenome	NA	CDS	626053	626883	.	+	0	g001925	NA	hypothetical protein	RS_RS09020	WP_011001725.1	TatD family hydrolase	chromosome
Pangenome	NA	CDS	2083276	2084103	.	+	0	g001928	fecR	hypothetical protein	RS_RS17275	WP_011003337.1	ABC transporter ATP-binding protein	plasmid
Pangenome	NA	CDS	1518994	1519830	.	+	0	g001929	ung	Uracil-DNA glycosylase	RS_RS11215	WP_011002162.1	hypothetical protein	chromosome
Pangenome	NA	CDS	2696206	2697027	.	+	0	g001930	NA	hypothetical protein	RS_RS05845	WP_011001122.1	enoyl-ACP reductase FabI	chromosome
Pangenome	NA	CDS	2383672	2384493	.	+	0	g001931	NA	hypothetical protein	RS_RS08780	WP_011001676.1	ABC transporter ATP-binding protein	chromosome
Pangenome	NA	CDS	2865778	2866596	.	+	0	g001932	iolB	5-deoxy-glucuronate isomerase	RS_RS22240	WP_011004347.1	acetoacetate decarboxylase	plasmid
Pangenome	NA	CDS	1146268	1147074	.	+	0	g001934	NA	hypothetical protein	RS_RS07685	WP_028853071.1	phosphate ABC transporter ATP-binding protein PstB	chromosome
Pangenome	NA	CDS	2484223	2485023	.	+	0	g001935	egtB	Hercynine oxygenase	RS_RS04650	WP_011000887.1	tRNA (guanosine(37)-N1)-methyltransferase TrmD	chromosome
Pangenome	NA	CDS	1246738	1247724	.	+	0	g001936	NA	hypothetical protein	RS_RS08135	WP_011001558.1	arginyltransferase	chromosome
Pangenome	NA	CDS	2873290	2874060	.	+	0	g001941	fliH	hypothetical protein	RS_RS05265	WP_011001013.1	ribonuclease III	chromosome
Pangenome	NA	CDS	2401825	2402580	.	+	0	g001943	NA	hypothetical protein	RS_RS14840	WP_011002866.1	lipid asymmetry maintenance ABC transporter permease subunit MlaE	chromosome
Pangenome	NA	CDS	2658466	2659218	.	+	0	g001944	NA	hypothetical protein	RS_RS07650	WP_011001472.1	RlmE family RNA methyltransferase	chromosome
Pangenome	NA	CDS	3299386	3300138	.	+	0	g001946	cobB	NAD-dependent protein deacylase	RS_RS06030	WP_011001154.1	5'/3'-nucleotidase SurE	chromosome
Pangenome	NA	CDS	1272703	1273452	.	+	0	g001950	pspA	Phosphoserine phosphatase 1	RS_RS06160	WP_011001178.1	23S rRNA (guanosine(2251)-2'-O)-methyltransferase RlmB	chromosome
Pangenome	NA	CDS	1918129	1918839	.	+	0	g001951_1	yknY	putative ABC transporter ATP-binding protein YknY	RS_RS08140	WP_011001559.1	leucyl/phenylalanyl-tRNA--protein transferase	chromosome
Pangenome	NA	CDS	2610067	2610810	.	+	0	g001951_2	lolD	Lipoprotein-releasing system ATP-binding protein LolD	RS_RS02325	WP_011000430.1	endonuclease/exonuclease/phosphatase family protein	chromosome
Pangenome	NA	CDS	3344881	3345621	.	+	0	g001952	pcaH	Protocatechuate 3%2C4-dioxygenase beta chain	RS_RS10885	WP_011002098.1	5-oxoprolinase subunit PxpA	chromosome
Pangenome	NA	CDS	1058842	1059582	.	+	0	g001953	yueD	Benzil reductase ((S)-benzoin forming)	RS_RS16750	WP_011003226.1	ABC transporter ATP-binding protein	chromosome
Pangenome	NA	CDS	2009515	2010255	.	+	0	g001954_1	cbbZC	Phosphoglycolate phosphatase%2C chromosomal	RS_RS09875	WP_011001901.1	MotA/TolQ/ExbB proton channel family protein	chromosome
Pangenome	NA	CDS	2753137	2753871	.	+	0	g001956	NA	hypothetical protein	RS_RS13885	WP_011002683.1	monofunctional biosynthetic peptidoglycan transglycosylase	chromosome
Pangenome	NA	CDS	143884	144615	.	+	0	g001957	lutC	Lactate utilization protein C	RS_RS13155	WP_011002535.1	DnaA regulatory inactivator Hda	chromosome
Pangenome	NA	CDS	2804341	2805069	.	+	0	g001958	dnaQ	DNA polymerase III subunit epsilon	RS_RS13155	WP_011002535.1	DnaA regulatory inactivator Hda	chromosome
Pangenome	NA	CDS	3397342	3398064	.	+	0	g001960	yggS	Pyridoxal phosphate homeostasis protein	RS_RS15215	WP_011002932.1	50S ribosomal protein L1	chromosome
Pangenome	NA	CDS	320686	321408	.	+	0	g001961_1	NA	hypothetical protein	RS_RS01590	WP_011000287.1	lipoyl(octanoyl) transferase LipB	chromosome
Pangenome	NA	CDS	2632654	2633367	.	+	0	g001962	NA	hypothetical protein	RS_RS16415	WP_011003161.1	GntR family transcriptional regulator	chromosome
Pangenome	NA	CDS	2814505	2815218	.	+	0	g001963	ybjG	Putative undecaprenyl-diphosphatase YbjG	RS_RS02395	WP_011000444.1	glutamate/aspartate ABC transporter permease GltK	chromosome
Pangenome	NA	CDS	870727	871425	.	+	0	g001965	NA	hypothetical protein	RS_RS04685	WP_011000894.1	oligoribonuclease	chromosome
Pangenome	NA	CDS	386623	387309	.	+	0	g001966	leuE	Leucine efflux protein	RS_RS21985	WP_011004298.1	sugar transferase	plasmid
Pangenome	NA	CDS	210913	211578	.	+	0	g001970	rsmD	Ribosomal RNA small subunit methyltransferase D	RS_RS01820	WP_011000333.1	cytochrome c oxidase subunit I	chromosome
Pangenome	NA	CDS	676897	677553	.	+	0	g001972	NA	Glutathione S-transferase	RS_RS16980	WP_011003269.1	response regulator transcription factor	chromosome
Pangenome	NA	CDS	3271072	3271725	.	+	0	g001973	NA	hypothetical protein	RS_RS10895	WP_011002100.1	5-oxoprolinase subunit PxpB	chromosome
Pangenome	NA	CDS	1408774	1409424	.	+	0	g001975	kefF	Glutathione-regulated potassium-efflux system ancillary protein KefF	RS_RS03830	WP_011000714.1	arylformamidase	chromosome
Pangenome	NA	CDS	2828533	2829177	.	+	0	g001978	NA	hypothetical protein	RS_RS01945	WP_011000356.1	50S ribosomal protein L25/general stress protein Ctc	chromosome
Pangenome	NA	CDS	679273	679899	.	+	0	g001981	ubiE	Ubiquinone/menaquinone biosynthesis C-methyltransferase UbiE	RS_RS15120	WP_011002916.1	50S ribosomal protein L4	chromosome
Pangenome	NA	CDS	1922839	1923459	.	+	0	g001982	rhtB	Homoserine/homoserine lactone efflux protein	RS_RS10335	WP_011001993.1	NADH-quinone oxidoreductase subunit C	chromosome
Pangenome	NA	CDS	1086958	1087590	.	+	0	g001985	NA	hypothetical protein	RS_RS20540	WP_011004010.1	DUF1326 domain-containing protein	plasmid
Pangenome	NA	CDS	1663459	1664067	.	+	0	g001987	yibF	putative GST-like protein YibF	RS_RS13955	WP_011002697.1	thiol peroxidase	chromosome
Pangenome	NA	CDS	1149799	1150407	.	+	0	g001988	NA	hypothetical protein	RS_RS07845	WP_028853082.1	NAD(P)H:quinone oxidoreductase	chromosome
Pangenome	NA	CDS	1202767	1203372	.	+	0	g001989	tsaE	tRNA threonylcarbamoyladenosine biosynthesis protein TsaE	RS_RS14780	WP_011002855.1	imidazoleglycerol-phosphate dehydratase HisB	chromosome
Pangenome	NA	CDS	2724598	2725185	.	+	0	g001990	ubiC	Chorismate pyruvate-lyase	RS_RS15225	WP_003265539.1	transcription termination/antitermination protein NusG	chromosome
Pangenome	NA	CDS	1921609	1922202	.	+	0	g001991	yhbO	Protein/nucleic acid deglycase 2	RS_RS03845	WP_011000717.1	flavin reductase family protein	chromosome
Pangenome	NA	CDS	1097272	1097850	.	+	0	g001992	NA	hypothetical protein	RS_RS03395	WP_011000630.1	YqgE/AlgH family protein	chromosome
Pangenome	NA	CDS	1215433	1216002	.	+	0	g001994	NA	hypothetical protein	RS_RS11960	WP_011002305.1	outer membrane protein assembly factor BamE	chromosome
Pangenome	NA	CDS	3362443	3363006	.	+	0	g001996_1	NA	hypothetical protein	RS_RS08705	WP_011001660.1	winged helix DNA-binding protein	chromosome
Pangenome	NA	CDS	2401279	2401824	.	+	0	g001999	NA	hypothetical protein	RS_RS13335	WP_011002573.1	cob(I)yrinic acid a,c-diamide adenosyltransferase	chromosome
Pangenome	NA	CDS	1558024	1558557	.	+	0	g002001	NA	hypothetical protein	RS_RS06450	WP_011001236.1	ribosome maturation factor RimP	chromosome
Pangenome	NA	CDS	529918	530442	.	+	0	g002004	resA	Thiol-disulfide oxidoreductase ResA	RS_RS03945	WP_011000739.1	YaeQ family protein	chromosome
Pangenome	NA	CDS	3153943	3154458	.	+	0	g002006	NA	hypothetical protein	RS_RS01755	WP_011000319.1	protein-export chaperone SecB	chromosome
Pangenome	NA	CDS	1382464	1382976	.	+	0	g002008	NA	hypothetical protein	RS_RS03705	WP_011000691.1	peptidoglycan-associated lipoprotein Pal	chromosome
Pangenome	NA	CDS	1582927	1583433	.	+	0	g002009	NA	4-hydroxy-4-methyl-2-oxoglutarate aldolase	RS_RS15040	WP_011002906.1	30S ribosomal protein S5	chromosome
Pangenome	NA	CDS	2978461	2978952	.	+	0	g002011	NA	hypothetical protein	RS_RS13860	WP_011002677.1	CinA family protein	chromosome
Pangenome	NA	CDS	2019256	2019741	.	+	0	g002014	NA	hypothetical protein	RS_RS01670	WP_011000303.1	hypothetical protein	chromosome
Pangenome	NA	CDS	1552219	1552701	.	+	0	g002015	NA	hypothetical protein	RS_RS22005	WP_011004302.1	acyltransferase	plasmid
Pangenome	NA	CDS	295699	296178	.	+	0	g002017	slyA	hypothetical protein	RS_RS13725	WP_011002650.1	hypothetical protein	chromosome
Pangenome	NA	CDS	1511431	1511901	.	+	0	g002018	NA	hypothetical protein	RS_RS10325	WP_011001991.1	NADH-quinone oxidoreductase subunit NuoE	chromosome
Pangenome	NA	CDS	279988	280455	.	+	0	g002020	NA	hypothetical protein	RS_RS07100	WP_011001364.1	3-hydroxyacyl-ACP dehydratase FabZ	chromosome
Pangenome	NA	CDS	2840455	2840919	.	+	0	g002022	slyA	Transcriptional regulator SlyA	RS_RS18125	WP_011003518.1	acyl-CoA thioesterase	plasmid
Pangenome	NA	CDS	2228125	2228646	.	+	0	g002023	NA	hypothetical protein	RS_RS16805	WP_011003236.1	Lrp/AsnC family transcriptional regulator	chromosome
Pangenome	NA	CDS	165280	165741	.	+	0	g002024	NA	hypothetical protein	RS_RS12115	WP_011002334.1	DNA polymerase III subunit chi	chromosome
Pangenome	NA	CDS	1629901	1630365	.	+	0	g002025	NA	hypothetical protein	RS_RS14755	WP_011002850.1	phosphoribosyl-AMP cyclohydrolase	chromosome
Pangenome	NA	CDS	953071	953520	.	+	0	g002027_1	NA	hypothetical protein	RS_RS02450	WP_011000453.1	polymer-forming cytoskeletal protein	chromosome
Pangenome	NA	CDS	749794	750234	.	+	0	g002029	NA	hypothetical protein	RS_RS05050	WP_011000972.1	Fe-S cluster assembly scaffold IscU	chromosome
Pangenome	NA	CDS	343543	343977	.	+	0	g002030	NA	hypothetical protein	RS_RS15055	WP_011002908.1	30S ribosomal protein S8	chromosome
Pangenome	NA	CDS	2842552	2842971	.	+	0	g002032	NA	hypothetical protein	RS_RS00775	WP_011000124.1	dihydroneopterin aldolase	chromosome
Pangenome	NA	CDS	1769026	1769439	.	+	0	g002033	NA	hypothetical protein	RS_RS12815	WP_011002471.1	30S ribosomal protein S20	chromosome
Pangenome	NA	CDS	2304844	2305260	.	+	0	g002034	NA	hypothetical protein	RS_RS06465	WP_011001239.1	30S ribosome-binding factor RbfA	chromosome
Pangenome	NA	CDS	1908748	1909137	.	+	0	g002036	NA	hypothetical protein	RS_RS02150	WP_071615133.1	acyl carrier protein	chromosome
Pangenome	NA	CDS	473479	473862	.	+	0	g002038	NA	hypothetical protein	RS_RS15015	WP_011002901.1	30S ribosomal protein S13	chromosome
Pangenome	NA	CDS	1394392	1394772	.	+	0	g002040	NA	hypothetical protein	RS_RS10025	WP_011001930.1	succinate dehydrogenase, hydrophobic membrane anchor protein	chromosome
Pangenome	NA	CDS	251818	252189	.	+	0	g002043	NA	hypothetical protein	RS_RS05975	WP_011001142.1	YbaB/EbfC family nucleoid-associated protein	chromosome
Pangenome	NA	CDS	2725186	2725560	.	+	0	g002044	NA	hypothetical protein	RS_RS04945	WP_011000951.1	cytochrome c	chromosome
Pangenome	NA	CDS	2520568	2520930	.	+	0	g002045	NA	hypothetical protein	RS_RS03500	WP_011000651.1	sulfurtransferase	chromosome
Pangenome	NA	CDS	1563445	1563798	.	+	0	g002047	pucM	5-hydroxyisourate hydrolase	RS_RS12060	WP_011002325.1	cell division protein ZapA	chromosome
Pangenome	NA	CDS	2224609	2224956	.	+	0	g002050_1	NA	hypothetical protein	RS_RS15070	WP_011002909.1	50S ribosomal protein L24	chromosome
Pangenome	NA	CDS	3084343	3084687	.	+	0	g002053	NA	hypothetical protein	RS_RS18355	WP_011003563.1	hypothetical protein	plasmid
Pangenome	NA	CDS	1682473	1682814	.	+	0	g002054	nirD	Nitrite reductase (NADH) small subunit	RS_RS01605	WP_011000290.1	YbeD family protein	chromosome
Pangenome	NA	CDS	2482384	2482719	.	+	0	g002055	NA	hypothetical protein	RS_RS08010	WP_011001532.1	DUF1488 domain-containing protein	chromosome
Pangenome	NA	CDS	303988	304311	.	+	0	g002056_1	NA	hypothetical protein	RS_RS14740	WP_011002847.1	Sec-independent protein translocase subunit TatA	chromosome
Pangenome	NA	CDS	338125	338472	.	+	0	g002057	NA	hypothetical protein	RS_RS02510	WP_011000464.1	Fis family transcriptional regulator	chromosome
Pangenome	NA	CDS	3071071	3071376	.	+	0	g002061_1	NA	hypothetical protein	RS_RS07950	WP_011001522.1	50S ribosomal protein L35	chromosome
Pangenome	NA	CDS	361480	361776	.	+	0	g002062	NA	hypothetical protein	RS_RS15085	WP_011002911.1	50S ribosomal protein L29	chromosome
Pangenome	NA	CDS	1767487	1767765	.	+	0	g002065	NA	hypothetical protein	RS_RS00115	WP_010999990.1	YbdD/YjiX family protein	chromosome
Pangenome	NA	CDS	2078311	2078580	.	+	0	g002066	NA	hypothetical protein	RS_RS11975	WP_011002308.1	DUF3460 family protein	chromosome
Pangenome	NA	CDS	2722885	2723115	.	+	0	g002070_1	NA	hypothetical protein	RS_RS15035	WP_011002905.1	50S ribosomal protein L30	chromosome
Pangenome	NA	CDS	1025455	1025700	.	+	0	g002072	NA	hypothetical protein	RS_RS15195	WP_011002928.1	DNA-directed RNA polymerase subunit beta'	chromosome
Pangenome	NA	CDS	895969	896184	.	+	0	g002074	NA	hypothetical protein	RS_RS07130	WP_011001370.1	phosphoenolpyruvate synthase	chromosome
Pangenome	NA	CDS	1202557	1202766	.	+	0	g002075	NA	hypothetical protein	RS_RS11875	WP_011002288.1	arginine/lysine/ornithine decarboxylase	chromosome
Pangenome	NA	CDS	2712070	2712270	.	+	0	g002077_1	NA	hypothetical protein	RS_RS16480	WP_011003173.1	UvrD-helicase domain-containing protein	chromosome
Pangenome	NA	CDS	3022102	3022305	.	+	0	g002077_2	NA	hypothetical protein	RS_RS02050	WP_011000375.1	monovalent cation:proton antiporter family protein	chromosome
Pangenome	NA	CDS	3034876	3035031	.	+	0	g002081	NA	hypothetical protein	RS_RS07655	WP_011001473.1	ATP-dependent zinc metalloprotease FtsH	chromosome
Pangenome	NA	CDS	20254	24726	.	+	0	g002085	NA	hypothetical protein	RS_RS07655	WP_011001473.1	ATP-dependent zinc metalloprotease FtsH	chromosome
Pangenome	NA	CDS	1153594	1157505	.	+	0	g002086	tamB	hypothetical protein	RS_RS14720	WP_011002843.1	iron ABC transporter permease	chromosome
Pangenome	NA	CDS	2772178	2775756	.	+	0	g002087	NA	hypothetical protein	RS_RS10020	WP_011001929.1	succinate dehydrogenase flavoprotein subunit	chromosome
Pangenome	NA	CDS	133507	136650	.	+	0	g002092	rne	Ribonuclease E	RS_RS27070	WP_157048871.1	hypothetical protein	plasmid
Pangenome	NA	CDS	24727	27603	.	+	0	g002093	glnE	Bifunctional glutamine synthetase adenylyltransferase/adenylyl-removing enzyme	RS_RS05605	WP_011001076.1	CTP synthase	chromosome
Pangenome	NA	CDS	2306680	2309427	.	+	0	g002095	NA	hypothetical protein	RS_RS01790	WP_011000326.1	cytochrome c oxidase subunit I	chromosome
Pangenome	NA	CDS	259555	262248	.	+	0	g002096	alaS	Alanine--tRNA ligase	RS_RS11025	WP_011002125.1	ribonuclease G	chromosome
Pangenome	NA	CDS	1243615	1246260	.	+	0	g002099	rcsC	Sensor histidine kinase RcsC	RS_RS06880	WP_011001321.1	DNA repair protein RadA	chromosome
Pangenome	NA	CDS	1016923	1019172	.	+	0	g002100	copA	Copper-exporting P-type ATPase	RS_RS06105	WP_011001169.1	ribosome biogenesis GTPase Der	chromosome
Pangenome	NA	CDS	3218836	3221334	.	+	0	g002102	iutA	Ferric aerobactin receptor	RS_RS12800	WP_011002468.1	argininosuccinate synthase	chromosome
Pangenome	NA	CDS	2680975	2683353	.	+	0	g002105	pucD	putative xanthine dehydrogenase subunit D	RS_RS14930	WP_016725146.1	diaminopimelate decarboxylase	chromosome
Pangenome	NA	CDS	1605562	1607892	.	+	0	g002107	NA	hypothetical protein	RS_RS02355	WP_011000436.1	acetyl-CoA C-acyltransferase	chromosome
Pangenome	NA	CDS	3360112	3362442	.	+	0	g002109	sasA	Adaptive-response sensory-kinase SasA	RS_RS07110	WP_011001366.1	lipid-A-disaccharide synthase	chromosome
Pangenome	NA	CDS	804814	807156	.	+	0	g002111	dinG	putative ATP-dependent helicase DinG	RS_RS06070	WP_011001162.1	23S rRNA (adenine(2503)-C(2))-methyltransferase RlmN	chromosome
Pangenome	NA	CDS	2260453	2261433	.	+	0	g002112	alsB	D-allose-binding periplasmic protein	RS_RS06070	WP_011001162.1	23S rRNA (adenine(2503)-C(2))-methyltransferase RlmN	chromosome
Pangenome	NA	CDS	2678842	2680974	.	+	0	g002115	yheS	putative ABC transporter ATP-binding protein YheS	RS_RS13575	WP_011002620.1	tRNA guanosine(34) transglycosylase Tgt	chromosome
Pangenome	NA	CDS	1503466	1505586	.	+	0	g002116	NA	putative signaling protein	RS_RS13200	WP_011002544.1	molecular chaperone DnaJ	chromosome
Pangenome	NA	CDS	3117379	3119508	.	+	0	g002117	NA	hypothetical protein	RS_RS01540	WP_011000277.1	ABC transporter permease	chromosome
Pangenome	NA	CDS	3316195	3318285	.	+	0	g002118	NA	hypothetical protein	RS_RS03465	WP_011000644.1	glycosyltransferase family 4 protein	chromosome
Pangenome	NA	CDS	1861165	1863231	.	+	0	g002119	actP	Cation/acetate symporter ActP	RS_RS14520	WP_011002804.1	redox-regulated ATPase YchF	chromosome
Pangenome	NA	CDS	3200470	3202386	.	+	0	g002122	ftsY	Signal recognition particle receptor FtsY	RS_RS13875	WP_011002681.1	magnesium/cobalt transporter CorA	chromosome
Pangenome	NA	CDS	926836	928692	.	+	0	g002123	bacA	Vitamin B12 transport ATP-binding protein BacA	RS_RS17200	WP_038938013.1	replication protein RepA	plasmid
Pangenome	NA	CDS	2706772	2708604	.	+	0	g002125	NA	hypothetical protein	RS_RS09990	WP_043876750.1	3-isopropylmalate dehydrogenase	chromosome
Pangenome	NA	CDS	3049432	3051246	.	+	0	g002126	clcB	Voltage-gated ClC-type chloride channel ClcB	RS_RS09990	WP_043876750.1	3-isopropylmalate dehydrogenase	chromosome
Pangenome	NA	CDS	2435911	2437680	.	+	0	g002127	NA	hypothetical protein	RS_RS03430	WP_011000637.1	dTDP-glucose 4,6-dehydratase	chromosome
Pangenome	NA	CDS	2468905	2470656	.	+	0	g002130	mqo	Malate:quinone oxidoreductase	RS_RS02870	WP_011000531.1	fructose-bisphosphate aldolase class II	chromosome
Pangenome	NA	CDS	1676590	1678299	.	+	0	g002132	arnT	Undecaprenyl phosphate-alpha-4-amino-4-deoxy-L-arabinose arabinosyl transferase	RS_RS10310	WP_011001988.1	NADH-quinone oxidoreductase subunit NuoH	chromosome
Pangenome	NA	CDS	397243	398937	.	+	0	g002134	lcfB	Long-chain-fatty-acid--CoA ligase	RS_RS00295	WP_011000026.1	rod shape-determining protein	chromosome
Pangenome	NA	CDS	3337951	3339642	.	+	0	g002135	yidC	Membrane protein insertase YidC	RS_RS02420	WP_011000448.1	dihydroorotase	chromosome
Pangenome	NA	CDS	670729	672393	.	+	0	g002138	gsiB	Glutathione-binding protein GsiB	RS_RS14265	WP_011002758.1	16S rRNA (cytosine(1402)-N(4))-methyltransferase RsmH	chromosome
Pangenome	NA	CDS	2517169	2517702	.	+	0	g002139	NA	hypothetical protein	RS_RS12155	WP_011002342.1	sulfate adenylyltransferase subunit CysD	chromosome
Pangenome	NA	CDS	555031	556683	.	+	0	g002141	murD	UDP-N-acetylmuramoylalanine--D-glutamate ligase	RS_RS01830	WP_011000335.1	heme o synthase	chromosome
Pangenome	NA	CDS	28225	29874	.	+	0	g002142	bprV	Extracellular basic protease	RS_RS12805	WP_011002469.1	ornithine carbamoyltransferase	chromosome
Pangenome	NA	CDS	3235708	3237345	.	+	0	g002144	norR	Anaerobic nitric oxide reductase transcription regulator NorR	RS_RS01840	WP_011000337.1	RNA polymerase sigma factor RpoH	chromosome
Pangenome	NA	CDS	1904659	1906275	.	+	0	g002145	nadB	L-aspartate oxidase	RS_RS14190	WP_011002743.1	UDP-3-O-acyl-N-acetylglucosamine deacetylase	chromosome
Pangenome	NA	CDS	2058622	2060268	.	+	0	g002146	baeS	Signal transduction histidine-protein kinase BaeS	RS_RS10825	WP_011002087.1	serine/threonine-protein phosphatase	chromosome
Pangenome	NA	CDS	2579542	2581131	.	+	0	g002148_1	mglA	Galactose/methyl galactoside import ATP-binding protein MglA	RS_RS11000	WP_011002120.1	oxygen-dependent coproporphyrinogen oxidase	chromosome
Pangenome	NA	CDS	2686009	2687604	.	+	0	g002149	nnr	Bifunctional NAD(P)H-hydrate repair enzyme Nnr	RS_RS12720	WP_011002452.1	LysR family transcriptional regulator	chromosome
Pangenome	NA	CDS	3186049	3187644	.	+	0	g002150	cysG	Siroheme synthase	RS_RS16740	WP_019717243.1	branched-chain amino acid ABC transporter permease	chromosome
Pangenome	NA	CDS	653938	655536	.	+	0	g002152	pcnB	Poly(A) polymerase I	RS_RS06545	WP_011001254.1	ferredoxin--NADP reductase	chromosome
Pangenome	NA	CDS	1994404	1995912	.	+	0	g002154	pucI	putative allantoin permease	RS_RS02405	WP_011000446.1	class II glutamine amidotransferase	chromosome
Pangenome	NA	CDS	630193	631608	.	+	0	g002155_1	NA	3-hydroxylaminophenol mutase	RS_RS14760	WP_011002851.1	imidazole glycerol phosphate synthase subunit HisF	chromosome
Pangenome	NA	CDS	1174327	1175796	.	+	0	g002156	degS	hypothetical protein	RS_RS16755	WP_028853843.1	ABC transporter ATP-binding protein	chromosome
Pangenome	NA	CDS	3343426	3344880	.	+	0	g002158	vdh	Vanillin dehydrogenase	RS_RS02270	WP_011000419.1	bifunctional demethylmenaquinone methyltransferase/2-methoxy-6-polyprenyl-1,4-benzoquinol methylase UbiE	chromosome
Pangenome	NA	CDS	2416702	2418144	.	+	0	g002159	ald	3-succinoylsemialdehyde-pyridine dehydrogenase	RS_RS04030	WP_011000756.1	slipin family protein	chromosome
Pangenome	NA	CDS	3423100	3424536	.	+	0	g002160	tolB	Protein TolB	RS_RS15560	WP_011002989.1	GNAT family N-acetyltransferase	chromosome
Pangenome	NA	CDS	735922	737352	.	+	0	g002161	yhdG	putative amino acid permease YhdG	RS_RS03685	WP_011000687.1	protein TolQ	chromosome
Pangenome	NA	CDS	2961763	2963187	.	+	0	g002163_1	ubiA	4-hydroxybenzoate octaprenyltransferase	RS_RS10810	WP_011002084.1	guanylate kinase	chromosome
Pangenome	NA	CDS	266938	268377	.	+	0	g002164	NA	hypothetical protein	RS_RS15125	WP_011002917.1	50S ribosomal protein L3	chromosome
Pangenome	NA	CDS	2221156	2222589	.	+	0	g002166	NA	hypothetical protein	RS_RS02340	WP_020831236.1	TetR/AcrR family transcriptional regulator	chromosome
Pangenome	NA	CDS	2877277	2878692	.	+	0	g002167	NA	hypothetical protein	RS_RS01435	WP_003278556.1	response regulator transcription factor	chromosome
Pangenome	NA	CDS	306820	308226	.	+	0	g002169	NA	hypothetical protein	RS_RS04085	WP_011000767.1	LysE family translocator	chromosome
Pangenome	NA	CDS	836791	838188	.	+	0	g002171	cysS	Cysteine--tRNA ligase	RS_RS14660	WP_011002832.1	glutathione S-transferase N-terminal domain-containing protein	chromosome
Pangenome	NA	CDS	1755619	1756995	.	+	0	g002172_1	sdaA	L-serine dehydratase 1	RS_RS14065	WP_011002720.1	MarC family protein	chromosome
Pangenome	NA	CDS	3404554	3405924	.	+	0	g002173	mdtA	Multidrug resistance protein MdtA	RS_RS08080	WP_011001547.1	phasin family protein	chromosome
Pangenome	NA	CDS	2406979	2408325	.	+	0	g002174	hmgA	Homogentisate 1%2C2-dioxygenase	RS_RS00200	WP_011000007.1	response regulator transcription factor	chromosome
Pangenome	NA	CDS	2919400	2920815	.	+	0	g002175	mntH	Divalent metal cation transporter MntH	RS_RS08065	WP_011001544.1	MFS transporter	chromosome
Pangenome	NA	CDS	1622422	1623792	.	+	0	g002176	guaD	Guanine deaminase	RS_RS07900	WP_011001513.1	PAS domain-containing protein	chromosome
Pangenome	NA	CDS	2264605	2265963	.	+	0	g002177	fabF	3-oxoacyl-[acyl-carrier-protein] synthase 2	RS_RS11795	WP_011002272.1	inorganic diphosphatase	chromosome
Pangenome	NA	CDS	308227	309555	.	+	0	g002178	sasA	Adaptive-response sensory-kinase SasA	RS_RS14735	WP_011002846.1	Sec-independent protein translocase subunit TatB	chromosome
Pangenome	NA	CDS	1249612	1250937	.	+	0	g002179	NA	D-threonine aldolase	RS_RS00305	WP_011000028.1	rod shape-determining protein MreD	chromosome
Pangenome	NA	CDS	2963188	2964504	.	+	0	g002180	dprE1	Decaprenylphosphoryl-beta-D-ribose oxidase	RS_RS13170	WP_011002538.1	2-amino-4-hydroxy-6-hydroxymethyldihydropteridine diphosphokinase	chromosome
Pangenome	NA	CDS	302314	303624	.	+	0	g002181_1	pntAA	NAD(P) transhydrogenase subunit alpha part 1	RS_RS01925	WP_003262550.1	pantetheine-phosphate adenylyltransferase	chromosome
Pangenome	NA	CDS	2754781	2756085	.	+	0	g002182	NA	hypothetical protein	RS_RS09935	WP_011001913.1	CvpA family protein	chromosome
Pangenome	NA	CDS	2256592	2257899	.	+	0	g002185	egtB	Hercynine oxygenase	RS_RS15220	WP_011002933.1	50S ribosomal protein L11	chromosome
Pangenome	NA	CDS	3233116	3234399	.	+	0	g002187	NA	hypothetical protein	RS_RS14580	WP_011002817.1	aminoacyl-tRNA deacylase	chromosome
Pangenome	NA	CDS	1195291	1196577	.	+	0	g002190	NA	hypothetical protein	RS_RS03360	WP_071615340.1	response regulator	chromosome
Pangenome	NA	CDS	424378	425652	.	+	0	g002191	NA	hypothetical protein	RS_RS06885	WP_011001322.1	disulfide bond formation protein B	chromosome
Pangenome	NA	CDS	3396067	3397341	.	+	0	g002192	NA	hypothetical protein	RS_RS15145	WP_004634470.1	30S ribosomal protein S7	chromosome
Pangenome	NA	CDS	731572	732843	.	+	0	g002193	codA	Cytosine deaminase	RS_RS03580	WP_016727115.1	transcription antitermination factor NusB	chromosome
Pangenome	NA	CDS	3314389	3315732	.	+	0	g002194	dadA1	D-amino acid dehydrogenase 1	RS_RS03690	WP_011000688.1	protein TolR	chromosome
Pangenome	NA	CDS	1664068	1665312	.	+	0	g002198	guaB	hypothetical protein	RS_RS12680	WP_011002445.1	biopolymer transporter ExbD	chromosome
Pangenome	NA	CDS	3178654	3179892	.	+	0	g002199	fsr	Fosmidomycin resistance protein	RS_RS15030	WP_011002904.1	50S ribosomal protein L15	chromosome
Pangenome	NA	CDS	537871	539106	.	+	0	g002200	pyrD	Dihydroorotate dehydrogenase (quinone)	RS_RS14270	WP_011002759.1	division/cell wall cluster transcriptional repressor MraZ	chromosome
Pangenome	NA	CDS	2329873	2331114	.	+	0	g002202	czcB	Cobalt-zinc-cadmium resistance protein CzcB	RS_RS02435	WP_003265480.1	50S ribosomal protein L13	chromosome
Pangenome	NA	CDS	2842972	2844204	.	+	0	g002203	hutI	Imidazolonepropionase	RS_RS14680	WP_003263430.1	large conductance mechanosensitive channel protein MscL	chromosome
Pangenome	NA	CDS	366526	367755	.	+	0	g002205	bcr	Bicyclomycin resistance protein	RS_RS04525	WP_016723345.1	integration host factor subunit beta	chromosome
Pangenome	NA	CDS	258334	259554	.	+	0	g002206	smtB	Succinyl-CoA--L-malate CoA-transferase beta subunit	RS_RS01745	WP_043876532.1	rhodanese-like domain-containing protein	chromosome
Pangenome	NA	CDS	2911141	2912388	.	+	0	g002207	czcB	Cobalt-zinc-cadmium resistance protein CzcB	RS_RS02440	WP_011000451.1	30S ribosomal protein S9	chromosome
Pangenome	NA	CDS	2623855	2625066	.	+	0	g002208	NA	hypothetical protein	RS_RS04655	WP_011000888.1	50S ribosomal protein L19	chromosome
Pangenome	NA	CDS	1989880	1991088	.	+	0	g002209	mdtA	Multidrug resistance protein MdtA	RS_RS14415	WP_011002784.1	Co2+/Mg2+ efflux protein ApaG	chromosome
Pangenome	NA	CDS	3394867	3396066	.	+	0	g002214	sotB	hypothetical protein	RS_RS06555	WP_011001256.1	30S ribosomal protein S6	chromosome
Pangenome	NA	CDS	130186	131370	.	+	0	g002216	NA	hypothetical protein	RS_RS07955	WP_003264301.1	50S ribosomal protein L20	chromosome
Pangenome	NA	CDS	1469578	1470756	.	+	0	g002220_1	NA	hypothetical protein	RS_RS14550	WP_011002810.1	Grx4 family monothiol glutaredoxin	chromosome
Pangenome	NA	CDS	3073783	3074970	.	+	0	g002222	NA	putative HTH-type transcriptional regulator	RS_RS15100	WP_011002913.1	50S ribosomal protein L22	chromosome
Pangenome	NA	CDS	361777	362943	.	+	0	g002223	NA	Purine-binding protein	RS_RS05055	WP_011000973.1	iron-sulfur cluster assembly protein IscA	chromosome
Pangenome	NA	CDS	1766323	1767486	.	+	0	g002224	NA	hypothetical protein	RS_RS10380	WP_011002001.1	30S ribosomal protein S15	chromosome
Pangenome	NA	CDS	2780632	2781789	.	+	0	g002225	NA	hypothetical protein	RS_RS01810	WP_011000331.1	twin transmembrane helix small protein	chromosome
Pangenome	NA	CDS	1481818	1482969	.	+	0	g002227	NA	putative protein	RS_RS12690	WP_003266270.1	Trm112 family protein	chromosome
Pangenome	NA	CDS	2885488	2886231	.	+	0	g002228_1	NA	hypothetical protein	RS_RS12325	WP_011002372.1	response regulator transcription factor	chromosome
Pangenome	NA	CDS	2175496	2176635	.	+	0	g002229_1	pilT	Twitching mobility protein	RS_RS13965	WP_011002699.1	membrane protein	chromosome
Pangenome	NA	CDS	1275109	1276245	.	+	0	g002230	glpQ	Glycerophosphodiester phosphodiesterase%2C periplasmic	RS_RS16865	WP_003265669.1	cell division topological specificity factor MinE	chromosome
Pangenome	NA	CDS	1331722	1332849	.	+	0	g002232	dadX	Alanine racemase%2C catabolic	RS_RS07350	WP_011001409.1	methyl-accepting chemotaxis protein	chromosome
Pangenome	NA	CDS	706123	707256	.	+	0	g002233	NA	hypothetical protein	RS_RS23045	WP_011004508.1	PAS domain-containing methyl-accepting chemotaxis protein	plasmid
Pangenome	NA	CDS	1936759	1937862	.	+	0	g002236_1	hpd	4-hydroxyphenylpyruvate dioxygenase	RS_RS13995;RS_RS19595;RS_RS23910	WP_011002706.1	cache domain-containing protein	chromosome
Pangenome	NA	CDS	1217263	1218366	.	+	0	g002237	panE	hypothetical protein	RS_RS21140	WP_011004138.1	MCP four helix bundle domain-containing protein	plasmid
Pangenome	NA	CDS	3214369	3215460	.	+	0	g002239	yeeA	hypothetical protein	RS_RS18600	WP_011003615.1	methyl-accepting chemotaxis protein	plasmid
Pangenome	NA	CDS	3137803	3138882	.	+	0	g002241	NA	hypothetical protein	(RS_RS15990:RS_RS24530);RS_RS24535;RS_RS24545	WP_011003076.1	hemagglutinin	chromosome
Pangenome	NA	CDS	2546614	2547666	.	+	0	g002246	gntR	HTH-type transcriptional regulator GntR	RS_RS18575	WP_043876810.1	calcium-binding protein	plasmid
Pangenome	NA	CDS	371890	372909	.	+	0	g002255	NA	Solute-binding protein	RS_RS23355	WP_019720004.1	LacI family DNA-binding transcriptional regulator	plasmid
Pangenome	NA	CDS	1192096	1193112	.	+	0	g002256	pdxA	4-hydroxythreonine-4-phosphate dehydrogenase	RS_RS23360	WP_011004569.1	type IV pilin protein	plasmid
Pangenome	NA	CDS	1129228	1130238	.	+	0	g002258	yfmJ	Putative NADP-dependent oxidoreductase YfmJ	RS_RS21855	WP_011004274.1	hypothetical protein	plasmid
Pangenome	NA	CDS	785308	786291	.	+	0	g002263	NA	hypothetical protein	RS_RS01575	WP_011000284.1	hypothetical protein	chromosome
Pangenome	NA	CDS	3017950	3018930	.	+	0	g002264	NA	hypothetical protein	RS_RS15530	WP_011002983.1	hypothetical protein	chromosome
Pangenome	NA	CDS	2104993	2105970	.	+	0	g002265	qorA	Quinone oxidoreductase 1	RS_RS07410	WP_011001422.1	MFS transporter	chromosome
Pangenome	NA	CDS	1029508	1030482	.	+	0	g002266	NA	hypothetical protein	RS_RS15810	WP_011003036.1	ABC transporter substrate-binding protein	chromosome
Pangenome	NA	CDS	1322524	1323489	.	+	0	g002268	NA	hypothetical protein	RS_RS07270	WP_011001393.1	DsbA family protein	chromosome
Pangenome	NA	CDS	637078	637950	.	+	0	g002269_1	gtaB	UTP--glucose-1-phosphate uridylyltransferase	RS_RS07275;RS_RS07280	WP_011001395.1	type II toxin-antitoxin system HipA family toxin	chromosome
Pangenome	NA	CDS	1092235	1093200	.	+	0	g002269_2	gtaB	UTP--glucose-1-phosphate uridylyltransferase	RS_RS02400	WP_011000445.1	amino acid ABC transporter ATP-binding protein	chromosome
Pangenome	NA	CDS	1552702	1553451	.	+	0	g002272	NA	hypothetical protein	RS_RS21145	WP_016723167.1	lytic transglycosylase domain-containing protein	plasmid
Pangenome	NA	CDS	146797	147750	.	+	0	g002273	NA	hypothetical protein	RS_RS13215	WP_011002548.1	thioredoxin family protein	chromosome
Pangenome	NA	CDS	181084	182031	.	+	0	g002274	tyrC	Cyclohexadienyl dehydrogenase	RS_RS23120	WP_043876872.1	hypothetical protein	plasmid
Pangenome	NA	CDS	2053603	2054544	.	+	0	g002275	NA	hypothetical protein	RS_RS12885	WP_020832583.1	bifunctional DNA-binding transcriptional regulator/O6-methylguanine-DNA methyltransferase Ada	chromosome
Pangenome	NA	CDS	1379128	1380060	.	+	0	g002277	NA	hypothetical protein	RS_RS15820	WP_011003038.1	helix-turn-helix transcriptional regulator	chromosome
Pangenome	NA	CDS	2322439	2323305	.	+	0	g002278_1	purU	Formyltetrahydrofolate deformylase	RS_RS21860	WP_038938495.1	helix-turn-helix transcriptional regulator	plasmid
Pangenome	NA	CDS	1414297	1415235	.	+	0	g002279	NA	hypothetical protein	RS_RS09900	WP_011001906.1	membrane protein	chromosome
Pangenome	NA	CDS	1131700	1132629	.	+	0	g002281	cpdA	3'%2C5'-cyclic adenosine monophosphate phosphodiesterase CpdA	RS_RS20520	WP_011004006.1	hypothetical protein	plasmid
Pangenome	NA	CDS	1756996	1757925	.	+	0	g002282	cysT	Sulfate transport system permease protein CysT	RS_RS24265	WP_011004729.1	DUF802 domain-containing protein	plasmid
Pangenome	NA	CDS	1500733	1501677	.	+	0	g002286	tsaQ1	HTH-type transcriptional regulator TsaQ1/TsaQ2	RS_RS17745	WP_011003440.1	propionate catabolism operon regulatory protein PrpR	plasmid
Pangenome	NA	CDS	782167	783084	.	+	0	g002287	NA	hypothetical protein	RS_RS18605	WP_011003616.1	hypothetical protein	plasmid
Pangenome	NA	CDS	2122177	2123121	.	+	0	g002289	yhhW	Quercetin 2%2C3-dioxygenase	RS_RS15140	WP_011002919.1	elongation factor G	chromosome
Pangenome	NA	CDS	85606	86514	.	+	0	g002291	menH	2-succinyl-6-hydroxy-2%2C4-cyclohexadiene-1-carboxylate synthase	RS_RS11420;RS_RS27240		carboxymuconolactone decarboxylase family protein	chromosome
Pangenome	NA	CDS	3212419	3213330	.	+	0	g002292	yvoA	HTH-type transcriptional repressor YvoA	RS_RS18565	WP_011003606.1	type I secretion system permease/ATPase	plasmid
Pangenome	NA	CDS	15535	16431	.	+	0	g002293	mscS	Small-conductance mechanosensitive channel	RS_RS09570	WP_011001832.1	helix-turn-helix transcriptional regulator	chromosome
Pangenome	NA	CDS	779563	780504	.	+	0	g002294	NA	hypothetical protein	(RS_RS21770:RS_RS21775)	WP_011004258.1	Crp/Fnr family transcriptional regulator	plasmid
Pangenome	NA	CDS	1067413	1068285	.	+	0	g002298	NA	hypothetical protein	(RS_RS15700:RS_RS15705)	WP_011003016.1	ethanolamine ammonia-lyase subunit EutC	chromosome
Pangenome	NA	CDS	1431112	1432014	.	+	0	g002300	NA	hypothetical protein	(RS_RS15700:RS_RS15705)	WP_011003016.1	ethanolamine ammonia-lyase subunit EutC	chromosome
Pangenome	NA	CDS	1401838	1402707	.	+	0	g002301	lpxP	Lipid A biosynthesis palmitoleoyltransferase	RS_RS21200	WP_011004149.1	LuxR family transcriptional regulator	plasmid
Pangenome	NA	CDS	893521	894387	.	+	0	g002302	NA	hypothetical protein	RS_RS13980	WP_011002703.1	collagen-like triple helix repeat-containing protein	chromosome
Pangenome	NA	CDS	572602	573462	.	+	0	g002303	NA	hypothetical protein	RS_RS03590	WP_011000668.1	3,4-dihydroxy-2-butanone-4-phosphate synthase	chromosome
Pangenome	NA	CDS	1354120	1354977	.	+	0	g002304	cpdA	3'%2C5'-cyclic adenosine monophosphate phosphodiesterase CpdA	RS_RS22740	WP_043876865.1	hypothetical protein	plasmid
Pangenome	NA	CDS	2776951	2777808	.	+	0	g002305	NA	hypothetical protein	RS_RS00565	WP_011000082.1	autotransporter domain-containing protein	chromosome
Pangenome	NA	CDS	1713340	1714194	.	+	0	g002306	fdhD	Sulfur carrier protein FdhD	RS_RS05575	WP_011001070.1	DNA internalization-related competence protein ComEC/Rec2	chromosome
Pangenome	NA	CDS	1546573	1547421	.	+	0	g002307	lacG	Lactose transport system permease protein LacG	RS_RS07420	WP_011001424.1	hypothetical protein	chromosome
Pangenome	NA	CDS	1351360	1352208	.	+	0	g002308	phnU	Putative 2-aminoethylphosphonate transport system permease protein PhnU	RS_RS07415	WP_011001423.1	hypothetical protein	chromosome
Pangenome	NA	CDS	610501	611346	.	+	0	g002309	kce	3-keto-5-aminohexanoate cleavage enzyme	RS_RS19725	WP_011003836.1	hypothetical protein	plasmid
Pangenome	NA	CDS	2554696	2555619	.	+	0	g002311	pcaR	Pca regulon regulatory protein	RS_RS01305	WP_011000233.1	biotin synthase BioB	chromosome
Pangenome	NA	CDS	2805889	2806746	.	+	0	g002312	NA	hypothetical protein	RS_RS00795	WP_011000128.1	aldehyde dehydrogenase family protein	chromosome
Pangenome	NA	CDS	2309920	2310747	.	+	0	g002314	gloB	Hydroxyacylglutathione hydrolase GloB	RS_RS19590	WP_043876822.1	glycine zipper 2TM domain-containing protein	plasmid
Pangenome	NA	CDS	814438	815262	.	+	0	g002315	NA	hypothetical protein	RS_RS11935	WP_011002300.1	DUF3306 domain-containing protein	chromosome
Pangenome	NA	CDS	1569577	1570401	.	+	0	g002316	gdh	Glucose 1-dehydrogenase	RS_RS00725	WP_011000114.1	hypothetical protein	chromosome
Pangenome	NA	CDS	755302	756126	.	+	0	g002317	soxA	SoxAX cytochrome complex subunit A	RS_RS14335	WP_011002773.1	ABC transporter ATP-binding protein	chromosome
Pangenome	NA	CDS	1289617	1290435	.	+	0	g002318	nimR	HTH-type transcriptional regulator NimR	(RS_RS23390:RS_RS23400)	WP_011004577.1	DUF4178 domain-containing protein	plasmid
Pangenome	NA	CDS	2024887	2025699	.	+	0	g002321	lptB	Lipopolysaccharide export system ATP-binding protein LptB	RS_RS01300	WP_043876529.1	acetyl/propionyl/methylcrotonyl-CoA carboxylase subunit alpha	chromosome
Pangenome	NA	CDS	2007052	2007861	.	+	0	g002322	mopA	Molybdenum-pterin-binding protein MopA	RS_RS21085	WP_011004127.1	glucarate dehydratase	plasmid
Pangenome	NA	CDS	2700895	2701698	.	+	0	g002328	NA	hypothetical protein	RS_RS08945	WP_011001709.1	iron-containing alcohol dehydrogenase	chromosome
Pangenome	NA	CDS	577246	578049	.	+	0	g002329	NA	hypothetical protein	RS_RS21875	WP_011004278.1	iron-containing alcohol dehydrogenase	plasmid
Pangenome	NA	CDS	790996	791793	.	+	0	g002331	NA	hypothetical protein	RS_RS14340	WP_011002774.1	ABC transporter permease	chromosome
Pangenome	NA	CDS	1915711	1916508	.	+	0	g002332	NA	hypothetical protein	RS_RS04015	WP_011000753.1	hypothetical protein	chromosome
Pangenome	NA	CDS	359278	360069	.	+	0	g002333	fabG	3-oxoacyl-[acyl-carrier-protein] reductase FabG	RS_RS18550	WP_011003603.1	hypothetical protein	plasmid
Pangenome	NA	CDS	438148	438954	.	+	0	g002335	uppS	Ditrans%2Cpolycis-undecaprenyl-diphosphate synthase ((2E%2C6E)-farnesyl-diphosphate specific)	RS_RS21170	WP_043876844.1	hypothetical protein	plasmid
Pangenome	NA	CDS	1218367	1219140	.	+	0	g002336	minC	Septum site-determining protein MinC	RS_RS12255	WP_016724145.1	branched-chain amino acid ABC transporter substrate-binding protein	chromosome
Pangenome	NA	CDS	599200	599961	.	+	0	g002338	NA	hypothetical protein	RS_RS07165	WP_011001377.1	DMT family transporter	chromosome
Pangenome	NA	CDS	1632874	1633623	.	+	0	g002340_1	etfB	Electron transfer flavoprotein subunit beta	RS_RS21065	WP_043876842.1	spermidine synthase	plasmid
Pangenome	NA	CDS	881392	882138	.	+	0	g002341	ybgI	GTP cyclohydrolase 1 type 2	RS_RS16870	WP_011003248.1	CoA transferase	chromosome
Pangenome	NA	CDS	1880221	1880967	.	+	0	g002342	NA	hypothetical protein	RS_RS21110	WP_011004132.1	MFS transporter	plasmid
Pangenome	NA	CDS	3183700	3184431	.	+	0	g002346	cbiL	Cobalt-precorrin-2 C(20)-methyltransferase	RS_RS08325	WP_011001593.1	presqualene diphosphate synthase HpnD	chromosome
Pangenome	NA	CDS	1133008	1133742	.	+	0	g002347	NA	hypothetical protein	RS_RS08320	WP_011001592.1	DUF1501 domain-containing protein	chromosome
Pangenome	NA	CDS	1998772	1999500	.	+	0	g002348	NA	hypothetical protein	RS_RS21205	WP_011004150.1	response regulator transcription factor	plasmid
Pangenome	NA	CDS	1106980	1107705	.	+	0	g002350	NA	hypothetical protein	RS_RS21045	WP_011004119.1	EamA family transporter	plasmid
Pangenome	NA	CDS	265471	266187	.	+	0	g002351	NA	hypothetical protein	RS_RS22995	WP_011004500.1	DUF2239 family protein	plasmid
Pangenome	NA	CDS	693529	694242	.	+	0	g002352	trpF	N-(5'-phosphoribosyl)anthranilate isomerase	RS_RS20420	WP_011003986.1	DUF2165 family protein	plasmid
Pangenome	NA	CDS	448753	449463	.	+	0	g002354	rnhB	Ribonuclease HII	RS_RS03320;RS_RS03325	WP_011000618.1	Flp family type IVb pilin	chromosome
Pangenome	NA	CDS	2478280	2478984	.	+	0	g002355	NA	hypothetical protein	RS_RS12380	WP_011002383.1	cold-shock protein	chromosome
Pangenome	NA	CDS	2710420	2711115	.	+	0	g002358	nadD	putative nicotinate-nucleotide adenylyltransferase	RS_RS17205	WP_011003323.1	cold-shock protein	plasmid
Pangenome	NA	CDS	1998067	1998771	.	+	0	g002359	ubiX	Flavin prenyltransferase UbiX	RS_RS19515	WP_011003795.1	hypothetical protein	plasmid
Pangenome	NA	CDS	1514365	1515057	.	+	0	g002360	fetA	putative iron export ATP-binding protein FetA	RS_RS20515	WP_011004005.1	ABC transporter ATP-binding protein	plasmid
Pangenome	NA	CDS	2131933	2132616	.	+	0	g002361	torD	Chaperone protein TorD	(RS_RS10450:RS_RS10455)	WP_011002015.1	glycosyltransferase family 1 protein	chromosome
Pangenome	NA	CDS	883138	883821	.	+	0	g002362	NA	hypothetical protein	RS_RS15720	WP_011003019.1	sigma-54-dependent Fis family transcriptional regulator	chromosome
Pangenome	NA	CDS	2585269	2585940	.	+	0	g002364	NA	Putative lipoprotein/NMB1162	RS_RS15330	WP_011002944.1	carbohydrate ABC transporter substrate-binding protein	chromosome
Pangenome	NA	CDS	1097851	1098519	.	+	0	g002365	rcsB	Transcriptional regulatory protein RcsB	RS_RS18210	WP_011003534.1	sensor histidine kinase	plasmid
Pangenome	NA	CDS	2929297	2929962	.	+	0	g002368	flgD	Basal-body rod modification protein FlgD	RS_RS20040	WP_011003909.1	MFS transporter	plasmid
Pangenome	NA	CDS	1807270	1807932	.	+	0	g002369_1	pcaJ	3-oxoadipate CoA-transferase subunit B	RS_RS12015	WP_011002316.1	threonine-phosphate decarboxylase	chromosome
Pangenome	NA	CDS	84187	84825	.	+	0	g002369_2	scoB	putative succinyl-CoA:3-ketoacid coenzyme A transferase subunit B	RS_RS10235	WP_011001975.1	urea ABC transporter permease subunit UrtB	chromosome
Pangenome	NA	CDS	2506903	2507562	.	+	0	g002370	pdxH	Pyridoxine/pyridoxamine 5'-phosphate oxidase	RS_RS21150	WP_043876843.1	hypothetical protein	plasmid
Pangenome	NA	CDS	1918840	1919499	.	+	0	g002371	tesA	Esterase TesA	RS_RS16995	WP_011003273.1	response regulator	chromosome
Pangenome	NA	CDS	929875	930552	.	+	0	g002372	ubiJ	hypothetical protein	RS_RS22075	WP_011004315.1	LysE family translocator	plasmid
Pangenome	NA	CDS	3246871	3247524	.	+	0	g002373	NA	hypothetical protein	RS_RS07325	WP_011001404.1	hypothetical protein	chromosome
Pangenome	NA	CDS	467110	467763	.	+	0	g002375	gpt	Xanthine phosphoribosyltransferase	RS_RS18590	WP_011003614.1	GNAT family N-acetyltransferase	plasmid
Pangenome	NA	CDS	656047	656691	.	+	0	g002377	dgk	hypothetical protein	RS_RS22460	WP_011004396.1	organic hydroperoxide resistance protein	plasmid
Pangenome	NA	CDS	2533906	2534550	.	+	0	g002378	can	Carbonic anhydrase 2	RS_RS11895	WP_011002292.1	hypothetical protein	chromosome
Pangenome	NA	CDS	524572	525213	.	+	0	g002379	rimM	Ribosome maturation factor RimM	(RS_RS17365:RS_RS17370)	WP_011003358.1	AMP-binding protein	plasmid
Pangenome	NA	CDS	2798005	2798640	.	+	0	g002380_1	cyoC	Cytochrome bo(3) ubiquinol oxidase subunit 3	RS_RS17365	WP_011003357.1	acyl-CoA dehydrogenase family protein	plasmid
Pangenome	NA	CDS	61897	62532	.	+	0	g002381	mlaC	putative phospholipid-binding protein MlaC	RS_RS13840	WP_011002673.1	ribonuclease N1	chromosome
Pangenome	NA	CDS	1912393	1913016	.	+	0	g002382	yhdE	Maf-like protein YhdE	(RS_RS01310:RS_RS01315)	WP_011000235.1	dienelactone hydrolase family protein	chromosome
Pangenome	NA	CDS	3348883	3349503	.	+	0	g002383	NA	hypothetical protein	RS_RS01310	WP_011000234.1	enoyl-CoA hydratase/isomerase family protein	chromosome
Pangenome	NA	CDS	96649	97275	.	+	0	g002384	ihfA	Integration host factor subunit alpha	RS_RS12540	WP_043876648.1	gamma-glutamyltransferase family protein	chromosome
Pangenome	NA	CDS	722137	722751	.	+	0	g002385	coaE	Dephospho-CoA kinase	RS_RS24400		diguanylate cyclase	plasmid
Pangenome	NA	CDS	1641295	1641906	.	+	0	g002386	NA	hypothetical protein	RS_RS05830	WP_011001120.1	tRNA lysidine(34) synthetase TilS	chromosome
Pangenome	NA	CDS	412570	413181	.	+	0	g002387	ctaE	hypothetical protein	(RS_RS16685:RS_RS16690)	WP_011003214.1	short chain dehydrogenase	chromosome
Pangenome	NA	CDS	3051247	3051768	.	+	0	g002388	NA	hypothetical protein	RS_RS05300	WP_011001020.1	elongation factor P maturation arginine rhamnosyltransferase EarP	chromosome
Pangenome	NA	CDS	1849321	1849923	.	+	0	g002390	NA	hypothetical protein	RS_RS00625	WP_119918643.1	YncE family protein	chromosome
Pangenome	NA	CDS	2678239	2678841	.	+	0	g002391	NA	D-glycero-beta-D-manno-heptose-1%2C7-bisphosphate 7-phosphatase	RS_RS19625	WP_011003816.1	hypothetical protein	plasmid
Pangenome	NA	CDS	852409	853005	.	+	0	g002392	yceI	Protein YceI	RS_RS17070	WP_011003286.1	alpha/beta hydrolase	chromosome
Pangenome	NA	CDS	853573	854160	.	+	0	g002394	yceJ	Cytochrome b561	RS_RS11340	WP_011002186.1	amino acid ABC transporter permease	chromosome
Pangenome	NA	CDS	474469	475059	.	+	0	g002396	NA	hypothetical protein	RS_RS20395	WP_011003981.1	YggS family pyridoxal phosphate-dependent enzyme	plasmid
Pangenome	NA	CDS	917629	918210	.	+	0	g002397	chrA1	hypothetical protein	RS_RS16955	WP_011003265.1	potassium-transporting ATPase subunit KdpC	chromosome
Pangenome	NA	CDS	882565	883137	.	+	0	g002399	NA	hypothetical protein	RS_RS00740	WP_011000117.1	nitroreductase family protein	chromosome
Pangenome	NA	CDS	2082715	2083275	.	+	0	g002401	cnrH	RNA polymerase sigma factor CnrH	RS_RS12515	WP_011002413.1	MliC family protein	chromosome
Pangenome	NA	CDS	2932117	2932674	.	+	0	g002402	paaD	Putative 1%2C2-phenylacetyl-CoA epoxidase%2C subunit D	RS_RS25200	WP_052286332.1	hypothetical protein	plasmid
Pangenome	NA	CDS	2516620	2517168	.	+	0	g002404	NA	hypothetical protein	RS_RS18315	WP_011003555.1	DUF3416 domain-containing protein	plasmid
Pangenome	NA	CDS	1277203	1277760	.	+	0	g002408	NA	hypothetical protein	RS_RS02125	WP_011000390.1	MMPL family transporter	chromosome
Pangenome	NA	CDS	2680	3216	.	+	0	g002411	NA	hypothetical protein	RS_RS21840;RS_RS21845	WP_011004272.1	response regulator transcription factor	plasmid
Pangenome	NA	CDS	2266822	2267352	.	+	0	g002414	moaE	Molybdopterin synthase catalytic subunit	RS_RS15175	WP_011002924.1	DUF2300 domain-containing protein	chromosome
Pangenome	NA	CDS	2757535	2758059	.	+	0	g002415	NA	hypothetical protein	RS_RS08875	WP_011001695.1	amino acid permease	chromosome
Pangenome	NA	CDS	1178812	1179333	.	+	0	g002416	NA	hypothetical protein	RS_RS19610	WP_011003813.1	UDP-N-acetylglucosamine 2-epimerase (non-hydrolyzing)	plasmid
Pangenome	NA	CDS	2643130	2643651	.	+	0	g002418	NA	hypothetical protein	RS_RS06505	WP_011001247.1	enoyl-CoA hydratase/isomerase family protein	chromosome
Pangenome	NA	CDS	2060929	2061441	.	+	0	g002421	gntK	Thermoresistant gluconokinase	RS_RS20375	WP_011003977.1	LysA family protein	plasmid
Pangenome	NA	CDS	2815219	2815725	.	+	0	g002423	nudJ	Phosphatase NudJ	RS_RS20910	WP_011004092.1	pyridoxal phosphate-dependent aminotransferase	plasmid
Pangenome	NA	CDS	1479028	1479516	.	+	0	g002426	NA	hypothetical protein	RS_RS03260	WP_011000605.1	membrane protein	chromosome
Pangenome	NA	CDS	442	930	.	+	0	g002427	NA	hypothetical protein	RS_RS18665	WP_011003628.1	nitronate monooxygenase	plasmid
Pangenome	NA	CDS	675193	675678	.	+	0	g002428	NA	hypothetical protein	RS_RS01500	WP_011000269.1	hypothetical protein	chromosome
Pangenome	NA	CDS	2958091	2958576	.	+	0	g002429	NA	hypothetical protein	RS_RS16695	WP_011003215.1	LysR family transcriptional regulator CrgA	chromosome
Pangenome	NA	CDS	3428041	3428517	.	+	0	g002431_1	rutC	Putative aminoacrylate peracid reductase RutC	RS_RS22320	WP_043876857.1	DUF2968 domain-containing protein	plasmid
Pangenome	NA	CDS	1341367	1341840	.	+	0	g002432	nudB	Dihydroneopterin triphosphate diphosphatase	RS_RS05530	WP_011001063.1	DUF899 family protein	chromosome
Pangenome	NA	CDS	1790215	1790682	.	+	0	g002433	paaI	Acyl-coenzyme A thioesterase PaaI	RS_RS17340	WP_011003352.1	DUF2076 domain-containing protein	plasmid
Pangenome	NA	CDS	926392	926835	.	+	0	g002436	NA	hypothetical protein	RS_RS06965	WP_011001338.1	class IV adenylate cyclase	chromosome
Pangenome	NA	CDS	39130	39576	.	+	0	g002438	cyaY	Iron-sulfur cluster assembly protein CyaY	RS_RS22455	WP_011004395.1	MarR family transcriptional regulator	plasmid
Pangenome	NA	CDS	2440069	2440503	.	+	0	g002439	NA	hypothetical protein	RS_RS06980	WP_011001341.1	hypothetical protein	chromosome
Pangenome	NA	CDS	453493	453921	.	+	0	g002440	NA	hypothetical protein	RS_RS01325	WP_011000237.1	YchJ family protein	chromosome
Pangenome	NA	CDS	313120	313548	.	+	0	g002441	NA	hypothetical protein	RS_RS17345	WP_011003353.1	bifunctional salicylyl-CoA 5-hydroxylase/oxidoreductase	plasmid
Pangenome	NA	CDS	2733217	2733642	.	+	0	g002442	NA	hypothetical protein	RS_RS21105	WP_011004131.1	glycoside hydrolase family 28 protein	plasmid
Pangenome	NA	CDS	3020215	3020640	.	+	0	g002443	NA	hypothetical protein	RS_RS07340	WP_011001407.1	glycoside hydrolase family 15 protein	chromosome
Pangenome	NA	CDS	907771	908187	.	+	0	g002445_1	atpC	ATP synthase epsilon chain	RS_RS16295	WP_011003138.1	thiosulfohydrolase SoxB	chromosome
Pangenome	NA	CDS	2427097	2427516	.	+	0	g002445_2	atpC	ATP synthase epsilon chain	RS_RS07315	WP_011001402.1	ABC-F family ATPase	chromosome
Pangenome	NA	CDS	2793481	2793885	.	+	0	g002451	NA	hypothetical protein	RS_RS09100	WP_043876610.1	voltage-gated chloride channel family protein	chromosome
Pangenome	NA	CDS	526666	527073	.	+	0	g002452	NA	hypothetical protein	RS_RS10115	WP_011001948.1	3-hydroxyacyl-CoA dehydrogenase	chromosome
Pangenome	NA	CDS	1049071	1049463	.	+	0	g002457	glpE	hypothetical protein	RS_RS24850	WP_020830578.1	4-hydroxy-2-oxoheptanedioate aldolase	plasmid
Pangenome	NA	CDS	2958577	2958969	.	+	0	g002458	NA	hypothetical protein	RS_RS18080	WP_011003509.1	beta-ketoacyl-ACP synthase III	plasmid
Pangenome	NA	CDS	1826821	1827210	.	+	0	g002459	NA	hypothetical protein	RS_RS23065	WP_011004512.1	hypothetical protein	plasmid
Pangenome	NA	CDS	2810116	2810499	.	+	0	g002460	crcB	Putative fluoride ion transporter CrcB	RS_RS03275	WP_011000608.1	type II secretion system F family protein	chromosome
Pangenome	NA	CDS	2659219	2659593	.	+	0	g002462	NA	hypothetical protein	RS_RS21165	WP_011004142.1	SDR family oxidoreductase	plasmid
Pangenome	NA	CDS	2479255	2479617	.	+	0	g002463	yfgD	putative protein YfgD	RS_RS21165	WP_011004142.1	SDR family oxidoreductase	plasmid
Pangenome	NA	CDS	2031088	2031444	.	+	0	g002465	yffB	Protein YffB	RS_RS20410	WP_011003984.1	AraC family transcriptional regulator	plasmid
Pangenome	NA	CDS	3129502	3129852	.	+	0	g002466	NA	hypothetical protein	RS_RS17335	WP_011003351.1	class D beta-lactamase	plasmid
Pangenome	NA	CDS	1005775	1006122	.	+	0	g002467	NA	hypothetical protein	RS_RS24375	WP_011004753.1	GntR family transcriptional regulator	plasmid
Pangenome	NA	CDS	197935	198294	.	+	0	g002468	NA	hypothetical protein	RS_RS23385	WP_038937906.1	Tfp pilus assembly protein FimT/FimU	plasmid
Pangenome	NA	CDS	1710391	1710732	.	+	0	g002470	NA	hypothetical protein	RS_RS11860	WP_011002285.1	anti-sigma factor	chromosome
Pangenome	NA	CDS	2717035	2717361	.	+	0	g002473	NA	hypothetical protein	RS_RS06740	WP_011001293.1	serine hydrolase family protein	chromosome
Pangenome	NA	CDS	2927212	2927532	.	+	0	g002474	flgM	hypothetical protein	RS_RS20310	WP_011003964.1	DNA-3-methyladenine glycosylase I	plasmid
Pangenome	NA	CDS	3337636	3337950	.	+	0	g002476	yidD	Putative membrane protein insertion efficiency factor	RS_RS20970	WP_043876950.1	DUF962 domain-containing protein	plasmid
Pangenome	NA	CDS	987232	987543	.	+	0	g002478	NA	hypothetical protein	RS_RS21130	WP_011004136.1	hypothetical protein	plasmid
Pangenome	NA	CDS	2561596	2561904	.	+	0	g002480	NA	hypothetical protein	RS_RS14645	WP_011002830.1	GNAT family N-acetyltransferase	chromosome
Pangenome	NA	CDS	2863042	2863347	.	+	0	g002481	NA	hypothetical protein	RS_RS16390	WP_011003157.1	hypothetical protein	chromosome
Pangenome	NA	CDS	975664	975969	.	+	0	g002482	NA	hypothetical protein	RS_RS07975	WP_011001526.1	MerR family transcriptional regulator	chromosome
Pangenome	NA	CDS	2753872	2754165	.	+	0	g002485	NA	hypothetical protein	RS_RS21780	WP_011004259.1	putative zinc-binding protein	plasmid
Pangenome	NA	CDS	1846108	1846389	.	+	0	g002489	NA	hypothetical protein	RS_RS23185	WP_011004536.1	helix-turn-helix transcriptional regulator	plasmid
Pangenome	NA	CDS	1289026	1289292	.	+	0	g002492	NA	hypothetical protein	RS_RS04245	WP_011000804.1	hypothetical protein	chromosome
Pangenome	NA	CDS	598297	598551	.	+	0	g002495	NA	hypothetical protein	RS_RS21075	WP_011004125.1	aldehyde dehydrogenase (NADP(+))	plasmid
Pangenome	NA	CDS	2891800	2892045	.	+	0	g002496	NA	hypothetical protein	RS_RS18555	WP_043876809.1	TolC family protein	plasmid
Pangenome	NA	CDS	1259164	1259406	.	+	0	g002497	NA	hypothetical protein	RS_RS17660	WP_011003423.1	molybdate ABC transporter substrate-binding protein	plasmid
Pangenome	NA	CDS	3348643	3348882	.	+	0	g002498	NA	hypothetical protein	RS_RS17660	WP_011003423.1	molybdate ABC transporter substrate-binding protein	plasmid
Pangenome	NA	CDS	64678	64914	.	+	0	g002499	bolA	hypothetical protein	RS_RS17660	WP_011003423.1	molybdate ABC transporter substrate-binding protein	plasmid
Pangenome	NA	CDS	1663237	1663458	.	+	0	g002502	NA	hypothetical protein	RS_RS07365	WP_011001412.1	XdhC family protein	chromosome
Pangenome	NA	CDS	3434362	3434568	.	+	0	g002504	NA	hypothetical protein	RS_RS02135	WP_011000392.1	acyl-CoA synthetase	chromosome
Pangenome	NA	CDS	271405	271593	.	+	0	g002505	ywhB	2-hydroxymuconate tautomerase	RS_RS20530	WP_011004008.1	DMT family transporter	plasmid
Pangenome	NA	CDS	1277761	1277937	.	+	0	g002506	NA	hypothetical protein	RS_RS20405	WP_011003983.1	DMT family transporter	plasmid
Pangenome	NA	CDS	2840920	2841087	.	+	0	g002508	NA	hypothetical protein	RS_RS00800	WP_043876526.1	TetR/AcrR family transcriptional regulator	chromosome
Pangenome	NA	CDS	2900635	2900796	.	+	0	g002509	NA	hypothetical protein	RS_RS21865	WP_011004276.1	thiamine phosphate synthase	plasmid
Pangenome	NA	CDS	1732228	1735092	.	+	0	g002513_1	uvrA	UvrABC system protein A	RS_RS07265	WP_080511083.1	RNA 2',3'-cyclic phosphodiesterase	chromosome
Pangenome	NA	CDS	1473190	1479027	.	+	0	g002513_2	uvrA	UvrABC system protein A	RS_RS22945	WP_011004490.1	hypothetical protein	plasmid
Pangenome	NA	CDS	1115506	1116624	.	+	0	g002517	yjiA	putative GTP-binding protein YjiA	RS_RS17355	WP_011003355.1	MarR family transcriptional regulator	plasmid
Pangenome	NA	CDS	2179816	2183847	.	+	0	g002519_1	putA	Bifunctional protein PutA	RS_RS24350	WP_011004748.1	SCO family protein	plasmid
Pangenome	NA	CDS	2326669	2329872	.	+	0	g002524_1	czcA	Cobalt-zinc-cadmium resistance protein CzcA	RS_RS20975	WP_011004105.1	ferredoxin family protein	plasmid
Pangenome	NA	CDS	604960	607872	.	+	0	g002529_1	lepA	Elongation factor 4	RS_RS10145	WP_011001954.1	PaaI family thioesterase	chromosome
Pangenome	NA	CDS	2214472	2217255	.	+	0	g002532_1	sasA	Adaptive-response sensory-kinase SasA	RS_RS24415	WP_011004760.1	multidrug/biocide efflux PACE transporter	plasmid
Pangenome	NA	CDS	1432015	1434726	.	+	0	g002535	NA	hypothetical protein	RS_RS08955	WP_011001711.1	acyl-CoA thioesterase	chromosome
Pangenome	NA	CDS	1445443	1447977	.	+	0	g002539	ptsI	hypothetical protein	RS_RS17375	WP_011003359.1	acyl-CoA thioesterase	plasmid
Pangenome	NA	CDS	1389802	1392336	.	+	0	g002540	priA	Primosomal protein N'	RS_RS17705	WP_011003432.1	hypothetical protein	plasmid
Pangenome	NA	CDS	94219	96648	.	+	0	g002542_1	pheT	Phenylalanine--tRNA ligase beta subunit	RS_RS07155	WP_011001375.1	RnfH family protein	chromosome
Pangenome	NA	CDS	2471545	2474280	.	+	0	g002544	yhbU	putative protease YhbU	RS_RS25095	WP_011004910.1	membrane protein	plasmid
Pangenome	NA	CDS	3133708	3136080	.	+	0	g002546	metE	5-methyltetrahydropteroyltriglutamate--homocysteine methyltransferase	RS_RS07335	WP_011001406.1	DUF1289 domain-containing protein	chromosome
Pangenome	NA	CDS	1869565	1871859	.	+	0	g002548	NA	D-(-)-3-hydroxybutyrate oligomer hydrolase	RS_RS14925	WP_043876662.1	lipoprotein	chromosome
Pangenome	NA	CDS	2638819	2641065	.	+	0	g002550	kdpB	Potassium-transporting ATPase ATP-binding subunit	RS_RS07830	WP_011001500.1	hypothetical protein	chromosome
Pangenome	NA	CDS	1294642	1296870	.	+	0	g002551	uvrB	UvrABC system protein B	RS_RS21005	WP_011004111.1	EAL domain-containing protein	plasmid
Pangenome	NA	CDS	1516771	1518993	.	+	0	g002552_1	yccS	Inner membrane protein YccS	RS_RS08170	WP_011001563.1	potassium transporter Kup	chromosome
Pangenome	NA	CDS	2636629	2638818	.	+	0	g002553	NA	hypothetical protein	RS_RS02950	WP_011000547.1	amidase	chromosome
Pangenome	NA	CDS	949699	951882	.	+	0	g002555	ccs1	Cytochrome c biogenesis protein Ccs1	RS_RS19500	WP_011003792.1	M20 family peptidase	plasmid
Pangenome	NA	CDS	45064	47226	.	+	0	g002556_1	sctC	hypothetical protein	RS_RS22790	WP_011004460.1	cytochrome-c peroxidase	plasmid
Pangenome	NA	CDS	823570	825651	.	+	0	g002559	rnb	Exoribonuclease 2	RS_RS19520	WP_011003796.1	TolC family protein	plasmid
Pangenome	NA	CDS	1863232	1865214	.	+	0	g002561_1	acs	Acetyl-coenzyme A synthetase	RS_RS17725	WP_011003436.1	2-methylaconitate cis-trans isomerase PrpF	plasmid
Pangenome	NA	CDS	2844205	2846187	.	+	0	g002562	NA	hypothetical protein	RS_RS10230	WP_011001974.1	urea ABC transporter permease subunit UrtC	chromosome
Pangenome	NA	CDS	3057280	3059235	.	+	0	g002565	NA	hypothetical protein	RS_RS08930	WP_011001706.1	glutathione S-transferase family protein	chromosome
Pangenome	NA	CDS	2826583	2828532	.	+	0	g002566	ppiD	Peptidyl-prolyl cis-trans isomerase D	(RS_RS01335:RS_RS01340)	WP_011000240.1	2-hydroxychromene-2-carboxylate isomerase	chromosome
Pangenome	NA	CDS	2098852	2100795	.	+	0	g002570	htpG	Chaperone protein HtpG	RS_RS01340	WP_011000240.1	2-hydroxychromene-2-carboxylate isomerase	chromosome
Pangenome	NA	CDS	796462	798375	.	+	0	g002571	dxs	1-deoxy-D-xylulose-5-phosphate synthase	RS_RS00755	WP_011000120.1	M48 family metallopeptidase	chromosome
Pangenome	NA	CDS	1803157	1805067	.	+	0	g002572	btuB	Vitamin B12 transporter BtuB	RS_RS02120	WP_011000389.1	polysaccharide deacetylase family protein	chromosome
Pangenome	NA	CDS	90139	92046	.	+	0	g002574	thrS	Threonine--tRNA ligase	RS_RS11070	WP_011002134.1	sulfurtransferase	chromosome
Pangenome	NA	CDS	2378635	2380461	.	+	0	g002575	btuD	Vitamin B12 import ATP-binding protein BtuD	RS_RS24320	WP_011004742.1	NAD(P)H-dependent oxidoreductase	plasmid
Pangenome	NA	CDS	1581163	1582926	.	+	0	g002576	ilvG	Acetolactate synthase isozyme 2 large subunit	RS_RS03650	WP_011000680.1	pilus assembly protein	chromosome
Pangenome	NA	CDS	1456669	1458429	.	+	0	g002577	ptsI	Phosphoenolpyruvate-protein phosphotransferase	RS_RS07160	WP_011001376.1	DUF4124 domain-containing protein	chromosome
Pangenome	NA	CDS	3081037	3082773	.	+	0	g002579_1	shlB	Hemolysin transporter protein ShlB	RS_RS03330	WP_011000619.1	TPM domain-containing protein	chromosome
Pangenome	NA	CDS	937837	939546	.	+	0	g002581	fadD	Long-chain-fatty-acid--CoA ligase	RS_RS20300	WP_011003962.1	MarR family transcriptional regulator	plasmid
Pangenome	NA	CDS	503089	504792	.	+	0	g002582	nanT	Putative sialic acid transporter	RS_RS02165	WP_011000398.1	YeeE/YedE family protein	chromosome
Pangenome	NA	CDS	885253	886950	.	+	0	g002583_1	ubiD	3-octaprenyl-4-hydroxybenzoate carboxy-lyase	RS_RS17380	WP_011003360.1	RidA family protein	plasmid
Pangenome	NA	CDS	493168	494838	.	+	0	g002585	arnT	Undecaprenyl phosphate-alpha-4-amino-4-deoxy-L-arabinose arabinosyl transferase	RS_RS21185	WP_011004146.1	hypothetical protein	plasmid
Pangenome	NA	CDS	1335844	1337508	.	+	0	g002587	putP	High-affinity proline transporter PutP	RS_RS02975	WP_011000552.1	hypothetical protein	chromosome
Pangenome	NA	CDS	2164612	2166246	.	+	0	g002590	NA	hypothetical protein	RS_RS26790	WP_023470250.1	hypothetical protein	chromosome
Pangenome	NA	CDS	2490091	2491707	.	+	0	g002591	NA	hypothetical protein	RS_RS08990	WP_011001719.1	DUF4936 family protein	chromosome
Pangenome	NA	CDS	2241853	2243454	.	+	0	g002592	NA	hypothetical protein	RS_RS15435	WP_011002966.1	hypothetical protein	chromosome
Pangenome	NA	CDS	1613557	1615146	.	+	0	g002594	aceB	Malate synthase A	RS_RS16960	WP_011003266.1	sensor histidine kinase KdpD	chromosome
Pangenome	NA	CDS	1632073	1632873	.	+	0	g002595_1	metQ	D-methionine-binding lipoprotein MetQ	RS_RS17730	WP_011003437.1	Fe/S-dependent 2-methylisocitrate dehydratase AcnD	plasmid
Pangenome	NA	CDS	2588776	2590365	.	+	0	g002595_2	metQ	D-methionine-binding lipoprotein MetQ	RS_RS19545	WP_011003801.1	DUF2087 domain-containing protein	plasmid
Pangenome	NA	CDS	777991	779562	.	+	0	g002599	bmr3	Multidrug resistance protein 3	RS_RS19600	WP_011003811.1	glycosyl transferase family protein	plasmid
Pangenome	NA	CDS	1427932	1429491	.	+	0	g002601	dacB	D-alanyl-D-alanine carboxypeptidase DacB	RS_RS06210	WP_011001188.1	3D-(3,5/4)-trihydroxycyclohexane-1,2-dione acylhydrolase (decyclizing)	chromosome
Pangenome	NA	CDS	1201021	1202556	.	+	0	g002602_1	bauC	Putative 3-oxopropanoate dehydrogenase	RS_RS20980	WP_011004106.1	membrane protein	plasmid
Pangenome	NA	CDS	2303281	2304843	.	+	0	g002604	gabR	HTH-type transcriptional regulatory protein GabR	RS_RS16975	WP_011003268.1	EAL domain-containing response regulator	chromosome
Pangenome	NA	CDS	1966585	1968102	.	+	0	g002605	norG	HTH-type transcriptional regulator NorG	RS_RS21805	WP_011004264.1	NarK/NasA family nitrate transporter	plasmid
Pangenome	NA	CDS	212923	214434	.	+	0	g002606	NA	putative zinc protease	RS_RS04860	WP_011000934.1	MASE1 domain-containing protein	chromosome
Pangenome	NA	CDS	875419	876930	.	+	0	g002607	sasA	Adaptive-response sensory-kinase SasA	RS_RS15525	WP_011002982.1	porin	chromosome
Pangenome	NA	CDS	2779120	2780631	.	+	0	g002608	NA	hypothetical protein	RS_RS01345	WP_011000241.1	acyl-CoA dehydrogenase family protein	chromosome
Pangenome	NA	CDS	1038202	1039710	.	+	0	g002610	rlmD	23S rRNA (uracil(1939)-C(5))-methyltransferase RlmD	RS_RS18090	WP_011003511.1	prolyl aminopeptidase	plasmid
Pangenome	NA	CDS	2482720	2484222	.	+	0	g002611	NA	hypothetical protein	RS_RS24390	WP_011004756.1	ABC transporter substrate-binding protein	plasmid
Pangenome	NA	CDS	2458441	2459934	.	+	0	g002612	appC	hypothetical protein	RS_RS02655	WP_043876541.1	NAD(P)/FAD-dependent oxidoreductase	chromosome
Pangenome	NA	CDS	2263108	2264604	.	+	0	g002613	bioA	Adenosylmethionine-8-amino-7-oxononanoate aminotransferase	RS_RS20440	WP_043876944.1	LysR family transcriptional regulator	plasmid
Pangenome	NA	CDS	1761745	1763238	.	+	0	g002614	cobQ	Cobyric acid synthase	RS_RS10175	WP_011001960.1	fatty acid desaturase	chromosome
Pangenome	NA	CDS	2048794	2050275	.	+	0	g002615	hemN	Oxygen-independent coproporphyrinogen III oxidase	RS_RS21195	WP_011004148.1	FecR family protein	plasmid
Pangenome	NA	CDS	665077	666549	.	+	0	g002616	prpD	2-methylcitrate dehydratase	RS_RS21790	WP_011004261.1	U32 family peptidase	plasmid
Pangenome	NA	CDS	552394	553860	.	+	0	g002617	murF	UDP-N-acetylmuramoyl-tripeptide--D-alanyl-D-alanine ligase	RS_RS19305	WP_011003759.1	LysR family transcriptional regulator	plasmid
Pangenome	NA	CDS	2824081	2825559	.	+	0	g002620	xseA	Exodeoxyribonuclease 7 large subunit	RS_RS22445	WP_011004393.1	trehalose-phosphatase	plasmid
Pangenome	NA	CDS	311698	313119	.	+	0	g002622	rlmL	Ribosomal RNA large subunit methyltransferase K/L	RS_RS21540	WP_011004217.1	hypothetical protein	plasmid
Pangenome	NA	CDS	13558	14976	.	+	0	g002623	NA	putative FAD-linked oxidoreductase	RS_RS02110	WP_011000387.1	beta-ketoacyl synthase chain length factor	chromosome
Pangenome	NA	CDS	2301865	2303280	.	+	0	g002625	cph2	putative signaling protein	RS_RS20535	WP_020425309.1	DUF2182 domain-containing protein	plasmid
Pangenome	NA	CDS	2137180	2138574	.	+	0	g002627	eutB	Ethanolamine ammonia-lyase heavy chain	RS_RS23375	WP_011004572.1	PilW family protein	plasmid
Pangenome	NA	CDS	1006123	1007508	.	+	0	g002628	clcB	Voltage-gated ClC-type chloride channel ClcB	RS_RS12635	WP_011002437.1	oxidoreductase	chromosome
Pangenome	NA	CDS	2316187	2317590	.	+	0	g002629	rimO	Ribosomal protein S12 methylthiotransferase RimO	RS_RS05565	WP_011001068.1	lipoprotein-releasing ABC transporter ATP-binding protein LolD	chromosome
Pangenome	NA	CDS	2311219	2312586	.	+	0	g002631	mepA	Multidrug export protein MepA	RS_RS10125	WP_011001950.1	histidine phosphatase family protein	chromosome
Pangenome	NA	CDS	2549227	2550573	.	+	0	g002632	garP	putative galactarate transporter	RS_RS09455	WP_011001809.1	DNA polymerase III subunit epsilon	chromosome
Pangenome	NA	CDS	2128426	2129772	.	+	0	g002633	mdtK	Multidrug resistance protein MdtK	RS_RS17955	WP_011003483.1	hypothetical protein	plasmid
Pangenome	NA	CDS	3486322	3487695	.	+	0	g002634	mdtA	Multidrug resistance protein MdtA	RS_RS13905	WP_043876655.1	chorismate lyase	chromosome
Pangenome	NA	CDS	211579	212922	.	+	0	g002635	NA	putative zinc protease	RS_RS23385	WP_038937906.1	Tfp pilus assembly protein FimT/FimU	plasmid
Pangenome	NA	CDS	384430	385761	.	+	0	g002637	rsmB	Ribosomal RNA small subunit methyltransferase B	RS_RS08020	WP_011001534.1	homoprotocatechuate degradation operon regulator HpaR	chromosome
Pangenome	NA	CDS	72451	73779	.	+	0	g002638	NA	hypothetical protein	RS_RS22700	WP_021155223.1	hypothetical protein	plasmid
Pangenome	NA	CDS	2445187	2446497	.	+	0	g002639	cpg2	Carboxypeptidase G2	RS_RS24575	WP_011004797.1	hypothetical protein	plasmid
Pangenome	NA	CDS	2859703	2861010	.	+	0	g002641	puuB	Gamma-glutamylputrescine oxidoreductase	RS_RS24365	WP_011004751.1	DUF2249 domain-containing protein	plasmid
Pangenome	NA	CDS	1674778	1676091	.	+	0	g002643	rcsC	Sensor histidine kinase RcsC	RS_RS04805	WP_011000923.1	hypothetical protein	chromosome
Pangenome	NA	CDS	742369	743616	.	+	0	g002644_1	glyA1	Serine hydroxymethyltransferase 1	RS_RS09915	WP_003264057.1	glycine zipper 2TM domain-containing protein	chromosome
Pangenome	NA	CDS	1827211	1828503	.	+	0	g002645	ubiF	2-octaprenyl-3-methyl-6-methoxy-1%2C4-benzoquinol hydroxylase	RS_RS15680	WP_011003013.1	indolepyruvate ferredoxin oxidoreductase family protein	chromosome
Pangenome	NA	CDS	2731393	2732670	.	+	0	g002649	hemN	Oxygen-independent coproporphyrinogen-III oxidase-like protein	RS_RS15680	WP_011003013.1	indolepyruvate ferredoxin oxidoreductase family protein	chromosome
Pangenome	NA	CDS	97276	98544	.	+	0	g002650_1	clsB	Cardiolipin synthase B	RS_RS15680	WP_011003013.1	indolepyruvate ferredoxin oxidoreductase family protein	chromosome
Pangenome	NA	CDS	1365112	1366380	.	+	0	g002651	NA	hypothetical protein	RS_RS10515	WP_011002027.1	xanthine dehydrogenase molybdopterin binding subunit	chromosome
Pangenome	NA	CDS	1579057	1580325	.	+	0	g002652	NA	hypothetical protein	RS_RS22775	WP_011004457.1	hypothetical protein	plasmid
Pangenome	NA	CDS	2156695	2158035	.	+	0	g002653_1	pncB2	Nicotinate phosphoribosyltransferase 2	RS_RS24455	WP_011004768.1	virulence factor family protein	plasmid
Pangenome	NA	CDS	1883599	1884864	.	+	0	g002654	NA	hypothetical protein	RS_RS19605	WP_011003812.1	bacteriophage N4 adsorption protein A	plasmid
Pangenome	NA	CDS	3433099	3434361	.	+	0	g002655	smtB	Succinyl-CoA--L-malate CoA-transferase beta subunit	RS_RS00575	WP_011000084.1	phage tail protein	chromosome
Pangenome	NA	CDS	2610811	2612043	.	+	0	g002661	ghrA	Glyoxylate/hydroxypyruvate reductase A	RS_RS06225	WP_011001191.1	sugar ABC transporter ATP-binding protein	chromosome
Pangenome	NA	CDS	3373684	3374907	.	+	0	g002663	abo	4-methylaminobutanoate oxidase (formaldehyde-forming)	RS_RS08700	WP_011001659.1	NAD(P)H-hydrate dehydratase	chromosome
Pangenome	NA	CDS	1028284	1029507	.	+	0	g002664	NA	hypothetical protein	RS_RS07330	WP_011001405.1	aldehyde dehydrogenase family protein	chromosome
Pangenome	NA	CDS	228586	229800	.	+	0	g002666	ribF	Riboflavin biosynthesis protein RibF	RS_RS19525	WP_011003797.1	efflux RND transporter periplasmic adaptor subunit	plasmid
Pangenome	NA	CDS	2381536	2382747	.	+	0	g002667	bioI	Biotin biosynthesis cytochrome P450	RS_RS13240	WP_011002554.1	imidazolonepropionase	chromosome
Pangenome	NA	CDS	2167390	2168601	.	+	0	g002668_1	hipO	Hippurate hydrolase	RS_RS17035	WP_011003279.1	NnrS family protein	chromosome
Pangenome	NA	CDS	2792287	2793480	.	+	0	g002670	NA	hypothetical protein	RS_RS14295	WP_011002764.1	aminopeptidase	chromosome
Pangenome	NA	CDS	434209	435396	.	+	0	g002672	per	GDP-perosamine synthase	RS_RS24865	WP_011004862.1	LacI family DNA-binding transcriptional regulator	plasmid
Pangenome	NA	CDS	2410897	2412087	.	+	0	g002675	mmgC	Acyl-CoA dehydrogenase	RS_RS06240	WP_011001194.1	TIM barrel protein	chromosome
Pangenome	NA	CDS	390844	392016	.	+	0	g002677	NA	hypothetical protein	RS_RS17095	WP_011003291.1	IclR family transcriptional regulator	chromosome
Pangenome	NA	CDS	1304497	1305669	.	+	0	g002678_1	NA	Outer membrane porin protein 32	RS_RS02180	WP_011000401.1	hypothetical protein	chromosome
Pangenome	NA	CDS	3165958	3167124	.	+	0	g002683	NA	hypothetical protein	RS_RS11005	WP_011002121.1	nicotinate-nucleotide adenylyltransferase	chromosome
Pangenome	NA	CDS	199864	201012	.	+	0	g002684	mutY	Adenine DNA glycosylase	RS_RS20370	WP_038938229.1	pyridoxamine 5'-phosphate oxidase	plasmid
Pangenome	NA	CDS	673273	674418	.	+	0	g002685	NA	hypothetical protein	RS_RS20370	WP_038938229.1	pyridoxamine 5'-phosphate oxidase	plasmid
Pangenome	NA	CDS	2946793	2947947	.	+	0	g002686	cheB	Chemotaxis response regulator protein-glutamate methylesterase	RS_RS14600	WP_011002821.1	cytochrome o ubiquinol oxidase subunit III	chromosome
Pangenome	NA	CDS	2729653	2730783	.	+	0	g002690	bkdB	Lipoamide acyltransferase component of branched-chain alpha-keto acid dehydrogenase complex	RS_RS02605	WP_011000482.1	D-glycero-beta-D-manno-heptose 1,7-bisphosphate 7-phosphatase	chromosome
Pangenome	NA	CDS	2096209	2097315	.	+	0	g002693_1	flhA	S-(hydroxymethyl)glutathione dehydrogenase	RS_RS00570	WP_011000083.1	phage tail protein	chromosome
Pangenome	NA	CDS	614233	615327	.	+	0	g002694	NA	hypothetical protein	RS_RS07450	WP_011001430.1	hypothetical protein	chromosome
Pangenome	NA	CDS	2421685	2422785	.	+	0	g002695	gloB	Hydroxyacylglutathione hydrolase	RS_RS11940	WP_011002301.1	DUF3305 domain-containing protein	chromosome
Pangenome	NA	CDS	3086977	3088062	.	+	0	g002696	NA	hypothetical protein	RS_RS13630	WP_011002631.1	NUDIX hydrolase	chromosome
Pangenome	NA	CDS	57868	58953	.	+	0	g002697	NA	hypothetical protein	RS_RS14920	WP_011002882.1	iron donor protein CyaY	chromosome
Pangenome	NA	CDS	1382977	1384056	.	+	0	g002699	NA	hypothetical protein	RS_RS23410	WP_016723849.1	DUF350 domain-containing protein	plasmid
Pangenome	NA	CDS	2829919	2830989	.	+	0	g002701	NA	Putative transport protein	RS_RS06595	WP_011001264.1	hypothetical protein	chromosome
Pangenome	NA	CDS	757330	758397	.	+	0	g002702	NA	hypothetical protein	RS_RS20990	WP_011004108.1	F0F1 ATP synthase subunit epsilon	plasmid
Pangenome	NA	CDS	867415	868479	.	+	0	g002703	xcpX	hypothetical protein	RS_RS02055	WP_011000376.1	ribbon-helix-helix domain-containing protein	chromosome
Pangenome	NA	CDS	3374908	3375969	.	+	0	g002705	NA	hypothetical protein	RS_RS06685	WP_011001282.1	fluoride efflux transporter CrcB	chromosome
Pangenome	NA	CDS	1166395	1167450	.	+	0	g002706	glk	Glucokinase	RS_RS12630	WP_020371751.1	hypothetical protein	chromosome
Pangenome	NA	CDS	235012	236064	.	+	0	g002709	NA	hypothetical protein	RS_RS14505	WP_011002801.1	hypothetical protein	chromosome
Pangenome	NA	CDS	2764876	2765925	.	+	0	g002713_1	NA	hypothetical protein	RS_RS22315	WP_011004366.1	hypothetical protein	plasmid
Pangenome	NA	CDS	1651897	1652946	.	+	0	g002714	ascD	CDP-6-deoxy-L-threo-D-glycero-4-hexulose-3-dehydrase reductase	RS_RS00405	WP_011000047.1	hypothetical protein	chromosome
Pangenome	NA	CDS	3106492	3107559	.	+	0	g002717	NA	hypothetical protein	RS_RS00655	WP_011000100.1	GYD domain-containing protein	chromosome
Pangenome	NA	CDS	1865953	1866975	.	+	0	g002724	sbp	Sulfate-binding protein	RS_RS27200	WP_162903566.1	hypothetical protein	chromosome
Pangenome	NA	CDS	2002351	2003382	.	+	0	g002725	dusA	tRNA-dihydrouridine(20/20a) synthase	RS_RS08050	WP_011001540.1	PAS domain S-box protein	chromosome
Pangenome	NA	CDS	147751	148767	.	+	0	g002726	ppsC	Phthiocerol/phenolphthiocerol synthesis polyketide synthase type I PpsC	(RS_RS21795:RS_RS21800)	WP_028861729.1	hypothetical protein	plasmid
Pangenome	NA	CDS	329728	330738	.	+	0	g002728	ywlC	Threonylcarbamoyl-AMP synthase	RS_RS16950	WP_011003264.1	potassium-transporting ATPase subunit KdpB	chromosome
Pangenome	NA	CDS	2039569	2040594	.	+	0	g002729	NA	hypothetical protein	RS_RS02980	WP_011000553.1	TonB-dependent receptor	chromosome
Pangenome	NA	CDS	954955	955950	.	+	0	g002731	msrP	Protein-methionine-sulfoxide reductase catalytic subunit MsrP	RS_RS00645	WP_011000098.1	phosphatase PAP2 family protein	chromosome
Pangenome	NA	CDS	1786429	1787424	.	+	0	g002732	ldhA	D-lactate dehydrogenase	RS_RS08675	WP_011001654.1	SurA N-terminal domain-containing protein	chromosome
Pangenome	NA	CDS	1044742	1045734	.	+	0	g002733	NA	hypothetical protein	RS_RS20510	WP_011004004.1	ATP-binding cassette domain-containing protein	plasmid
Pangenome	NA	CDS	360505	361479	.	+	0	g002734_1	qorA	Quinone oxidoreductase 1	RS_RS21120	WP_011004134.1	nicotinate phosphoribosyltransferase	plasmid
Pangenome	NA	CDS	1851148	1852134	.	+	0	g002735	NA	hypothetical protein	RS_RS16970	WP_019717268.1	MetQ/NlpA family lipoprotein	chromosome
Pangenome	NA	CDS	387310	388293	.	+	0	g002736	fmt	Methionyl-tRNA formyltransferase	RS_RS12615	WP_011002433.1	ABC transporter permease subunit	chromosome
Pangenome	NA	CDS	3292204	3293187	.	+	0	g002737	kdgK	2-dehydro-3-deoxygluconokinase	RS_RS22960	WP_011004493.1	cytochrome ubiquinol oxidase subunit I	plasmid
Pangenome	NA	CDS	1135702	1136676	.	+	0	g002739	NA	hypothetical protein	RS_RS12670	WP_019718337.1	exodeoxyribonuclease VII large subunit	chromosome
Pangenome	NA	CDS	3467335	3468309	.	+	0	g002740	cbs	Putative cystathionine beta-synthase	RS_RS24855	WP_011004860.1	MFS transporter	plasmid
Pangenome	NA	CDS	2890828	2891799	.	+	0	g002741	NA	hypothetical protein	RS_RS15535	WP_011002984.1	M20/M25/M40 family metallo-hydrolase	chromosome
Pangenome	NA	CDS	1722616	1723581	.	+	0	g002744	ybhF	putative multidrug ABC transporter ATP-binding protein YbhF	RS_RS17075	WP_011003287.1	FAD-binding oxidoreductase	chromosome
Pangenome	NA	CDS	1564564	1565529	.	+	0	g002746	NA	hypothetical protein	RS_RS10840	WP_011002090.1	oxygen-independent coproporphyrinogen III oxidase-like protein	chromosome
Pangenome	NA	CDS	2420329	2421294	.	+	0	g002747	ldcA	Murein tetrapeptide carboxypeptidase	RS_RS03450	WP_011000641.1	lipopolysaccharide biosynthesis protein	chromosome
Pangenome	NA	CDS	3238708	3239664	.	+	0	g002748	cysL	HTH-type transcriptional regulator CysL	RS_RS01285	WP_011000229.1	glyoxylate/hydroxypyruvate reductase A	chromosome
Pangenome	NA	CDS	2705824	2706771	.	+	0	g002749	rbsK	Ribokinase	RS_RS20525	WP_011004007.1	cytochrome P450	plasmid
Pangenome	NA	CDS	1633624	1634568	.	+	0	g002750_1	etfA	Electron transfer flavoprotein subunit alpha	RS_RS00765	WP_011000122.1	class I SAM-dependent methyltransferase	chromosome
Pangenome	NA	CDS	1366381	1367313	.	+	0	g002752	NA	hypothetical protein	RS_RS20415	WP_011003985.1	acyl-CoA dehydrogenase family protein	plasmid
Pangenome	NA	CDS	1568254	1569183	.	+	0	g002754	rocF	Arginase	RS_RS01380	WP_011000248.1	MBL fold metallo-hydrolase	chromosome
Pangenome	NA	CDS	287893	288822	.	+	0	g002756	pstA	Phosphate transport system permease protein PstA	RS_RS13150	WP_011002534.1	AI-2E family transporter	chromosome
Pangenome	NA	CDS	822646	823569	.	+	0	g002757	ephA	2-(acetamidomethylene)succinate hydrolase	RS_RS12790	WP_011002466.1	patatin-like phospholipase family protein	chromosome
Pangenome	NA	CDS	2236033	2237049	.	+	0	g002761	NA	hypothetical protein	RS_RS05015	WP_011000965.1	ribokinase	chromosome
Pangenome	NA	CDS	2625067	2625969	.	+	0	g002762	yihG	putative acyltransferase YihG	RS_RS03455	WP_011000642.1	glycosyltransferase family 2 protein	chromosome
Pangenome	NA	CDS	2363098	2364000	.	+	0	g002763	hcaB	hypothetical protein	RS_RS23705	WP_011004615.1	acyltransferase	plasmid
Pangenome	NA	CDS	750235	751146	.	+	0	g002764	NA	hypothetical protein	RS_RS08935	WP_011001707.1	SDR family oxidoreductase	chromosome
Pangenome	NA	CDS	792331	793221	.	+	0	g002769	sseB	Putative thiosulfate sulfurtransferase SseB	RS_RS23255	WP_011004549.1	LysR family transcriptional regulator	plasmid
Pangenome	NA	CDS	218698	219585	.	+	0	g002771	nadC	Nicotinate-nucleotide pyrophosphorylase [carboxylating]	RS_RS17700	WP_011003431.1	membrane protein	plasmid
Pangenome	NA	CDS	500260	501147	.	+	0	g002772	bcp	Peroxiredoxin Bcp	RS_RS15765	WP_011003028.1	SDR family oxidoreductase	chromosome
Pangenome	NA	CDS	2823196	2824080	.	+	0	g002773	cynR	HTH-type transcriptional regulator CynR	RS_RS02635	WP_011000488.1	rRNA maturation RNase YbeY	chromosome
Pangenome	NA	CDS	722752	723636	.	+	0	g002774	outO	Type 4 prepilin-like proteins leader peptide-processing enzyme	RS_RS01350	WP_011000242.1	SDR family oxidoreductase	chromosome
Pangenome	NA	CDS	650872	651753	.	+	0	g002775	NA	hypothetical protein	RS_RS24610	WP_011004804.1	6-phosphogluconolactonase	plasmid
Pangenome	NA	CDS	728581	729450	.	+	0	g002777_1	folD	Bifunctional protein FolD protein	RS_RS10220	WP_011001972.1	urea ABC transporter ATP-binding subunit UrtE	chromosome
Pangenome	NA	CDS	765508	766368	.	+	0	g002778	NA	3'%2C5'-nucleoside bisphosphate phosphatase	RS_RS24435	WP_011004764.1	transcriptional regulator	plasmid
Pangenome	NA	CDS	864241	865098	.	+	0	g002780	NA	hypothetical protein	RS_RS19490	WP_011003790.1	HAD hydrolase-like protein	plasmid
Pangenome	NA	CDS	578050	578901	.	+	0	g002782	apaH	Bis(5'-nucleosyl)-tetraphosphatase%2C symmetrical	RS_RS23370	WP_011004571.1	pilus assembly protein	plasmid
Pangenome	NA	CDS	1047973	1048812	.	+	0	g002786	catD	3-oxoadipate enol-lactonase 2	RS_RS15805	WP_011003035.1	hypothetical protein	chromosome
Pangenome	NA	CDS	1580326	1581162	.	+	0	g002787	ydcV	Inner membrane ABC transporter permease protein YdcV	RS_RS22725	WP_011004447.1	Spy/CpxP family protein refolding chaperone	plasmid
Pangenome	NA	CDS	3167125	3167958	.	+	0	g002790	paaF	2%2C3-dehydroadipyl-CoA hydratase	RS_RS10245	WP_011001977.1	MaoC family dehydratase	chromosome
Pangenome	NA	CDS	2240197	2241024	.	+	0	g002791	yfcA	putative membrane transporter protein YfcA	RS_RS18675	WP_011003630.1	universal stress protein	plasmid
Pangenome	NA	CDS	656692	657516	.	+	0	g002793	panB	3-methyl-2-oxobutanoate hydroxymethyltransferase	RS_RS10250	WP_011001978.1	MaoC family dehydratase	chromosome
Pangenome	NA	CDS	249274	250098	.	+	0	g002794	recO	DNA repair protein RecO	RS_RS24395	WP_011004757.1	DUF488 domain-containing protein	plasmid
Pangenome	NA	CDS	63853	64677	.	+	0	g002795	yadH	Inner membrane transport permease YadH	RS_RS24425	WP_011004762.1	RidA family protein	plasmid
Pangenome	NA	CDS	3205321	3206142	.	+	0	g002796	hag	Flagellin	RS_RS12830	WP_011002474.1	VTT domain-containing protein	chromosome
Pangenome	NA	CDS	2931304	2932116	.	+	0	g002799	paaC	1%2C2-phenylacetyl-CoA epoxidase%2C subunit C	RS_RS02650	WP_011000491.1	hypothetical protein	chromosome
Pangenome	NA	CDS	839941	840747	.	+	0	g002800	lpxH	UDP-2%2C3-diacylglucosamine hydrolase	RS_RS06675	WP_019718088.1	molybdopterin converting factor subunit 1	chromosome
Pangenome	NA	CDS	1300060	1300866	.	+	0	g002801	rsxB	Electron transport complex subunit RsxB	RS_RS00545	WP_011000078.1	sulfur carrier protein ThiS	chromosome
Pangenome	NA	CDS	3098956	3099762	.	+	0	g002802_1	nimR	HTH-type transcriptional regulator NimR	RS_RS03840	WP_011000716.1	DUF3079 domain-containing protein	chromosome
Pangenome	NA	CDS	2536153	2536959	.	+	0	g002804	NA	hypothetical protein	RS_RS20940	WP_011004098.1	error-prone DNA polymerase	plasmid
Pangenome	NA	CDS	1832425	1833228	.	+	0	g002805	NA	hypothetical protein	RS_RS24775	WP_011004843.1	efflux RND transporter permease subunit	plasmid
Pangenome	NA	CDS	2005510	2006313	.	+	0	g002806	modB	Molybdenum transport system permease protein ModB	RS_RS07425	WP_043876586.1	penicillin-binding protein	chromosome
Pangenome	NA	CDS	1096474	1097271	.	+	0	g002807	NA	hypothetical protein	RS_RS05735	WP_011001101.1	DNA mismatch repair protein MutS	chromosome
Pangenome	NA	CDS	1086163	1086957	.	+	0	g002808	kstR2	hypothetical protein	RS_RS14480	WP_011002796.1	M61 family metallopeptidase	chromosome
Pangenome	NA	CDS	529123	529917	.	+	0	g002809	NA	hypothetical protein	RS_RS05560	WP_011001067.1	lipoprotein-releasing ABC transporter permease subunit	chromosome
Pangenome	NA	CDS	449464	450255	.	+	0	g002810	aviRb	23S rRNA (uridine(2479)-2'-O)-methyltransferase	RS_RS24445	WP_011004766.1	SulP family inorganic anion transporter	plasmid
Pangenome	NA	CDS	2758060	2758848	.	+	0	g002811	ped	(S)-1-Phenylethanol dehydrogenase	RS_RS10985	WP_011002117.1	DUF853 domain-containing protein	chromosome
Pangenome	NA	CDS	1588126	1588911	.	+	0	g002812	NA	hypothetical protein	RS_RS18515	WP_011003596.1	APC family permease	plasmid
Pangenome	NA	CDS	2356678	2357460	.	+	0	g002816	ybeY	Endoribonuclease YbeY	RS_RS21090	WP_011004128.1	galactarate dehydratase	plasmid
Pangenome	NA	CDS	3088537	3089310	.	+	0	g002817	arnC	hypothetical protein	RS_RS19350	WP_119918820.1	RHS repeat protein	plasmid
Pangenome	NA	CDS	3056527	3057279	.	+	0	g002821	NA	hypothetical protein	RS_RS24860	WP_011004861.1	altronate dehydratase	plasmid
Pangenome	NA	CDS	1881796	1882548	.	+	0	g002822	kstR2	hypothetical protein	RS_RS02620	WP_011000485.1	glycine--tRNA ligase subunit alpha	chromosome
Pangenome	NA	CDS	148768	149514	.	+	0	g002824	tpiA	Triosephosphate isomerase	RS_RS24640	WP_011004810.1	c-type cytochrome	plasmid
Pangenome	NA	CDS	1598317	1599063	.	+	0	g002825	petC	Ammonia monooxygenase gamma subunit	RS_RS07360	WP_011001411.1	SDR family oxidoreductase	chromosome
Pangenome	NA	CDS	2964505	2965245	.	+	0	g002827	NA	putative oxidoreductase	RS_RS22950	WP_028854507.1	flagellar brake protein	plasmid
Pangenome	NA	CDS	2006314	2007051	.	+	0	g002829	cysA	Sulfate/thiosulfate import ATP-binding protein CysA	RS_RS08775	WP_011001675.1	porin	chromosome
Pangenome	NA	CDS	3268906	3269637	.	+	0	g002830	tsaB	tRNA threonylcarbamoyladenosine biosynthesis protein TsaB	RS_RS21115	WP_011004133.1	bifunctional nicotinamide-nucleotide adenylyltransferase/Nudix hydroxylase	plasmid
Pangenome	NA	CDS	1501678	1502406	.	+	0	g002831	ygaZ	Inner membrane protein YgaZ	RS_RS21055	WP_028854307.1	LysR family transcriptional regulator	plasmid
Pangenome	NA	CDS	868480	869244	.	+	0	g002832	NA	hypothetical protein	RS_RS06230	WP_011001192.1	ABC transporter permease	chromosome
Pangenome	NA	CDS	3381568	3382308	.	+	0	g002833	ftsN	Cell division protein FtsN	RS_RS12100	WP_011002331.1	LysR family transcriptional regulator	chromosome
Pangenome	NA	CDS	380512	381234	.	+	0	g002835	cheB	Chemotaxis response regulator protein-glutamate methylesterase	RS_RS02640	WP_011000489.1	PhoH family protein	chromosome
Pangenome	NA	CDS	2025700	2026419	.	+	0	g002836	livF	High-affinity branched-chain amino acid transport ATP-binding protein LivF	RS_RS14345	WP_011002775.1	ABC transporter permease	chromosome
Pangenome	NA	CDS	1102318	1103034	.	+	0	g002838	NA	hypothetical protein	RS_RS08735	WP_011001667.1	LysR family transcriptional regulator	chromosome
Pangenome	NA	CDS	3268192	3268905	.	+	0	g002840	yieH	6-phosphogluconate phosphatase	RS_RS10225	WP_011001973.1	urea ABC transporter ATP-binding protein UrtD	chromosome
Pangenome	NA	CDS	2527387	2528097	.	+	0	g002842	NA	hypothetical protein	RS_RS17360	WP_011003356.1	enoyl-CoA hydratase family protein	plasmid
Pangenome	NA	CDS	657517	658224	.	+	0	g002844	tupB	Tungstate uptake system permease protein TupB	RS_RS08925	WP_016724587.1	class II aldolase/adducin family protein	chromosome
Pangenome	NA	CDS	2748631	2749335	.	+	0	g002846	pgl	6-phosphogluconolactonase	RS_RS16800	WP_011003235.1	lysoplasmalogenase	chromosome
Pangenome	NA	CDS	1670551	1671255	.	+	0	g002847	NA	hypothetical protein	RS_RS14085	WP_011002724.1	RNA pyrophosphohydrolase	chromosome
Pangenome	NA	CDS	3414994	3415701	.	+	0	g002849	liaR	Transcriptional regulatory protein LiaR	RS_RS11335	WP_011002185.1	amino acid ABC transporter permease	chromosome
Pangenome	NA	CDS	1039711	1040412	.	+	0	g002852	yccA	Modulator of FtsH protease YccA	RS_RS20345	WP_011003971.1	CsgG/HfaB family protein	plasmid
Pangenome	NA	CDS	2800825	2801526	.	+	0	g002853	pcaG	Protocatechuate 3%2C4-dioxygenase alpha chain	RS_RS13615	WP_011002628.1	glutathione S-transferase	chromosome
Pangenome	NA	CDS	1806580	1807269	.	+	0	g002854_1	pcaI	3-oxoadipate CoA-transferase subunit A	RS_RS22930	WP_011004487.1	acyloxyacyl hydrolase	plasmid
Pangenome	NA	CDS	83488	84186	.	+	0	g002854_2	scoA	putative succinyl-CoA:3-ketoacid coenzyme A transferase subunit A	RS_RS01375	WP_011000247.1	MerR family DNA-binding transcriptional regulator	chromosome
Pangenome	NA	CDS	1236352	1237050	.	+	0	g002855	NA	hypothetical protein	RS_RS07150	WP_011001374.1	type II toxin-antitoxin system RatA family toxin	chromosome
Pangenome	NA	CDS	2343661	2344353	.	+	0	g002857	livF	High-affinity branched-chain amino acid transport ATP-binding protein LivF	RS_RS21785	WP_011004260.1	SCP2 domain-containing protein	plasmid
Pangenome	NA	CDS	3180928	3181620	.	+	0	g002858	NA	hypothetical protein	RS_RS16380	WP_011003155.1	hypothetical protein	chromosome
Pangenome	NA	CDS	969676	970365	.	+	0	g002860	NA	hypothetical protein	RS_RS05350	WP_011001027.1	GlsB/YeaQ/YmgE family stress response membrane protein	chromosome
Pangenome	NA	CDS	653263	653937	.	+	0	g002862	serB1	Phosphoserine phosphatase SerB1	RS_RS27305	WP_011004392.1	hypothetical protein	plasmid
Pangenome	NA	CDS	404605	405276	.	+	0	g002864	glnP	Glutamine transport system permease protein GlnP	RS_RS20430	WP_011003988.1	fumarylacetoacetase	plasmid
Pangenome	NA	CDS	2863348	2864019	.	+	0	g002865	yecS	L-cystine transport system permease protein YecS	RS_RS01365	WP_011000245.1	bifunctional isocitrate dehydrogenase kinase/phosphatase	chromosome
Pangenome	NA	CDS	43852	44517	.	+	0	g002866	NA	hypothetical protein	RS_RS20295	WP_019719387.1	MFS transporter	plasmid
Pangenome	NA	CDS	549127	549777	.	+	0	g002870	leuD1	3-isopropylmalate dehydratase small subunit 1	RS_RS05880	WP_043876578.1	glutamate--tRNA ligase	chromosome
Pangenome	NA	CDS	3370456	3371103	.	+	0	g002872	NA	hypothetical protein	RS_RS23315	WP_016723864.1	multidrug transporter subunit MdtD	plasmid
Pangenome	NA	CDS	1911721	1912392	.	+	0	g002873	rsfS	Ribosomal silencing factor RsfS	RS_RS23320	WP_011004561.1	class II fumarate hydratase	plasmid
Pangenome	NA	CDS	2575228	2575872	.	+	0	g002874	dauR	Transcriptional regulator DauR	RS_RS02645	WP_011000490.1	tRNA (N6-isopentenyl adenosine(37)-C2)-methylthiotransferase MiaB	chromosome
Pangenome	NA	CDS	895324	895968	.	+	0	g002875	NA	hypothetical protein	RS_RS21080	WP_011004126.1	MFS transporter	plasmid
Pangenome	NA	CDS	205756	206385	.	+	0	g002880	lolB	Outer-membrane lipoprotein LolB	RS_RS18560	WP_011003605.1	HlyD family type I secretion periplasmic adaptor subunit	plasmid
Pangenome	NA	CDS	517552	518178	.	+	0	g002881	NA	hypothetical protein	RS_RS14775	WP_011002854.1	NAAT family transporter	chromosome
Pangenome	NA	CDS	741295	741918	.	+	0	g002883	NA	hypothetical protein	RS_RS10150	WP_011001955.1	acyl-CoA dehydrogenase family protein	chromosome
Pangenome	NA	CDS	164662	165279	.	+	0	g002884	act	Methanol dehydrogenase activator	RS_RS24325	WP_011004743.1	cation:proton antiporter	plasmid
Pangenome	NA	CDS	2337106	2337723	.	+	0	g002885	gph	Phosphoglycolate phosphatase	RS_RS00550	WP_011000079.1	FAD-dependent oxidoreductase	chromosome
Pangenome	NA	CDS	2396887	2397495	.	+	0	g002887	argO	Arginine exporter protein ArgO	RS_RS08950	WP_043876609.1	alpha/beta hydrolase	chromosome
Pangenome	NA	CDS	1919500	1920087	.	+	0	g002895	nudC	NADH pyrophosphatase	RS_RS24430	WP_011004763.1	threo-3-hydroxy-L-aspartate ammonia-lyase	plasmid
Pangenome	NA	CDS	1007509	1008120	.	+	0	g002896	yigZ	IMPACT family member YigZ	RS_RS06205	WP_011001187.1	myo-inosose-2 dehydratase	chromosome
Pangenome	NA	CDS	2402581	2403171	.	+	0	g002897	NA	hypothetical protein	RS_RS01280	WP_011000228.1	hydroxymethylglutaryl-CoA lyase	chromosome
Pangenome	NA	CDS	1761163	1761744	.	+	0	g002898	cobU	Bifunctional adenosylcobalamin biosynthesis protein CobU	RS_RS07140	WP_011001372.1	SPFH/Band 7/PHB domain protein	chromosome
Pangenome	NA	CDS	833233	833811	.	+	0	g002899	pgpA	hypothetical protein	RS_RS06260	WP_028852952.1	MurR/RpiR family transcriptional regulator	chromosome
Pangenome	NA	CDS	838855	839433	.	+	0	g002900_1	NA	Peptidyl-prolyl cis-trans isomerase cyp18	RS_RS00535	WP_011000076.1	thiazole synthase	chromosome
Pangenome	NA	CDS	839434	839940	.	+	0	g002900_2	ppiB	Peptidyl-prolyl cis-trans isomerase B	RS_RS16370	WP_016722434.1	MBL fold metallo-hydrolase	chromosome
Pangenome	NA	CDS	901153	901731	.	+	0	g002901	NA	hypothetical protein	RS_RS14765	WP_011002852.1	1-(5-phosphoribosyl)-5-[(5-phosphoribosylamino)methylideneamino]imidazole-4-carboxamide isomerase	chromosome
Pangenome	NA	CDS	2605261	2605836	.	+	0	g002902	NA	hypothetical protein	RS_RS14420	WP_011002785.1	ribulose-phosphate 3-epimerase	chromosome
Pangenome	NA	CDS	3253849	3254418	.	+	0	g002903	NA	hypothetical protein	RS_RS10155	WP_011001956.1	glutathione S-transferase N-terminal domain-containing protein	chromosome
Pangenome	NA	CDS	976402	976965	.	+	0	g002904	greB	Transcription elongation factor GreB	RS_RS06400	WP_011001226.1	cytochrome-c oxidase, cbb3-type subunit II	chromosome
Pangenome	NA	CDS	708340	708903	.	+	0	g002905	yciB	Intracellular septation protein	RS_RS03715	WP_011000693.1	7-cyano-7-deazaguanine synthase QueC	chromosome
Pangenome	NA	CDS	1765756	1766322	.	+	0	g002907	NA	hypothetical protein	RS_RS24270	WP_011004730.1	OmpA family protein	plasmid
Pangenome	NA	CDS	44518	45063	.	+	0	g002909_1	NA	hypothetical protein	RS_RS07295	WP_011001398.1	7-carboxy-7-deazaguanine synthase	chromosome
Pangenome	NA	CDS	1011253	1011795	.	+	0	g002910	allA	Ureidoglycolate lyase	RS_RS07175	WP_020749223.1	hypothetical protein	chromosome
Pangenome	NA	CDS	2697028	2697570	.	+	0	g002911	NA	hypothetical protein	RS_RS10180	WP_011001964.1	urease accessory protein UreG	chromosome
Pangenome	NA	CDS	1328539	1329072	.	+	0	g002913	mshD	Mycothiol acetyltransferase	RS_RS08045	WP_011001539.1	response regulator transcription factor	chromosome
Pangenome	NA	CDS	1277938	1278465	.	+	0	g002914	coxS	Carbon monoxide dehydrogenase small chain	RS_RS11415	WP_011002199.1	hypothetical protein	chromosome
Pangenome	NA	CDS	2517703	2518224	.	+	0	g002918	NA	hypothetical protein	RS_RS20350	WP_028854225.1	DUF4810 domain-containing protein	plasmid
Pangenome	NA	CDS	1114987	1115505	.	+	0	g002919	NA	hypothetical protein	RS_RS16475	WP_003270632.1	fucose-binding lectin II	chromosome
Pangenome	NA	CDS	1512475	1512990	.	+	0	g002923	ymdB	O-acetyl-ADP-ribose deacetylase	RS_RS01685	WP_011000306.1	P-II family nitrogen regulator	chromosome
Pangenome	NA	CDS	1943188	1943700	.	+	0	g002925	marR	hypothetical protein	RS_RS15500	WP_011002979.1	high-potential iron-sulfur protein	chromosome
Pangenome	NA	CDS	1914577	1915089	.	+	0	g002926	slyA	Transcriptional regulator SlyA	RS_RS04670	WP_011000891.1	hypothetical protein	chromosome
Pangenome	NA	CDS	1230943	1231449	.	+	0	g002928	ispF	2-C-methyl-D-erythritol 2%2C4-cyclodiphosphate synthase	RS_RS27265	WP_011002812.1	hypothetical protein	chromosome
Pangenome	NA	CDS	896446	896949	.	+	0	g002929	NA	hypothetical protein	RS_RS03965	WP_011000743.1	RNA-binding S4 domain-containing protein	chromosome
Pangenome	NA	CDS	2084104	2084604	.	+	0	g002931_1	yiaA	Inner membrane protein YiaA	RS_RS24370	WP_011004752.1	nitric-oxide reductase large subunit	plasmid
Pangenome	NA	CDS	280456	280956	.	+	0	g002932	NA	hypothetical protein	RS_RS17740	WP_011003439.1	methylisocitrate lyase	plasmid
Pangenome	NA	CDS	1599676	1600176	.	+	0	g002934	NA	hypothetical protein	RS_RS14255	WP_011002756.1	penicillin-binding protein 2	chromosome
Pangenome	NA	CDS	2881240	2881758	.	+	0	g002935	NA	hypothetical protein	RS_RS03975	WP_011000745.1	glutamine--tRNA ligase/YqeY domain fusion protein	chromosome
Pangenome	NA	CDS	2338195	2338689	.	+	0	g002937	NA	putative enoyl-CoA hydratase 1	RS_RS10195	WP_011001967.1	urease subunit alpha	chromosome
Pangenome	NA	CDS	2551369	2551863	.	+	0	g002938	NA	hypothetical protein	RS_RS07180	WP_043876584.1	glutamine-hydrolyzing GMP synthase	chromosome
Pangenome	NA	CDS	7681	8160	.	+	0	g002940	NA	hypothetical protein	RS_RS01320	WP_011000236.1	methylcrotonoyl-CoA carboxylase	chromosome
Pangenome	NA	CDS	2124058	2124537	.	+	0	g002942	NA	putative protein	RS_RS17695	WP_011003430.1	SulP family inorganic anion transporter	plasmid
Pangenome	NA	CDS	1288540	1289025	.	+	0	g002943	NA	hypothetical protein	RS_RS11410	WP_011002198.1	PelD GGDEF domain-containing protein	chromosome
Pangenome	NA	CDS	2337724	2338194	.	+	0	g002945	paaZ	hypothetical protein	RS_RS22450	WP_011004394.1	alpha,alpha-trehalose-phosphate synthase (UDP-forming)	plasmid
Pangenome	NA	CDS	2114260	2114733	.	+	0	g002950	NA	hypothetical protein	RS_RS00660	WP_011000101.1	methionine adenosyltransferase	chromosome
Pangenome	NA	CDS	2199652	2200110	.	+	0	g002951	NA	hypothetical protein	RS_RS10240	WP_011001976.1	urea ABC transporter substrate-binding protein	chromosome
Pangenome	NA	CDS	257881	258333	.	+	0	g002953	NA	hypothetical protein	RS_RS01355	WP_011000243.1	acetyl-CoA C-acetyltransferase	chromosome
Pangenome	NA	CDS	248038	248481	.	+	0	g002956	acpS	Holo-[acyl-carrier-protein] synthase	RS_RS14405	WP_011002782.1	murein transglycosylase A	chromosome
Pangenome	NA	CDS	786292	786726	.	+	0	g002959	NA	hypothetical protein	RS_RS21070	WP_011004124.1	5-dehydro-4-deoxyglucarate dehydratase	plasmid
Pangenome	NA	CDS	360070	360504	.	+	0	g002960	mgsA	Methylglyoxal synthase	RS_RS16360	WP_011003151.1	16S rRNA (cytidine(1402)-2'-O)-methyltransferase	chromosome
Pangenome	NA	CDS	1670119	1670550	.	+	0	g002961	NA	hypothetical protein	RS_RS02630	WP_011000487.1	HlyC/CorC family transporter	chromosome
Pangenome	NA	CDS	975970	976401	.	+	0	g002962	NA	hypothetical protein	RS_RS05590	WP_016725806.1	transglutaminase family protein	chromosome
Pangenome	NA	CDS	3208213	3208641	.	+	0	g002963	fliS	Flagellar secretion chaperone FliS	RS_RS01360	WP_011000244.1	carbonate dehydratase	chromosome
Pangenome	NA	CDS	186214	186657	.	+	0	g002964	lapA	hypothetical protein	RS_RS15005	WP_011002899.1	30S ribosomal protein S4	chromosome
Pangenome	NA	CDS	869245	869652	.	+	0	g002968	NA	hypothetical protein	RS_RS14675	WP_011002835.1	ubiquinol-cytochrome c reductase iron-sulfur subunit	chromosome
Pangenome	NA	CDS	2057551	2057958	.	+	0	g002969_1	cheY	Chemotaxis protein CheY	RS_RS21455	WP_152547528.1	hypothetical protein	plasmid
Pangenome	NA	CDS	2947948	2948349	.	+	0	g002969_2	cheY	Chemotaxis protein CheY	RS_RS02500	WP_011000462.1	crossover junction endodeoxyribonuclease RuvC	chromosome
Pangenome	NA	CDS	2531710	2532108	.	+	0	g002971	NA	hypothetical protein	RS_RS15050	WP_011002907.1	50S ribosomal protein L6	chromosome
Pangenome	NA	CDS	2994169	2994567	.	+	0	g002972	NA	hypothetical protein	RS_RS14185	WP_016723799.1	DUF721 domain-containing protein	chromosome
Pangenome	NA	CDS	1888297	1888692	.	+	0	g002973	NA	hypothetical protein	RS_RS07300	WP_011001399.1	6-carboxytetrahydropterin synthase QueD	chromosome
Pangenome	NA	CDS	2576845	2577237	.	+	0	g002974	yabJ	2-iminobutanoate/2-iminopropanoate deaminase	RS_RS19535	WP_011003799.1	HIT family protein	plasmid
Pangenome	NA	CDS	2003383	2003775	.	+	0	g002976	NA	hypothetical protein	RS_RS14995	WP_011002897.1	50S ribosomal protein L17	chromosome
Pangenome	NA	CDS	1394032	1394391	.	+	0	g002977_1	NA	hypothetical protein	RS_RS10200	WP_011001968.1	urease subunit beta	chromosome
Pangenome	NA	CDS	786727	787113	.	+	0	g002978	NA	hypothetical protein	RS_RS10210	WP_011001970.1	urease subunit gamma	chromosome
Pangenome	NA	CDS	1253299	1253694	.	+	0	g002979	yabJ	2-iminobutanoate/2-iminopropanoate deaminase	RS_RS03810	WP_016723391.1	acyl-CoA dehydrogenase	chromosome
Pangenome	NA	CDS	1752286	1752669	.	+	0	g002981	gcvH	Glycine cleavage system H protein	RS_RS01370	WP_011000246.1	isovaleryl-CoA dehydrogenase	chromosome
Pangenome	NA	CDS	2778349	2778720	.	+	0	g002983	NA	hypothetical protein	RS_RS00295	WP_011000026.1	rod shape-determining protein	chromosome
Pangenome	NA	CDS	2353921	2354283	.	+	0	g002985	NA	hypothetical protein	RS_RS15505	WP_011002980.1	two-component system response regulator KdpE	chromosome
Pangenome	NA	CDS	738442	738798	.	+	0	g002986	NA	hypothetical protein	RS_RS01435	WP_003278556.1	response regulator transcription factor	chromosome
Pangenome	NA	CDS	411511	411861	.	+	0	g002989	NA	hypothetical protein	RS_RS05040	WP_011000970.1	Fe-S cluster assembly transcriptional regulator IscR	chromosome
Pangenome	NA	CDS	753691	754038	.	+	0	g002990	NA	hypothetical protein	RS_RS15210	WP_011002931.1	50S ribosomal protein L10	chromosome
Pangenome	NA	CDS	1337509	1337850	.	+	0	g002992	NA	hypothetical protein	RS_RS01925	WP_003262550.1	pantetheine-phosphate adenylyltransferase	chromosome
Pangenome	NA	CDS	945142	945480	.	+	0	g002993	cutA	Divalent-cation tolerance protein CutA	RS_RS03580	WP_016727115.1	transcription antitermination factor NusB	chromosome
Pangenome	NA	CDS	1150408	1150743	.	+	0	g002995	NA	hypothetical protein	RS_RS21210	WP_011004151.1	CesT family type III secretion system chaperone	plasmid
Pangenome	NA	CDS	3080251	3080568	.	+	0	g003005	NA	hypothetical protein	RS_RS15030	WP_011002904.1	50S ribosomal protein L15	chromosome
Pangenome	NA	CDS	754531	754842	.	+	0	g003008	NA	hypothetical protein	RS_RS14270	WP_011002759.1	division/cell wall cluster transcriptional repressor MraZ	chromosome
Pangenome	NA	CDS	164350	164661	.	+	0	g003009	NA	hypothetical protein	RS_RS02435	WP_003265480.1	50S ribosomal protein L13	chromosome
Pangenome	NA	CDS	546127	546414	.	+	0	g003018	NA	hypothetical protein	RS_RS07170	WP_011001378.1	IMP dehydrogenase	chromosome
Pangenome	NA	CDS	767449	767724	.	+	0	g003021	NA	hypothetical protein	RS_RS03800	WP_011000708.1	peroxiredoxin	chromosome
Pangenome	NA	CDS	2619388	2619660	.	+	0	g003023	moaD	Molybdopterin synthase sulfur carrier subunit	RS_RS11015	WP_011002123.1	23S rRNA (pseudouridine(1915)-N(3))-methyltransferase RlmH	chromosome
Pangenome	NA	CDS	2545510	2545785	.	+	0	g003026	NA	hypothetical protein	RS_RS10805	WP_003262123.1	DNA-directed RNA polymerase subunit omega	chromosome
Pangenome	NA	CDS	1545127	1545384	.	+	0	g003027	NA	hypothetical protein	RS_RS05760	WP_011001106.1	Tar ligand binding domain-containing protein	chromosome
Pangenome	NA	CDS	1607893	1608144	.	+	0	g003028	NA	Dodecin	RS_RS22285;RS_RS22295	WP_011004362.1	hemagglutinin repeat-containing protein	plasmid
Pangenome	NA	CDS	1608145	1608396	.	+	0	g003029	NA	hypothetical protein	RS_RS17905	WP_011003475.1	hypothetical protein	plasmid
Pangenome	NA	CDS	1135474	1135701	.	+	0	g003032	NA	hypothetical protein	RS_RS25350;RS_RS04405;RS_RS16000;RS_RS16100	WP_011003102.1	hypothetical protein	chromosome
Pangenome	NA	CDS	1896889	1897110	.	+	0	g003035	NA	hypothetical protein	RS_RS01575	WP_011000284.1	hypothetical protein	chromosome
Pangenome	NA	CDS	3061240	3061458	.	+	0	g003036	NA	hypothetical protein	RS_RS09085	WP_011001738.1	GALA protein	chromosome
Pangenome	NA	CDS	586174	586386	.	+	0	g003037	NA	hypothetical protein	RS_RS15975;RS_RS24520	WP_011003070.1	ShlB/FhaC/HecB family hemolysin secretion/activation protein	chromosome
Pangenome	NA	CDS	464389	464598	.	+	0	g003039	NA	hypothetical protein	RS_RS17080	WP_011003288.1	amino acid ABC transporter ATP-binding protein	chromosome
Pangenome	NA	CDS	2811682	2811888	.	+	0	g003040	NA	hypothetical protein	RS_RS10565;RS_RS26070	WP_011002037.1	amino acid ABC transporter ATP-binding protein	chromosome
Pangenome	NA	CDS	3106288	3106491	.	+	0	g003042	NA	hypothetical protein	RS_RS21215	WP_011004152.1	hypothetical protein	plasmid
Pangenome	NA	CDS	1716532	1716720	.	+	0	g003047	NA	hypothetical protein	RS_RS21180	WP_011004145.1	AWR family protein	plasmid
Pangenome	NA	CDS	3459931	3460119	.	+	0	g003048	NA	hypothetical protein	RS_RS21365	WP_011004181.1	DNA translocase FtsK 4TM domain-containing protein	plasmid
Pangenome	NA	CDS	1941199	1941366	.	+	0	g003050	NA	hypothetical protein	RS_RS19085	WP_011003712.1	diguanylate cyclase	plasmid
Pangenome	NA	CDS	1697350	1697484	.	+	0	g003052	NA	hypothetical protein	RS_RS19075	WP_011003710.1	sensor domain-containing diguanylate cyclase	plasmid
Pangenome	NA	CDS	776074	776205	.	+	0	g003054	NA	hypothetical protein	RS_RS24845	WP_011004858.1	tartrate dehydrogenase	plasmid
Pangenome	NA	CDS	620992	625059	.	+	0	g003060	NA	hypothetical protein	RS_RS24260	WP_011004728.1	DUF3348 domain-containing protein	plasmid
Pangenome	NA	CDS	2659594	2663367	.	+	0	g003061	narG	Respiratory nitrate reductase 1 alpha chain	RS_RS20500	WP_043876832.1	IclR family transcriptional regulator	plasmid
Pangenome	NA	CDS	2625970	2629215	.	+	0	g003064	dnaE2	Error-prone DNA polymerase	RS_RS20500	WP_043876832.1	IclR family transcriptional regulator	plasmid
Pangenome	NA	CDS	1373134	1376340	.	+	0	g003066_1	mdtC	Multidrug resistance protein MdtC	(RS_RS22335:RS_RS06485)	WP_021154847.1	efflux transporter outer membrane subunit	chromosome
Pangenome	NA	CDS	2169280	2172402	.	+	0	g003067_1	ppc	Phosphoenolpyruvate carboxylase	RS_RS21030	WP_011004116.1	efflux RND transporter permease subunit	plasmid
Pangenome	NA	CDS	2785405	2788437	.	+	0	g003069	NA	hypothetical protein	RS_RS21030	WP_011004116.1	efflux RND transporter permease subunit	plasmid
Pangenome	NA	CDS	1752670	1755618	.	+	0	g003070	gcvP	Glycine dehydrogenase (decarboxylating)	RS_RS17240	WP_011003330.1	sigma-54-dependent Fis family transcriptional regulator	plasmid
Pangenome	NA	CDS	229801	232683	.	+	0	g003071	ileS	Isoleucine--tRNA ligase	(RS_RS18285:RS_RS18290)	WP_011003550.1	4-alpha-glucanotransferase	plasmid
Pangenome	NA	CDS	2851441	2854176	.	+	0	g003073	mutS	DNA mismatch repair protein MutS	RS_RS01260	WP_011000224.1	ankyrin repeat domain-containing protein	chromosome
Pangenome	NA	CDS	2782714	2785404	.	+	0	g003075	rpoD	RNA polymerase sigma factor RpoD	(RS_RS19355:RS_RS19355)	WP_011003768.1	RHS repeat protein	plasmid
Pangenome	NA	CDS	467764	470382	.	+	0	g003077	rnr	Ribonuclease R	RS_RS18705	WP_011003636.1	(2Fe-2S)-binding protein	plasmid
Pangenome	NA	CDS	2080126	2082714	.	+	0	g003078	opgH	Glucans biosynthesis glucosyltransferase H	RS_RS21340	WP_011004176.1	hypothetical protein	plasmid
Pangenome	NA	CDS	1748587	1751157	.	+	0	g003080	ptsI	hypothetical protein	RS_RS00565	WP_011000082.1	autotransporter domain-containing protein	chromosome
Pangenome	NA	CDS	1984501	1987029	.	+	0	g003081	gyrB	DNA gyrase subunit B	RS_RS24490	WP_011004775.1	hypothetical protein	plasmid
Pangenome	NA	CDS	102649	105171	.	+	0	g003082	fadN	putative 3-hydroxyacyl-CoA dehydrogenase	RS_RS24275	WP_011004731.1	DUF2894 domain-containing protein	plasmid
Pangenome	NA	CDS	640870	643380	.	+	0	g003083	uvrD	DNA helicase II	RS_RS01085	WP_011000186.1	acylphosphatase	chromosome
Pangenome	NA	CDS	418219	420474	.	+	0	g003088	wzc	Tyrosine-protein kinase wzc	RS_RS23765	WP_011004627.1	Lrp/AsnC family transcriptional regulator	plasmid
Pangenome	NA	CDS	844774	846990	.	+	0	g003091	recG	ATP-dependent DNA helicase RecG	(RS_RS23135:RS_RS23140)	WP_011004527.1	cytochrome d ubiquinol oxidase subunit II	plasmid
Pangenome	NA	CDS	1120738	1122900	.	+	0	g003094	fadB	Fatty acid oxidation complex subunit alpha	RS_RS17635	WP_011003418.1	hypothetical protein	plasmid
Pangenome	NA	CDS	2745376	2747529	.	+	0	g003095_1	pcrA	ATP-dependent DNA helicase PcrA	RS_RS21345	WP_011004177.1	glycoside hydrolase family 28 protein	plasmid
Pangenome	NA	CDS	729451	731571	.	+	0	g003096	prlC	Oligopeptidase A	RS_RS20235	WP_011003949.1	AMP-binding protein	plasmid
Pangenome	NA	CDS	1075237	1077354	.	+	0	g003097	hbpA	hypothetical protein	RS_RS23070	WP_011004513.1	alpha/beta hydrolase	plasmid
Pangenome	NA	CDS	263362	265470	.	+	0	g003098	fatA	Ferric-anguibactin receptor FatA	RS_RS18615	WP_043876811.1	ABATE domain-containing protein	plasmid
Pangenome	NA	CDS	1442269	1444365	.	+	0	g003100	dmsA	Dimethyl sulfoxide reductase DmsA	(RS_RS21280:RS_RS21285)	WP_011004165.1	type III secretion protein HrpB4	plasmid
Pangenome	NA	CDS	2676145	2678238	.	+	0	g003101	glyS	Glycine--tRNA ligase beta subunit	(RS_RS21280:RS_RS21285)	WP_011004165.1	type III secretion protein HrpB4	plasmid
Pangenome	NA	CDS	1836610	1838676	.	+	0	g003102	sasA	Adaptive-response sensory-kinase SasA	RS_RS05365	WP_011001030.1	MFS transporter	chromosome
Pangenome	NA	CDS	3206143	3208212	.	+	0	g003103	NA	hypothetical protein	(RS_RS22385:RS_RS22375)		prepilin peptidase	plasmid
Pangenome	NA	CDS	388294	390333	.	+	0	g003105	NA	hypothetical protein	RS_RS22095	WP_103026012.1	fatty acid desaturase	plasmid
Pangenome	NA	CDS	243718	245730	.	+	0	g003106	uvrC	UvrABC system protein C	RS_RS21015	WP_011004113.1	TetR/AcrR family transcriptional regulator	plasmid
Pangenome	NA	CDS	323104	325086	.	+	0	g003109	mutL	DNA mismatch repair protein MutL	RS_RS05525		winged helix-turn-helix transcriptional regulator	chromosome
Pangenome	NA	CDS	2906842	2908776	.	+	0	g003110	NA	hypothetical protein	RS_RS14045	WP_011002716.1	hypothetical protein	chromosome
Pangenome	NA	CDS	203824	205755	.	+	0	g003111	bepA	Beta-barrel assembly-enhancing protease	RS_RS14045	WP_011002716.1	hypothetical protein	chromosome
Pangenome	NA	CDS	2802190	2804106	.	+	0	g003112	NA	hypothetical protein	RS_RS23330	WP_043876876.1	type III effector protein	plasmid
Pangenome	NA	CDS	1207846	1209729	.	+	0	g003114_1	gsiA	Glutathione import ATP-binding protein GsiA	RS_RS17625	WP_011003416.1	hypothetical protein	plasmid
Pangenome	NA	CDS	2033752	2035686	.	+	0	g003117	rhlE	ATP-dependent RNA helicase RhlE	RS_RS18680	WP_011003631.1	cation-translocating P-type ATPase	plasmid
Pangenome	NA	CDS	2608219	2610066	.	+	0	g003118	lolE	Lipoprotein-releasing system transmembrane protein LolE	RS_RS05970	WP_011001141.1	DNA polymerase III subunit gamma/tau	chromosome
Pangenome	NA	CDS	34771	36588	.	+	0	g003120	hutU	Urocanate hydratase	RS_RS22365	WP_011004376.1	type II and III secretion system protein family protein	plasmid
Pangenome	NA	CDS	253108	254907	.	+	0	g003121	lepA	Elongation factor 4	(RS_RS21825:RS_RS21830)	WP_011004269.1	respiratory nitrate reductase subunit gamma	plasmid
Pangenome	NA	CDS	810157	811953	.	+	0	g003123	phaC	Poly(3-hydroxyalkanoate) polymerase subunit PhaC	(RS_RS21825:RS_RS21830)	WP_011004269.1	respiratory nitrate reductase subunit gamma	plasmid
Pangenome	NA	CDS	1626595	1627965	.	+	0	g003126_1	NA	hypothetical protein	RS_RS17110	WP_011003294.1	bestrophin family protein	chromosome
Pangenome	NA	CDS	2154235	2156028	.	+	0	g003127	ywiE	putative cardiolipin synthase YwiE	RS_RS22075	WP_011004315.1	LysE family translocator	plasmid
Pangenome	NA	CDS	2061442	2063163	.	+	0	g003128	fadD3	3-[(3aS%2C4S%2C7aS)-7a-methyl-1%2C5-dioxo-octahydro-1H-inden-4-yl]propanoyl:CoA ligase	(RS_RS22350:RS_RS22355)	WP_011004374.1	CpaF family protein	plasmid
Pangenome	NA	CDS	2689201	2690910	.	+	0	g003130	NA	putative sulfate transporter	(RS_RS22350:RS_RS22355)	WP_011004374.1	CpaF family protein	plasmid
Pangenome	NA	CDS	3003151	3004848	.	+	0	g003132	recJ	Single-stranded-DNA-specific exonuclease RecJ	RS_RS25920		transposase	plasmid
Pangenome	NA	CDS	80332	82020	.	+	0	g003133_1	NA	Electron transfer flavoprotein-ubiquinone oxidoreductase	RS_RS26485	WP_157048868.1	hypothetical protein	plasmid
Pangenome	NA	CDS	2261434	2263107	.	+	0	g003135	aidB	Putative acyl-CoA dehydrogenase AidB	RS_RS26485	WP_157048868.1	hypothetical protein	plasmid
Pangenome	NA	CDS	2821426	2823195	.	+	0	g003136	NA	hypothetical protein	RS_RS12540	WP_043876648.1	gamma-glutamyltransferase family protein	chromosome
Pangenome	NA	CDS	1079539	1081203	.	+	0	g003137_1	yejF	putative ABC transporter ATP-binding protein YejF	RS_RS02195	WP_011000404.1	hypothetical protein	chromosome
Pangenome	NA	CDS	3424537	3426198	.	+	0	g003138	treA	Periplasmic trehalase	RS_RS02690	WP_011000497.1	TetR family transcriptional regulator	chromosome
Pangenome	NA	CDS	768955	770613	.	+	0	g003139	NA	hypothetical protein	RS_RS21355	WP_011004179.1	hypothetical protein	plasmid
Pangenome	NA	CDS	2051950	2053602	.	+	0	g003140_1	groL	60 kDa chaperonin	RS_RS20320	WP_011003966.1	Rossmann-like and DUF2520 domain-containing protein	plasmid
Pangenome	NA	CDS	1964008	1965651	.	+	0	g003141	pqiB	Paraquat-inducible protein B	RS_RS23150	WP_011004529.1	SGNH/GDSL hydrolase family protein	plasmid
Pangenome	NA	CDS	2462719	2464371	.	+	0	g003142	NA	hypothetical protein	RS_RS16955	WP_011003265.1	potassium-transporting ATPase subunit KdpC	chromosome
[truncated: 1,264 more rows]

## Sheet: Presence-absence matrix 
	I	II	III	IV
g000093_3_000035__g000093_3	1	1	1	1
g002427_000005__g002427	1	1	1	1
g001618_000004__g001618	1	1	1	1
g001553_000004__g001553	1	1	1	1
g002411_000004__g002411	1	1	1	1
g000835_000004__g000835	1	1	1	1
g000785_2_000013__g000785_2	1	1	1	1
g004303_000005__g004303	1	1	1	1
g002940_000005__g002940	1	1	1	1
g001681_000004__g001681	1	1	1	1
g004281_000003__g004281	1	1	1	1
g001393_000003__g001393	1	1	1	1
g003221_000005__g003221	1	1	1	1
g000740_000003__g000740	1	1	1	1
g003897_000005__g003897	1	1	1	1
g002623_000005__g002623	1	1	1	1
g005420_000005__g005420	1	1	1	1
g002293_000005__g002293	1	1	1	1
g000962_000003__g000962	1	1	1	1
g001836_2_000012__g001836_2	1	1	1	1
g004832_000005__g004832	1	1	1	1
g003400_000005__g003400	1	1	1	1
g002085_000004__g002085	1	1	1	1
g002093_000005__g002093	1	1	1	1
g004358_000005__g004358	1	1	1	1
g002142_000004__g002142	1	1	1	1
g001670_000004__g001670	1	1	1	1
g003846_000005__g003846	1	1	1	1
g005086_000005__g005086	1	1	1	1
g005002_000005__g005002	1	1	1	1
g005299_000004__g005299	1	1	1	1
g003120_000004__g003120	1	1	1	1
g003874_000005__g003874	1	1	1	1
g001065_000004__g001065	1	1	1	1
g002438_000004__g002438	1	1	1	1
g004681_000005__g004681	1	1	1	1
g003986_000005__g003986	1	1	1	1
g004350_000005__g004350	1	1	1	1
g002866_000004__g002866	1	1	1	1
g002909_1_000004__g002909_1	1	1	1	1
g002556_1_000004__g002556_1	1	1	1	1
g004322_000005__g004322	1	1	1	1
g004047_000005__g004047	1	1	1	1
g003261_000005__g003261	1	1	1	1
g001625_000004__g001625	1	1	1	1
g001324_000005__g001324	1	1	1	1
g004633_000005__g004633	1	1	1	1
g001227_1_000012__g001227_1	1	1	1	1
g002697_000004__g002697	1	1	1	1
g004204_000005__g004204	1	1	1	1
g005262_000005__g005262	1	1	1	1
g003610_000005__g003610	1	1	1	1
g005221_000004__g005221	1	1	1	1
g002381_000004__g002381	1	1	1	1
g001687_000004__g001687	1	1	1	1
g005085_000005__g005085	1	1	1	1
g002795_000005__g002795	1	1	1	1
g002499_000005__g002499	1	1	1	1
g004866_000005__g004866	1	1	1	1
g004301_000005__g004301	1	1	1	1
g004880_000005__g004880	1	1	1	1
g004967_000005__g004967	1	1	1	1
g005393_000006__g005393	1	1	1	1
g000518_1_000010__g000518_1	1	1	1	1
g005390_000005__g005390	1	1	1	1
g002638_000005__g002638	1	1	1	1
g004546_000005__g004546	1	1	1	1
g000643_000004__g000643	1	1	1	1
g004873_000005__g004873	1	1	1	1
g000030_000006__g000030	1	1	1	1
g003821_000005__g003821	1	1	1	1
g000951_1_000007__g000951_1	1	1	1	1
g003257_000005__g003257	1	1	1	1
g003133_1_000008__g003133_1	1	1	1	1
g000539_1_000053__g000539_1	1	1	1	1
g006632_000005__g006632	1	1	1	1
g002854_2_000009__g002854_2	1	1	1	1
g002369_2_000009__g002369_2	1	1	1	1
g004249_1_000009__g004249_1	1	1	1	1
g002291_000004__g002291	1	1	1	1
g003673_000004__g003673	1	1	1	1
g003771_000005__g003771	1	1	1	1
g002574_000001__g002574	1	1	1	1
g004390_000005__g004390	1	1	1	1
g005718_000005__g005718	1	1	1	1
g006897_000006__g006897	1	1	1	1
g004087_000006__g004087	1	1	1	1
g002542_1_000005__g002542_1	1	1	1	1
g002384_000004__g002384	1	1	1	1
g002650_1_000005__g002650_1	1	1	1	1
g001766_000005__g001766	1	1	1	1
g006534_000005__g006534	1	1	1	1
g001756_2_000010__g001756_2	1	1	1	1
g003082_000004__g003082	1	1	1	1
g006078_000005__g006078	1	1	1	1
g003467_000004__g003467	1	1	1	1
g004468_000005__g004468	1	1	1	1
g000597_1_000016__g000597_1	1	1	1	1
g005107_000005__g005107	1	1	1	1
g000071_000006__g000071	1	1	1	1
g000757_2_000014__g000757_2	1	1	1	1
g004282_000005__g004282	1	1	1	1
g005320_000005__g005320	1	1	1	1
g000156_2_000011__g000156_2	1	1	1	1
g006361_000005__g006361	1	1	1	1
g000281_1_000018__g000281_1	1	1	1	1
g006183_000005__g006183	1	1	1	1
g000767_000003__g000767	1	1	1	1
g004453_000005__g004453	1	1	1	1
g006774_000005__g006774	1	1	1	1
g006830_000005__g006830	1	1	1	1
g004267_000005__g004267	1	1	1	1
g005528_000005__g005528	1	1	1	1
g000017_000006__g000017	1	1	1	1
g004359_000004__g004359	1	1	1	1
g000197_1_000024__g000197_1	1	1	1	1
g003228_000005__g003228	1	1	1	1
g000044_000006__g000044	1	1	1	1
g000146_1_000048__g000146_1	1	1	1	1
g005124_000004__g005124	1	1	1	1
g005072_000005__g005072	1	1	1	1
g003281_000005__g003281	1	1	1	1
g003752_000005__g003752	1	1	1	1
g001092_000004__g001092	1	1	1	1
g003566_000005__g003566	1	1	1	1
g003484_000005__g003484	1	1	1	1
g002216_000004__g002216	1	1	1	1
g001677_000004__g001677	1	1	1	1
g004327_000005__g004327	1	1	1	1
g004076_000004__g004076	1	1	1	1
g002092_000004__g002092	1	1	1	1
g004971_000004__g004971	1	1	1	1
g003558_000004__g003558	1	1	1	1
g003204_000004__g003204	1	1	1	1
g004565_000005__g004565	1	1	1	1
g001748_1_000012__g001748_1	1	1	1	1
g000896_1_000009__g000896_1	1	1	1	1
g001490_000004__g001490	1	1	1	1
g001957_000004__g001957	1	1	1	1
g000078_000006__g000078	1	1	1	1
g002273_000002__g002273	1	1	1	1
g002726_000004__g002726	1	1	1	1
g002824_000005__g002824	1	1	1	1
g003698_000005__g003698	1	1	1	1
g003662_000005__g003662	1	1	1	1
g000027_000006__g000027	1	1	1	1
g005381_000005__g005381	1	1	1	1
g004911_000005__g004911	1	1	1	1
g005458_000005__g005458	1	1	1	1
g003963_000005__g003963	1	1	1	1
g004686_000005__g004686	1	1	1	1
g006163_000005__g006163	1	1	1	1
g000036_000006__g000036	1	1	1	1
g004313_000005__g004313	1	1	1	1
g000002_000006__g000002	1	1	1	1
g003811_000005__g003811	1	1	1	1
g005956_000005__g005956	1	1	1	1
g004826_000005__g004826	1	1	1	1
g003009_000004__g003009	1	1	1	1
g002884_000004__g002884	1	1	1	1
g002024_000004__g002024	1	1	1	1
g001253_000006__g001253	1	1	1	1
g001535_000004__g001535	1	1	1	1
g001725_000004__g001725	1	1	1	1
g004309_000005__g004309	1	1	1	1
g004292_000005__g004292	1	1	1	1
g000372_1_000014__g000372_1	1	1	1	1
g005339_000005__g005339	1	1	1	1
g000059_000006__g000059	1	1	1	1
g003583_000004__g003583	1	1	1	1
g003274_000005__g003274	1	1	1	1
g004972_000005__g004972	1	1	1	1
g001834_000004__g001834	1	1	1	1
g002274_000005__g002274	1	1	1	1
g003958_000004__g003958	1	1	1	1
g004293_000004__g004293	1	1	1	1
g005886_000005__g005886	1	1	1	1
g006781_000005__g006781	1	1	1	1
g002964_000004__g002964	1	1	1	1
g003968_000005__g003968	1	1	1	1
g004860_000005__g004860	1	1	1	1
g005091_000005__g005091	1	1	1	1
g005059_000005__g005059	1	1	1	1
g001690_000005__g001690	1	1	1	1
g005040_000005__g005040	1	1	1	1
g003283_000005__g003283	1	1	1	1
g004156_000005__g004156	1	1	1	1
g003895_000005__g003895	1	1	1	1
g004515_000005__g004515	1	1	1	1
g000070_000006__g000070	1	1	1	1
g000010_000006__g000010	1	1	1	1
g002468_000003__g002468	1	1	1	1
g004177_000005__g004177	1	1	1	1
g003531_000005__g003531	1	1	1	1
g002684_000004__g002684	1	1	1	1
g000067_000006__g000067	1	1	1	1
g005182_000005__g005182	1	1	1	1
g003111_000004__g003111	1	1	1	1
g002880_000004__g002880	1	1	1	1
g004192_000004__g004192	1	1	1	1
g005097_000005__g005097	1	1	1	1
g005365_000004__g005365	1	1	1	1
g004368_000005__g004368	1	1	1	1
g001329_000003__g001329	1	1	1	1
g004586_000005__g004586	1	1	1	1
g006666_000005__g006666	1	1	1	1
g001970_000004__g001970	1	1	1	1
g002635_000005__g002635	1	1	1	1
g002606_000004__g002606	1	1	1	1
g005076_000005__g005076	1	1	1	1
g005419_000005__g005419	1	1	1	1
g000493_1_000019__g000493_1	1	1	1	1
g000004_000006__g000004	1	1	1	1
g000003_000006__g000003	1	1	1	1
g003862_000005__g003862	1	1	1	1
g002771_000004__g002771	1	1	1	1
g004965_000005__g004965	1	1	1	1
g003979_000005__g003979	1	1	1	1
g003188_000004__g003188	1	1	1	1
g000704_1_000013__g000704_1	1	1	1	1
g004857_000005__g004857	1	1	1	1
g003533_000005__g003533	1	1	1	1
g009493_000006__g009493	1	1	1	1
g004722_000005__g004722	1	1	1	1
g002666_000005__g002666	1	1	1	1
g003071_000005__g003071	1	1	1	1
g004399_000004__g004399	1	1	1	1
g000933_000004__g000933	1	1	1	1
g003244_000005__g003244	1	1	1	1
g002709_000004__g002709	1	1	1	1
g001923_000004__g001923	1	1	1	1
g003486_000004__g003486	1	1	1	1
g000454_000003__g000454	1	1	1	1
g003492_000005__g003492	1	1	1	1
g004344_000005__g004344	1	1	1	1
g003106_000005__g003106	1	1	1	1
g000735_000002__g000735	1	1	1	1
g003306_000005__g003306	1	1	1	1
g002956_000005__g002956	1	1	1	1
g004241_000005__g004241	1	1	1	1
g002794_000005__g002794	1	1	1	1
g005099_000005__g005099	1	1	1	1
g005260_000005__g005260	1	1	1	1
g002043_000003__g002043	1	1	1	1
g003363_000005__g003363	1	1	1	1
g003121_000005__g003121	1	1	1	1
g001403_000005__g001403	1	1	1	1
g001221_1_000007__g001221_1	1	1	1	1
g004043_000005__g004043	1	1	1	1
g002953_000004__g002953	1	1	1	1
g002206_000005__g002206	1	1	1	1
g002096_000005__g002096	1	1	1	1
g000432_1_000004__g000432_1	1	1	1	1
g003098_000005__g003098	1	1	1	1
g002351_000005__g002351	1	1	1	1
g006429_000005__g006429	1	1	1	1
g002164_000004__g002164	1	1	1	1
g000435_1_000012__g000435_1	1	1	1	1
g001810_000003__g001810	1	1	1	1
g000544_000004__g000544	1	1	1	1
g002505_000005__g002505	1	1	1	1
g003313_000005__g003313	1	1	1	1
g001352_000005__g001352	1	1	1	1
g000029_000006__g000029	1	1	1	1
g000965_000003__g000965	1	1	1	1
g001514_000004__g001514	1	1	1	1
g006546_000005__g006546	1	1	1	1
g001750_000004__g001750	1	1	1	1
g003275_000005__g003275	1	1	1	1
g001098_000003__g001098	1	1	1	1
g004432_000005__g004432	1	1	1	1
g002020_000003__g002020	1	1	1	1
g002932_000004__g002932	1	1	1	1
g005271_000005__g005271	1	1	1	1
g005858_000005__g005858	1	1	1	1
g001886_000005__g001886	1	1	1	1
g004875_000005__g004875	1	1	1	1
g004089_000005__g004089	1	1	1	1
g004126_000005__g004126	1	1	1	1
g002756_000004__g002756	1	1	1	1
g005240_000005__g005240	1	1	1	1
g006465_000005__g006465	1	1	1	1
g001594_2_000025__g001594_2	1	1	1	1
g003186_1_000008__g003186_1	1	1	1	1
g003802_000005__g003802	1	1	1	1
g003285_000004__g003285	1	1	1	1
g002017_000003__g002017	1	1	1	1
g001523_000004__g001523	1	1	1	1
g001484_000005__g001484	1	1	1	1
g001259_000005__g001259	1	1	1	1
g000693_1_000008__g000693_1	1	1	1	1
g002181_1_000008__g002181_1	1	1	1	1
g005561_000005__g005561	1	1	1	1
g002056_1_000009__g002056_1	1	1	1	1
g001782_1_000008__g001782_1	1	1	1	1
g005024_000005__g005024	1	1	1	1
g002169_000003__g002169	1	1	1	1
g002178_000004__g002178	1	1	1	1
g003279_000005__g003279	1	1	1	1
g004100_000005__g004100	1	1	1	1
g002622_000004__g002622	1	1	1	1
g002441_000005__g002441	1	1	1	1
g004510_000005__g004510	1	1	1	1
g006001_000005__g006001	1	1	1	1
g006265_000005__g006265	1	1	1	1
g004506_000005__g004506	1	1	1	1
g005544_000005__g005544	1	1	1	1
g003867_000005__g003867	1	1	1	1
g005181_000005__g005181	1	1	1	1
g003527_000005__g003527	1	1	1	1
g000793_1_000009__g000793_1	1	1	1	1
g001961_1_000004__g001961_1	1	1	1	1
g000468_1_000005__g000468_1	1	1	1	1
g003109_000004__g003109	1	1	1	1
g001873_000004__g001873	1	1	1	1
g001650_000004__g001650	1	1	1	1
g000772_000004__g000772	1	1	1	1
g000930_000004__g000930	1	1	1	1
g000789_000004__g000789	1	1	1	1
g001552_000004__g001552	1	1	1	1
g002728_000005__g002728	1	1	1	1
g004917_000005__g004917	1	1	1	1
g004406_000005__g004406	1	1	1	1
g005069_000005__g005069	1	1	1	1
g006162_000005__g006162	1	1	1	1
g004838_000005__g004838	1	1	1	1
g004925_000005__g004925	1	1	1	1
g001581_000004__g001581	1	1	1	1
g002057_000003__g002057	1	1	1	1
g003448_000004__g003448	1	1	1	1
g005123_000005__g005123	1	1	1	1
g004614_000005__g004614	1	1	1	1
g005034_000005__g005034	1	1	1	1
g000046_000006__g000046	1	1	1	1
g001538_000004__g001538	1	1	1	1
g001865_000004__g001865	1	1	1	1
g002030_000004__g002030	1	1	1	1
g005515_000005__g005515	1	1	1	1
g003888_000005__g003888	1	1	1	1
g004961_000005__g004961	1	1	1	1
g003997_000005__g003997	1	1	1	1
g001685_000004__g001685	1	1	1	1
g001376_000003__g001376	1	1	1	1
g000628_1_000009__g000628_1	1	1	1	1
g003956_000004__g003956	1	1	1	1
g006243_000005__g006243	1	1	1	1
g004227_000004__g004227	1	1	1	1
g004378_000004__g004378	1	1	1	1
g001210_1_000009__g001210_1	1	1	1	1
g003464_000004__g003464	1	1	1	1
g000012_000006__g000012	1	1	1	1
g000285_2_000024__g000285_2	1	1	1	1
g001906__g001906	1	1	1	1
g002333_000005__g002333	1	1	1	1
g002960_000005__g002960	1	1	1	1
g002734_1_000010__g002734_1	1	1	1	1
g002062_000005__g002062	1	1	1	1
g002223_000005__g002223	1	1	1	1
g005130_000005__g005130	1	1	1	1
g004045_000005__g004045	1	1	1	1
g003878_000005__g003878	1	1	1	1
g002205_000004__g002205	1	1	1	1
g005348_000005__g005348	1	1	1	1
g001543_1_000007__g001543_1	1	1	1	1
g005286_000005__g005286	1	1	1	1
g004291_000005__g004291	1	1	1	1
g005094_000005__g005094	1	1	1	1
g002255_000003__g002255	1	1	1	1
g000555_1_000008__g000555_1	1	1	1	1
g000066_000006__g000066	1	1	1	1
g006508_000005__g006508	1	1	1	1
g005367_000005__g005367	1	1	1	1
g000018_000006__g000018	1	1	1	1
g005208_000005__g005208	1	1	1	1
g000028_000006__g000028	1	1	1	1
g006948_000005__g006948	1	1	1	1
g000077_000006__g000077	1	1	1	1
g000001_000006__g000001	1	1	1	1
g005721_000004__g005721	1	1	1	1
g005660_000005__g005660	1	1	1	1
g000023_000006__g000023	1	1	1	1
g005618_000005__g005618	1	1	1	1
g000058_000006__g000058	1	1	1	1
g000014_000006__g000014	1	1	1	1
g005534_000005__g005534	1	1	1	1
g002835_000004__g002835	1	1	1	1
g004680_000005__g004680	1	1	1	1
g001610_000004__g001610	1	1	1	1
g002637_000004__g002637	1	1	1	1
g005185_000005__g005185	1	1	1	1
g001966_000003__g001966	1	1	1	1
g002736_000005__g002736	1	1	1	1
g003105_000004__g003105	1	1	1	1
g003615_000005__g003615	1	1	1	1
g002677_000004__g002677	1	1	1	1
g003243_000004__g003243	1	1	1	1
g004486_000004__g004486	1	1	1	1
g004669_000005__g004669	1	1	1	1
g005115_000005__g005115	1	1	1	1
g002134_000004__g002134	1	1	1	1
g000073_000006__g000073	1	1	1	1
g000103_1_000010__g000103_1	1	1	1	1
g000267_1_000008__g000267_1	1	1	1	1
g004134_000005__g004134	1	1	1	1
g002864_000004__g002864	1	1	1	1
g004305_000005__g004305	1	1	1	1
g004198_000004__g004198	1	1	1	1
g005147_000004__g005147	1	1	1	1
g001021_1_000004__g001021_1	1	1	1	1
g000252_1_000018__g000252_1	1	1	1	1
g001064_1_000011__g001064_1	1	1	1	1
g002989_000003__g002989	1	1	1	1
g004296_000004__g004296	1	1	1	1
g002387_000002__g002387	1	1	1	1
g004758_000004__g004758	1	1	1	1
g003255_000003__g003255	1	1	1	1
g005451_000005__g005451	1	1	1	1
g003269_000004__g003269	1	1	1	1
g003645_000004__g003645	1	1	1	1
g003088_000004__g003088	1	1	1	1
g000865_1_000012__g000865_1	1	1	1	1
g004903_000005__g004903	1	1	1	1
g004886_000004__g004886	1	1	1	1
g002191_000004__g002191	1	1	1	1
g004020_000004__g004020	1	1	1	1
g005450_000005__g005450	1	1	1	1
g000832_000004__g000832	1	1	1	1
g003218_000004__g003218	1	1	1	1
g005338_000005__g005338	1	1	1	1
g003532_000004__g003532	1	1	1	1
g002672_000004__g002672	1	1	1	1
g000786_000002__g000786	1	1	1	1
g003813_000004__g003813	1	1	1	1
g002335_000003__g002335	1	1	1	1
g003434_1_000004__g003434_1	1	1	1	1
g004945_000004__g004945	1	1	1	1
g003933_000005__g003933	1	1	1	1
g000050_000006__g000050	1	1	1	1
g003592_000005__g003592	1	1	1	1
g004994_000004__g004994	1	1	1	1
g005465_000005__g005465	1	1	1	1
g005217_000005__g005217	1	1	1	1
g006099_000005__g006099	1	1	1	1
g002354_000004__g002354	1	1	1	1
g002810_000005__g002810	1	1	1	1
g005198_000005__g005198	1	1	1	1
g005819_000005__g005819	1	1	1	1
g002440_000004__g002440	1	1	1	1
g004891_000005__g004891	1	1	1	1
g003191_000005__g003191	1	1	1	1
g001028_2_000005__g001028_2	1	1	1	1
g001028_1_000006__g001028_1	1	1	1	1
g005993_000005__g005993	1	1	1	1
g000040_000006__g000040	1	1	1	1
g003946_000005__g003946	1	1	1	1
g003936_000005__g003936	1	1	1	1
g006281_000005__g006281	1	1	1	1
g003039_000004__g003039	1	1	1	1
g003259_000005__g003259	1	1	1	1
g000052_000006__g000052	1	1	1	1
g002375_000005__g002375	1	1	1	1
g003077_000005__g003077	1	1	1	1
g005277_000005__g005277	1	1	1	1
g001455_2_000012__g001455_2	1	1	1	1
g002038_000004__g002038	1	1	1	1
g003564_000005__g003564	1	1	1	1
g002396_000004__g002396	1	1	1	1
g001046_000004__g001046	1	1	1	1
g004714_000005__g004714	1	1	1	1
g005055_000005__g005055	1	1	1	1
g005019_000005__g005019	1	1	1	1
g000041_000006__g000041	1	1	1	1
g003521_000004__g003521	1	1	1	1
g004242_000005__g004242	1	1	1	1
g004670_000005__g004670	1	1	1	1
g005453_000005__g005453	1	1	1	1
g004069_000005__g004069	1	1	1	1
g004896_000005__g004896	1	1	1	1
g000931_000004__g000931	1	1	1	1
g003885_000004__g003885	1	1	1	1
g004884_000005__g004884	1	1	1	1
g003916_1_000004__g003916_1	1	1	1	1
g004410_000004__g004410	1	1	1	1
g002585_000005__g002585	1	1	1	1
g006871_000005__g006871	1	1	1	1
g003262_000005__g003262	1	1	1	1
g004107_000005__g004107	1	1	1	1
g003351_000004__g003351	1	1	1	1
g005008_000005__g005008	1	1	1	1
g003385_000004__g003385	1	1	1	1
g002772_000004__g002772	1	1	1	1
g004771_000005__g004771	1	1	1	1
g000209_1_000004__g000209_1	1	1	1	1
g002582_000005__g002582	1	1	1	1
g001108_000004__g001108	1	1	1	1
g003148_000005__g003148	1	1	1	1
g000648_3_000022__g000648_3	1	1	1	1
g005003_000005__g005003	1	1	1	1
g001375_000004__g001375	1	1	1	1
g001335_000003__g001335	1	1	1	1
g004958_000005__g004958	1	1	1	1
g006310_000004__g006310	1	1	1	1
g000491_000003__g000491	1	1	1	1
g000093_4_000017__g000093_4	1	1	1	1
g000093_5_000005__g000093_5	1	1	1	1
g000336_000002__g000336	1	1	1	1
g003826_000005__g003826	1	1	1	1
g002881_000004__g002881	1	1	1	1
g004341_000005__g004341	1	1	1	1
g005337_000005__g005337	1	1	1	1
g001812_000005__g001812	1	1	1	1
g001569_000004__g001569	1	1	1	1
g004120_000005__g004120	1	1	1	1
g003510_000004__g003510	1	1	1	1
g006841_000005__g006841	1	1	1	1
g005246_000005__g005246	1	1	1	1
g002379_000004__g002379	1	1	1	1
g007065_000005__g007065	1	1	1	1
g001521_000004__g001521	1	1	1	1
g002452_000004__g002452	1	1	1	1
g001634_000004__g001634	1	1	1	1
g003926_000005__g003926	1	1	1	1
g002809_000004__g002809	1	1	1	1
g002004_000005__g002004	1	1	1	1
g000667_1_000010__g000667_1	1	1	1	1
g003631_000004__g003631	1	1	1	1
g000388_1_000013__g000388_1	1	1	1	1
g005149_000005__g005149	1	1	1	1
g001024_000003__g001024	1	1	1	1
g005385_000005__g005385	1	1	1	1
g005119_000005__g005119	1	1	1	1
g010132_000006__g010132	1	1	1	1
g000540_000003__g000540	1	1	1	1
g002200_000005__g002200	1	1	1	1
g000753_1_000013__g000753_1	1	1	1	1
g003323_000005__g003323	1	1	1	1
g005068_000005__g005068	1	1	1	1
g001084_1_000007__g001084_1	1	1	1	1
g004469_000005__g004469	1	1	1	1
g005558_000005__g005558	1	1	1	1
g005875_000006__g005875	1	1	1	1
g000034_000006__g000034	1	1	1	1
g003018_000005__g003018	1	1	1	1
g004889_000005__g004889	1	1	1	1
g005972_000005__g005972	1	1	1	1
g002870_000005__g002870	1	1	1	1
g006156_000005__g006156	1	1	1	1
g003877_000005__g003877	1	1	1	1
g002617_000004__g002617	1	1	1	1
g000060_000006__g000060	1	1	1	1
g002141_000004__g002141	1	1	1	1
g000055_000006__g000055	1	1	1	1
g000880_1_000005__g000880_1	1	1	1	1
g000063_000006__g000063	1	1	1	1
g005060_000005__g005060	1	1	1	1
g003377_000005__g003377	1	1	1	1
g000011_000006__g000011	1	1	1	1
g000064_000006__g000064	1	1	1	1
g004403_000005__g004403	1	1	1	1
g006276_000005__g006276	1	1	1	1
g001436_000004__g001436	1	1	1	1
g002303_000004__g002303	1	1	1	1
g005406_000005__g005406	1	1	1	1
g003648_000005__g003648	1	1	1	1
g003608_000004__g003608	1	1	1	1
g000015_000006__g000015	1	1	1	1
g004898_000005__g004898	1	1	1	1
g002329_000004__g002329	1	1	1	1
g002782_000005__g002782	1	1	1	1
g006161_000005__g006161	1	1	1	1
g004162_000005__g004162	1	1	1	1
g006313_000005__g006313	1	1	1	1
g004389_000005__g004389	1	1	1	1
g003864_000005__g003864	1	1	1	1
g005919_000005__g005919	1	1	1	1
g004364_000005__g004364	1	1	1	1
g003037_000005__g003037	1	1	1	1
g000065_000006__g000065	1	1	1	1
g007143_000005__g007143	1	1	1	1
g001304_000003__g001304	1	1	1	1
g005345_000005__g005345	1	1	1	1
g003296_000005__g003296	1	1	1	1
g006262_000005__g006262	1	1	1	1
g003563_000005__g003563	1	1	1	1
g006273_000005__g006273	1	1	1	1
g000983_000003__g000983	1	1	1	1
g001717_000005__g001717	1	1	1	1
g004116_000004__g004116	1	1	1	1
g003909_000005__g003909	1	1	1	1
g001713_000004__g001713	1	1	1	1
g002495_000004__g002495	1	1	1	1
g000644_1_000019__g000644_1	1	1	1	1
g002338_000004__g002338	1	1	1	1
g000630_000003__g000630	1	1	1	1
g001207_000003__g001207	1	1	1	1
g005422_000005__g005422	1	1	1	1
g005953_000005__g005953	1	1	1	1
g002529_1_000009__g002529_1	1	1	1	1
g005552_000005__g005552	1	1	1	1
g003373_000004__g003373	1	1	1	1
g004868_000005__g004868	1	1	1	1
g002309_000004__g002309	1	1	1	1
g000757_1_000018__g000757_1	1	1	1	1
g004892_000004__g004892	1	1	1	1
g004308_000004__g004308	1	1	1	1
g002694_000004__g002694	1	1	1	1
g004720_000005__g004720	1	1	1	1
g004366_000004__g004366	1	1	1	1
g000950_000004__g000950	1	1	1	1
g005207_000005__g005207	1	1	1	1
g005588_000003__g005588	1	1	1	1
g003923_000005__g003923	1	1	1	1
g003060_000005__g003060	1	1	1	1
g005062_000005__g005062	1	1	1	1
g001925_000005__g001925	1	1	1	1
g003334_000004__g003334	1	1	1	1
g003407_000004__g003407	1	1	1	1
g001786_000004__g001786	1	1	1	1
g002155_1_000011__g002155_1	1	1	1	1
g003613_000005__g003613	1	1	1	1
g003996_000004__g003996	1	1	1	1
g000277_1_000021__g000277_1	1	1	1	1
g003707_000004__g003707	1	1	1	1
g004175_000004__g004175	1	1	1	1
g001063_000004__g001063	1	1	1	1
g002269_1_000008__g002269_1	1	1	1	1
g004658_000005__g004658	1	1	1	1
g003083_000004__g003083	1	1	1	1
g005232_000004__g005232	1	1	1	1
g003332_000004__g003332	1	1	1	1
g003656_000005__g003656	1	1	1	1
g004105_000004__g004105	1	1	1	1
g004660_000005__g004660	1	1	1	1
g004861_000005__g004861	1	1	1	1
g002775_000004__g002775	1	1	1	1
g005224_000005__g005224	1	1	1	1
g005305_000005__g005305	1	1	1	1
g002862_000004__g002862	1	1	1	1
g002152_000005__g002152	1	1	1	1
g006664_000005__g006664	1	1	1	1
g002377_000005__g002377	1	1	1	1
g002793_000004__g002793	1	1	1	1
g002844_000005__g002844	1	1	1	1
g003509_000004__g003509	1	1	1	1
g001470_000004__g001470	1	1	1	1
g006115_000005__g006115	1	1	1	1
g001467_1_000007__g001467_1	1	1	1	1
g000167_1_000009__g000167_1	1	1	1	1
g001359_000004__g001359	1	1	1	1
g002616_000004__g002616	1	1	1	1
g003786_000005__g003786	1	1	1	1
g000826_000002__g000826	1	1	1	1
g004931_000005__g004931	1	1	1	1
g002138_000005__g002138	1	1	1	1
g001081_000004__g001081	1	1	1	1
g002685_000004__g002685	1	1	1	1
g004254_000005__g004254	1	1	1	1
g002428_000005__g002428	1	1	1	1
g003991_000005__g003991	1	1	1	1
g001972_000004__g001972	1	1	1	1
g001505_1_000005__g001505_1	1	1	1	1
g004526_2_000016__g004526_2	1	1	1	1
g001981_000004__g001981	1	1	1	1
g004789_000005__g004789	1	1	1	1
g006646_000005__g006646	1	1	1	1
g004841_000005__g004841	1	1	1	1
g003470_000005__g003470	1	1	1	1
g000252_2_000014__g000252_2	1	1	1	1
g001702_000004__g001702	1	1	1	1
g000940_000004__g000940	1	1	1	1
g003248_000005__g003248	1	1	1	1
g001201_000003__g001201	1	1	1	1
g000247_1_000004__g000247_1	1	1	1	1
g004211_000004__g004211	1	1	1	1
g002352_000004__g002352	1	1	1	1
g003217_1_000009__g003217_1	1	1	1	1
g004232_000006__g004232	1	1	1	1
g005177_000005__g005177	1	1	1	1
g003199_000004__g003199	1	1	1	1
g001922_000003__g001922	1	1	1	1
g006680_000005__g006680	1	1	1	1
g004814_000005__g004814	1	1	1	1
g005215_000005__g005215	1	1	1	1
g000848_2_000007__g000848_2	1	1	1	1
g003304_000004__g003304	1	1	1	1
g005237_000005__g005237	1	1	1	1
g004153_000004__g004153	1	1	1	1
g002233_000004__g002233	1	1	1	1
g004233_000005__g004233	1	1	1	1
g001410_000005__g001410	1	1	1	1
g002905_000001__g002905	1	1	1	1
g004490_000005__g004490	1	1	1	1
g003151_000004__g003151	1	1	1	1
g003859_000004__g003859	1	1	1	1
g003220_000005__g003220	1	1	1	1
g005065_000005__g005065	1	1	1	1
g001876_000004__g001876	1	1	1	1
g003779_1_000007__g003779_1	1	1	1	1
g004921_000005__g004921	1	1	1	1
g003393_000005__g003393	1	1	1	1
g001665_000005__g001665	1	1	1	1
g003744_000004__g003744	1	1	1	1
g000049_000006__g000049	1	1	1	1
g002385_000004__g002385	1	1	1	1
g002774_000004__g002774	1	1	1	1
g003211_000005__g003211	1	1	1	1
g004767_000005__g004767	1	1	1	1
g004899_000005__g004899	1	1	1	1
g004349_000003__g004349	1	1	1	1
g002777_1_000007__g002777_1	1	1	1	1
g003096_000004__g003096	1	1	1	1
g002193_000005__g002193	1	1	1	1
g003439_000005__g003439	1	1	1	1
g001049_1_000011__g001049_1	1	1	1	1
g005641_000005__g005641	1	1	1	1
g000486_000003__g000486	1	1	1	1
g002161_000004__g002161	1	1	1	1
g003298_000005__g003298	1	1	1	1
g002986_000004__g002986	1	1	1	1
g003177_000004__g003177	1	1	1	1
g001561_000003__g001561	1	1	1	1
g002883_000004__g002883	1	1	1	1
g000024_000006__g000024	1	1	1	1
g002644_1_000011__g002644_1	1	1	1	1
g005150_000005__g005150	1	1	1	1
g004479_000005__g004479	1	1	1	1
g006482_000005__g006482	1	1	1	1
g006764_000005__g006764	1	1	1	1
g001549_000002__g001549	1	1	1	1
g003961_000003__g003961	1	1	1	1
g005442_000005__g005442	1	1	1	1
g005213_000005__g005213	1	1	1	1
g002029_000004__g002029	1	1	1	1
g002764_000004__g002764	1	1	1	1
g001397_000003__g001397	1	1	1	1
g001508_1_000007__g001508_1	1	1	1	1
g003379_000004__g003379	1	1	1	1
g002990_000004__g002990	1	1	1	1
g003622_000004__g003622	1	1	1	1
g003008_000005__g003008	1	1	1	1
g003637_000005__g003637	1	1	1	1
g002317_000004__g002317	1	1	1	1
g000928_000004__g000928	1	1	1	1
g000659_000004__g000659	1	1	1	1
g002702_000004__g002702	1	1	1	1
g004401_000005__g004401	1	1	1	1
g001817_000004__g001817	1	1	1	1
g003453_000004__g003453	1	1	1	1
g004936_000005__g004936	1	1	1	1
g005165_000005__g005165	1	1	1	1
g004951_000006__g004951	1	1	1	1
g001622_000004__g001622	1	1	1	1
g004355_000005__g004355	1	1	1	1
g002778_000005__g002778	1	1	1	1
g001728_1_000007__g001728_1	1	1	1	1
g003021_000005__g003021	1	1	1	1
g005473_000005__g005473	1	1	1	1
g003473_000005__g003473	1	1	1	1
g003139_000005__g003139	1	1	1	1
g005229_000006__g005229	1	1	1	1
g006782_000005__g006782	1	1	1	1
g004578_000005__g004578	1	1	1	1
g005441_000004__g005441	1	1	1	1
g003327_000005__g003327	1	1	1	1
g004437_000005__g004437	1	1	1	1
g001911_000004__g001911	1	1	1	1
g001271_000004__g001271	1	1	1	1
g003054_000004__g003054	1	1	1	1
g000678_000003__g000678	1	1	1	1
g001102_1_000008__g001102_1	1	1	1	1
g001062_1_000005__g001062_1	1	1	1	1
g002599_000004__g002599	1	1	1	1
g002294_000004__g002294	1	1	1	1
g000141_1_000017__g000141_1	1	1	1	1
g001159_000004__g001159	1	1	1	1
g002287_000004__g002287	1	1	1	1
g001672_000004__g001672	1	1	1	1
g001473_000004__g001473	1	1	1	1
g002263_000004__g002263	1	1	1	1
g002959_000005__g002959	1	1	1	1
g002978_000004__g002978	1	1	1	1
g005581_000005__g005581	1	1	1	1
g005176_000005__g005176	1	1	1	1
g001639_000005__g001639	1	1	1	1
g001828_000005__g001828	1	1	1	1
g000484_1_000015__g000484_1	1	1	1	1
g002331_000005__g002331	1	1	1	1
g000402_1_000009__g000402_1	1	1	1	1
g002769_000004__g002769	1	1	1	1
g003321_000004__g003321	1	1	1	1
g004058_1_000008__g004058_1	1	1	1	1
g003746_000005__g003746	1	1	1	1
g004173_000005__g004173	1	1	1	1
g002571_000005__g002571	1	1	1	1
g005225_000005__g005225	1	1	1	1
g005018_000006__g005018	1	1	1	1
g001798_000004__g001798	1	1	1	1
g001668_000005__g001668	1	1	1	1
g003835_000005__g003835	1	1	1	1
g001317_000004__g001317	1	1	1	1
g007154_000005__g007154	1	1	1	1
g002111_000004__g002111	1	1	1	1
g005204_000005__g005204	1	1	1	1
g003284_000004__g003284	1	1	1	1
g001309_000004__g001309	1	1	1	1
g000450_000003__g000450	1	1	1	1
g003123_000004__g003123	1	1	1	1
g001826_1_000012__g001826_1	1	1	1	1
g000146_5_000049__g000146_5	1	1	1	1
g004387_000005__g004387	1	1	1	1
g002315_000003__g002315	1	1	1	1
g005900_000005__g005900	1	1	1	1
g005122_000005__g005122	1	1	1	1
g003720_000004__g003720	1	1	1	1
g004895_000005__g004895	1	1	1	1
g003701_000005__g003701	1	1	1	1
g001390_000004__g001390	1	1	1	1
g004098_000005__g004098	1	1	1	1
g003606_1_000008__g003606_1	1	1	1	1
g003370_000004__g003370	1	1	1	1
g002757_000004__g002757	1	1	1	1
g002559_000005__g002559	1	1	1	1
g005138_000005__g005138	1	1	1	1
g005135_000004__g005135	1	1	1	1
g005303_000005__g005303	1	1	1	1
g000340_000003__g000340	1	1	1	1
g006153_000005__g006153	1	1	1	1
g004207_000005__g004207	1	1	1	1
g000477_000003__g000477	1	1	1	1
g005444_000005__g005444	1	1	1	1
g002899_000005__g002899	1	1	1	1
g003300_000005__g003300	1	1	1	1
g005081_000005__g005081	1	1	1	1
g001904_000004__g001904	1	1	1	1
g002171_000005__g002171	1	1	1	1
g003520_000004__g003520	1	1	1	1
g002900_1_000007__g002900_1	1	1	1	1
g002900_2_000012__g002900_2	1	1	1	1
g002800_000005__g002800	1	1	1	1
g004223_000005__g004223	1	1	1	1
g001576_000004__g001576	1	1	1	1
g005218_000005__g005218	1	1	1	1
g000651_000005__g000651	1	1	1	1
g000346_000003__g000346	1	1	1	1
g003091_000005__g003091	1	1	1	1
g004995_000005__g004995	1	1	1	1
g006110_000005__g006110	1	1	1	1
g004531_000005__g004531	1	1	1	1
g004734_000005__g004734	1	1	1	1
g005082_000005__g005082	1	1	1	1
g002392_000005__g002392	1	1	1	1
g003585_000005__g003585	1	1	1	1
g002394_000005__g002394	1	1	1	1
g003939_000005__g003939	1	1	1	1
g006524_000005__g006524	1	1	1	1
g006317_000005__g006317	1	1	1	1
g001846_000004__g001846	1	1	1	1
g006875_000005__g006875	1	1	1	1
g004536_000004__g004536	1	1	1	1
g000006_000006__g000006	1	1	1	1
g005491_000004__g005491	1	1	1	1
g000038_000006__g000038	1	1	1	1
g004354_000005__g004354	1	1	1	1
g005047_000005__g005047	1	1	1	1
g003149_000005__g003149	1	1	1	1
g002780_000004__g002780	1	1	1	1
g003579_000005__g003579	1	1	1	1
g001762_000003__g001762	1	1	1	1
g002703_000005__g002703	1	1	1	1
g002832_000005__g002832	1	1	1	1
g002968_000005__g002968	1	1	1	1
g004417_000005__g004417	1	1	1	1
g000093_1_000081__g000093_1	1	1	1	1
g001965_000004__g001965	1	1	1	1
g000096_5_000076__g000096_5	1	1	1	1
g005867_000005__g005867	1	1	1	1
g004053_000005__g004053	1	1	1	1
g002607_000004__g002607	1	1	1	1
g000648_2_000019__g000648_2	1	1	1	1
g004935_000005__g004935	1	1	1	1
g001829_000003__g001829	1	1	1	1
g003190_000005__g003190	1	1	1	1
g002341_000005__g002341	1	1	1	1
g006778_000005__g006778	1	1	1	1
g002399_000005__g002399	1	1	1	1
g002362_000004__g002362	1	1	1	1
g000301_000001__g000301	1	1	1	1
g002583_1_000007__g002583_1	1	1	1	1
g003239_000004__g003239	1	1	1	1
g004003_000005__g004003	1	1	1	1
g006718_000003__g006718	1	1	1	1
g000616_1_000012__g000616_1	1	1	1	1
g003529_000004__g003529	1	1	1	1
g004042_000005__g004042	1	1	1	1
g003508_000005__g003508	1	1	1	1
g002302_000004__g002302	1	1	1	1
g004147_000005__g004147	1	1	1	1
g002875_000004__g002875	1	1	1	1
g002074_000003__g002074	1	1	1	1
g000828_000003__g000828	1	1	1	1
g002929_000004__g002929	1	1	1	1
g003187_000005__g003187	1	1	1	1
g006606_000005__g006606	1	1	1	1
g000047_000006__g000047	1	1	1	1
g004144_000005__g004144	1	1	1	1
g002901_000004__g002901	1	1	1	1
g005120_000005__g005120	1	1	1	1
g000026_000006__g000026	1	1	1	1
g006714_000004__g006714	1	1	1	1
g000048_000006__g000048	1	1	1	1
g005939_000005__g005939	1	1	1	1
g005173_000005__g005173	1	1	1	1
g004849_000005__g004849	1	1	1	1
g002445_1_000010__g002445_1	1	1	1	1
g000889_000004__g000889	1	1	1	1
g000305_1_000011__g000305_1	1	1	1	1
g000973_000004__g000973	1	1	1	1
g000848_1_000011__g000848_1	1	1	1	1
g004721_000005__g004721	1	1	1	1
g000288_1_000009__g000288_1	1	1	1	1
g003798_000005__g003798	1	1	1	1
g002397_000004__g002397	1	1	1	1
g003604_000004__g003604	1	1	1	1
g004777_000005__g004777	1	1	1	1
g004915_000005__g004915	1	1	1	1
g003578_000004__g003578	1	1	1	1
g003766_000005__g003766	1	1	1	1
g002436_000004__g002436	1	1	1	1
g002123_000005__g002123	1	1	1	1
g004470_000005__g004470	1	1	1	1
g006417_000006__g006417	1	1	1	1
g002372_000004__g002372	1	1	1	1
g003868_000005__g003868	1	1	1	1
g001340_000003__g001340	1	1	1	1
g005151_000005__g005151	1	1	1	1
g001743_1_000007__g001743_1	1	1	1	1
g001385_000004__g001385	1	1	1	1
g001326_000004__g001326	1	1	1	1
g003417_000005__g003417	1	1	1	1
g002581_000005__g002581	1	1	1	1
g000715_000004__g000715	1	1	1	1
g000951_2_000012__g000951_2	1	1	1	1
g005427_000005__g005427	1	1	1	1
g000840_000004__g000840	1	1	1	1
g002993_000004__g002993	1	1	1	1
g000998_1_000007__g000998_1	1	1	1	1
g004109_000005__g004109	1	1	1	1
g004299_000005__g004299	1	1	1	1
g003523_000005__g003523	1	1	1	1
g002555_000005__g002555	1	1	1	1
g004941_000006__g004941	1	1	1	1
g002027_1_000006__g002027_1	1	1	1	1
g000867_000004__g000867	1	1	1	1
g002731_000004__g002731	1	1	1	1
g000615_1_000007__g000615_1	1	1	1	1
g003612_000004__g003612	1	1	1	1
g000714_1_000005__g000714_1	1	1	1	1
g005186_000004__g005186	1	1	1	1
g000511_1_000003__g000511_1	1	1	1	1
g003900_000004__g003900	1	1	1	1
g000648_4_000020__g000648_4	1	1	1	1
g004080_000005__g004080	1	1	1	1
g000219_1_000029__g000219_1	1	1	1	1
g001455_1_000019__g001455_1	1	1	1	1
g002860_000004__g002860	1	1	1	1
g003783_000004__g003783	1	1	1	1
g005042_000005__g005042	1	1	1	1
g003616_000005__g003616	1	1	1	1
g001551_000004__g001551	1	1	1	1
g002482_000004__g002482	1	1	1	1
g002962_000003__g002962	1	1	1	1
g002904_000005__g002904	1	1	1	1
g000349_1_000007__g000349_1	1	1	1	1
g000555_2_000009__g000555_2	1	1	1	1
g003526_000005__g003526	1	1	1	1
g001069_000003__g001069	1	1	1	1
g000081_1_000048__g000081_1	1	1	1	1
g004641_000005__g004641	1	1	1	1
g001184_000004__g001184	1	1	1	1
g002478_000004__g002478	1	1	1	1
g004738_000005__g004738	1	1	1	1
g005580_000005__g005580	1	1	1	1
g006560_000005__g006560	1	1	1	1
g000713_000004__g000713	1	1	1	1
g005134_1_000009__g005134_1	1	1	1	1
g001251_1_000007__g001251_1	1	1	1	1
g005013_000005__g005013	1	1	1	1
g000096_2_000083__g000096_2	1	1	1	1
g003450_000005__g003450	1	1	1	1
g001626_1_000005__g001626_1	1	1	1	1
g001181_000004__g001181	1	1	1	1
g004960_000005__g004960	1	1	1	1
g003395_000005__g003395	1	1	1	1
g003376_000005__g003376	1	1	1	1
g005231_000005__g005231	1	1	1	1
g000590_1_000017__g000590_1	1	1	1	1
g001890_000004__g001890	1	1	1	1
g002467_000004__g002467	1	1	1	1
g002628_000005__g002628	1	1	1	1
g002896_000005__g002896	1	1	1	1
g005318_000005__g005318	1	1	1	1
g000465_1_000020__g000465_1	1	1	1	1
g003295_000005__g003295	1	1	1	1
g002910_000004__g002910	1	1	1	1
g001487_000004__g001487	1	1	1	1
g001566_000004__g001566	1	1	1	1
g004093_000006__g004093	1	1	1	1
g001488_000003__g001488	1	1	1	1
g003747_000004__g003747	1	1	1	1
g002100_000005__g002100	1	1	1	1
g000274_2_000014__g000274_2	1	1	1	1
g006411_000005__g006411	1	1	1	1
g005287_000005__g005287	1	1	1	1
g004926_000004__g004926	1	1	1	1
g006307_000005__g006307	1	1	1	1
g004111_000005__g004111	1	1	1	1
g002072_000005__g002072	1	1	1	1
g004485_000005__g004485	1	1	1	1
g003597_000005__g003597	1	1	1	1
g003374_000005__g003374	1	1	1	1
g003478_1_000008__g003478_1	1	1	1	1
g002664_000004__g002664	1	1	1	1
g002266_000004__g002266	1	1	1	1
g001017_000004__g001017	1	1	1	1
g003339_2_000008__g003339_2	1	1	1	1
g000431_1_000015__g000431_1	1	1	1	1
g001852_000004__g001852	1	1	1	1
g003428_000004__g003428	1	1	1	1
g001809_000005__g001809	1	1	1	1
g000543_000004__g000543	1	1	1	1
g002610_000005__g002610	1	1	1	1
g002852_000004__g002852	1	1	1	1
g006777_000005__g006777	1	1	1	1
g006109_000005__g006109	1	1	1	1
g001598_000004__g001598	1	1	1	1
g000422_1_000007__g000422_1	1	1	1	1
g002733_000004__g002733	1	1	1	1
g000229_1_000008__g000229_1	1	1	1	1
g002786_000004__g002786	1	1	1	1
g004579_000005__g004579	1	1	1	1
g002457_000004__g002457	1	1	1	1
g005022_000005__g005022	1	1	1	1
g003781_000005__g003781	1	1	1	1
g001147_000003__g001147	1	1	1	1
g005531_000005__g005531	1	1	1	1
g006959_000005__g006959	1	1	1	1
g004397_000004__g004397	1	1	1	1
g003828_000005__g003828	1	1	1	1
g004527_000005__g004527	1	1	1	1
g005717_000005__g005717	1	1	1	1
g003883_000005__g003883	1	1	1	1
g001953_000005__g001953	1	1	1	1
g006296_000005__g006296	1	1	1	1
g000039_000006__g000039	1	1	1	1
g006768_000005__g006768	1	1	1	1
g003309_000005__g003309	1	1	1	1
g007169_000005__g007169	1	1	1	1
g004226_000005__g004226	1	1	1	1
g004323_000005__g004323	1	1	1	1
g004265_000005__g004265	1	1	1	1
g006293_000005__g006293	1	1	1	1
g004068_000005__g004068	1	1	1	1
g003669_000004__g003669	1	1	1	1
g002298_000005__g002298	1	1	1	1
g000096_8_000072__g000096_8	1	1	1	1
g003411_000005__g003411	1	1	1	1
g004906_000005__g004906	1	1	1	1
g003552_000005__g003552	1	1	1	1
g001327_1_000008__g001327_1	1	1	1	1
g000787_1_000015__g000787_1	1	1	1	1
g000051_000006__g000051	1	1	1	1
g005236_000005__g005236	1	1	1	1
g003097_000005__g003097	1	1	1	1
g005005_000005__g005005	1	1	1	1
g004969_000005__g004969	1	1	1	1
g003137_1_000009__g003137_1	1	1	1	1
g000547_1_000009__g000547_1	1	1	1	1
g004130_000005__g004130	1	1	1	1
g001315_000003__g001315	1	1	1	1
g003912_000004__g003912	1	1	1	1
g005595_000005__g005595	1	1	1	1
g004273_000005__g004273	1	1	1	1
g002808_000004__g002808	1	1	1	1
g001985_000004__g001985	1	1	1	1
g005087_000005__g005087	1	1	1	1
g000987_1_000009__g000987_1	1	1	1	1
g001789_2_000021__g001789_2	1	1	1	1
g004104_000005__g004104	1	1	1	1
g000639_000003__g000639	1	1	1	1
g002269_2_000007__g002269_2	1	1	1	1
g000313_3_000009__g000313_3	1	1	1	1
g000240_2_000008__g000240_2	1	1	1	1
g002807_000005__g002807	1	1	1	1
g001992_000004__g001992	1	1	1	1
g002365_000003__g002365	1	1	1	1
g001522_1_000007__g001522_1	1	1	1	1
g001025_000004__g001025	1	1	1	1
g001402_000003__g001402	1	1	1	1
g004466_000005__g004466	1	1	1	1
g000959_000003__g000959	1	1	1	1
g002838_000004__g002838	1	1	1	1
g001491_000005__g001491	1	1	1	1
g001285_000003__g001285	1	1	1	1
g003907_000005__g003907	1	1	1	1
g002350_000004__g002350	1	1	1	1
g001871_000004__g001871	1	1	1	1
g001887_000004__g001887	1	1	1	1
g001355_000004__g001355	1	1	1	1
g001604_000004__g001604	1	1	1	1
g003273_000004__g003273	1	1	1	1
g000863_000004__g000863	1	1	1	1
g001801_000004__g001801	1	1	1	1
g002919_000005__g002919	1	1	1	1
g002517_000005__g002517	1	1	1	1
g004319_000005__g004319	1	1	1	1
g003960_000004__g003960	1	1	1	1
g000522_1_000007__g000522_1	1	1	1	1
g000076_000006__g000076	1	1	1	1
g003094_000004__g003094	1	1	1	1
g001101_000004__g001101	1	1	1	1
g003253_1_000008__g003253_1	1	1	1	1
g001472_000005__g001472	1	1	1	1
g003455_1_000006__g003455_1	1	1	1	1
g003651_000005__g003651	1	1	1	1
g001492_000004__g001492	1	1	1	1
g002258_000005__g002258	1	1	1	1
g000642_000004__g000642	1	1	1	1
g000535_1_000006__g000535_1	1	1	1	1
g002281_000003__g002281	1	1	1	1
g003683_000005__g003683	1	1	1	1
g002347_000004__g002347	1	1	1	1
g005883_000005__g005883	1	1	1	1
g003032_000004__g003032	1	1	1	1
g002739_000004__g002739	1	1	1	1
g006896_000005__g006896	1	1	1	1
g005443_000005__g005443	1	1	1	1
g005732_000005__g005732	1	1	1	1
g006770_000005__g006770	1	1	1	1
g000032_000006__g000032	1	1	1	1
g001704_1_000011__g001704_1	1	1	1	1
g005557_000003__g005557	1	1	1	1
g000061_000006__g000061	1	1	1	1
g003767_000005__g003767	1	1	1	1
g003197_000004__g003197	1	1	1	1
g001888_1_000007__g001888_1	1	1	1	1
g001934_000004__g001934	1	1	1	1
g001888_2_000012__g001888_2	1	1	1	1
g000263_1_000028__g000263_1	1	1	1	1
g001988_000005__g001988	1	1	1	1
g002995_000005__g002995	1	1	1	1
g005162_000005__g005162	1	1	1	1
g005727_000004__g005727	1	1	1	1
g003839_000005__g003839	1	1	1	1
g002086_000004__g002086	1	1	1	1
g005410_000005__g005410	1	1	1	1
g003806_000005__g003806	1	1	1	1
g004353_000005__g004353	1	1	1	1
g000318_1_000048__g000318_1	1	1	1	1
g004448_000004__g004448	1	1	1	1
g004746_000005__g004746	1	1	1	1
g003816_000005__g003816	1	1	1	1
g002706_000005__g002706	1	1	1	1
g000990_000004__g000990	1	1	1	1
g001609_2_000013__g001609_2	1	1	1	1
g003196_000005__g003196	1	1	1	1
g001221_2_000008__g001221_2	1	1	1	1
g000559_000001__g000559	1	1	1	1
g000438_1_000012__g000438_1	1	1	1	1
g004348_000005__g004348	1	1	1	1
g002156_000005__g002156	1	1	1	1
g004710_000005__g004710	1	1	1	1
g005722_000005__g005722	1	1	1	1
g004266_000004__g004266	1	1	1	1
g002416_000003__g002416	1	1	1	1
g003789_000005__g003789	1	1	1	1
g006505_000005__g006505	1	1	1	1
g003352_000005__g003352	1	1	1	1
g004026_000005__g004026	1	1	1	1
g006283_000005__g006283	1	1	1	1
g004294_000005__g004294	1	1	1	1
g003553_000004__g003553	1	1	1	1
g003305_000005__g003305	1	1	1	1
g003790_000005__g003790	1	1	1	1
g004822_000004__g004822	1	1	1	1
g002256_000004__g002256	1	1	1	1
g005195_000005__g005195	1	1	1	1
g003366_000004__g003366	1	1	1	1
g004477_000004__g004477	1	1	1	1
g002190_000004__g002190	1	1	1	1
g004224_000005__g004224	1	1	1	1
g005238_000005__g005238	1	1	1	1
g003898_000004__g003898	1	1	1	1
g003951_000005__g003951	1	1	1	1
g002602_1_000007__g002602_1	1	1	1	1
g002075_000003__g002075	1	1	1	1
g001989_000004__g001989	1	1	1	1
g004010_000004__g004010	1	1	1	1
g000926_000003__g000926	1	1	1	1
g000623_000004__g000623	1	1	1	1
g001533_1_000007__g001533_1	1	1	1	1
g004421_000005__g004421	1	1	1	1
g005363_000005__g005363	1	1	1	1
g003114_1_000009__g003114_1	1	1	1	1
g003156_000004__g003156	1	1	1	1
g004112_000005__g004112	1	1	1	1
g004168_000005__g004168	1	1	1	1
g003319_000005__g003319	1	1	1	1
g003431_000005__g003431	1	1	1	1
g001149_000004__g001149	1	1	1	1
g001994_000004__g001994	1	1	1	1
g001412_1_000020__g001412_1	1	1	1	1
g000901_000003__g000901	1	1	1	1
g002237_000004__g002237	1	1	1	1
g002336_000004__g002336	1	1	1	1
g001789_1_000022__g001789_1	1	1	1	1
g011157_000006__g011157	1	1	1	1
g003550_1_000008__g003550_1	1	1	1	1
g003906_000005__g003906	1	1	1	1
g000007_000006__g000007	1	1	1	1
g006696_000005__g006696	1	1	1	1
g000057_000006__g000057	1	1	1	1
g004393_000005__g004393	1	1	1	1
g003801_000005__g003801	1	1	1	1
g001768_000004__g001768	1	1	1	1
g000009_000006__g000009	1	1	1	1
g004865_000005__g004865	1	1	1	1
g004391_000004__g004391	1	1	1	1
g001122_000003__g001122	1	1	1	1
g002928_000005__g002928	1	1	1	1
g001921_000004__g001921	1	1	1	1
g001448_000003__g001448	1	1	1	1
g001354_000004__g001354	1	1	1	1
g003574_000004__g003574	1	1	1	1
g002855_000005__g002855	1	1	1	1
g004452_000005__g004452	1	1	1	1
g000592_000004__g000592	1	1	1	1
g000748_000003__g000748	1	1	1	1
g001217_1_000006__g001217_1	1	1	1	1
g001495_000004__g001495	1	1	1	1
g002099_000004__g002099	1	1	1	1
g001136_000002__g001136	1	1	1	1
g001936_000004__g001936	1	1	1	1
g003893_000004__g003893	1	1	1	1
g000673_000001__g000673	1	1	1	1
g002179_000004__g002179	1	1	1	1
g004193_000005__g004193	1	1	1	1
g001783_000004__g001783	1	1	1	1
g002979_000005__g002979	1	1	1	1
g004869_000005__g004869	1	1	1	1
g003551_000004__g003551	1	1	1	1
g000616_2_000007__g000616_2	1	1	1	1
g004522_000003__g004522	1	1	1	1
g001267_1_000012__g001267_1	1	1	1	1
g006011_000005__g006011	1	1	1	1
g002497_000004__g002497	1	1	1	1
g006141_000005__g006141	1	1	1	1
g000966_1_000005__g000966_1	1	1	1	1
g000646_1_000009__g000646_1	1	1	1	1
g003210_000006__g003210	1	1	1	1
g003922_000005__g003922	1	1	1	1
g004980_000005__g004980	1	1	1	1
g004201_000004__g004201	1	1	1	1
g001452_000004__g001452	1	1	1	1
g004620_000004__g004620	1	1	1	1
g003170_000005__g003170	1	1	1	1
g003964_000005__g003964	1	1	1	1
g003618_000005__g003618	1	1	1	1
g000792_000001__g000792	1	1	1	1
g001950_000004__g001950	1	1	1	1
g004991_000005__g004991	1	1	1	1
g003577_000005__g003577	1	1	1	1
g002230_000004__g002230	1	1	1	1
g000900_1_000010__g000900_1	1	1	1	1
g002408_000004__g002408	1	1	1	1
g002506_000004__g002506	1	1	1	1
g002914_000005__g002914	1	1	1	1
g003796_000005__g003796	1	1	1	1
g003440_000005__g003440	1	1	1	1
g003280_000005__g003280	1	1	1	1
g000947_000004__g000947	1	1	1	1
g001814_000004__g001814	1	1	1	1
g001889_000003__g001889	1	1	1	1
g000853_000003__g000853	1	1	1	1
g000749_1_000004__g000749_1	1	1	1	1
g000679_1_000006__g000679_1	1	1	1	1
g002943_000003__g002943	1	1	1	1
g002492_000003__g002492	1	1	1	1
g000814_000003__g000814	1	1	1	1
g002318_000004__g002318	1	1	1	1
g004176_000004__g004176	1	1	1	1
g004990_000005__g004990	1	1	1	1
g001559_000004__g001559	1	1	1	1
g003247_000003__g003247	1	1	1	1
g002551_000005__g002551	1	1	1	1
g004002_1_000009__g004002_1	1	1	1	1
g003975_000005__g003975	1	1	1	1
g003489_000005__g003489	1	1	1	1
g002801_000004__g002801	1	1	1	1
g005350_000005__g005350	1	1	1	1
g004351_1_000007__g004351_1	1	1	1	1
g004537_000005__g004537	1	1	1	1
g006236_000005__g006236	1	1	1	1
g006773_000005__g006773	1	1	1	1
g003513_000004__g003513	1	1	1	1
g002678_1_000009__g002678_1	1	1	1	1
g003192_000005__g003192	1	1	1	1
g000335_1_000025__g000335_1	1	1	1	1
g000072_000006__g000072	1	1	1	1
g000465_2_000018__g000465_2	1	1	1	1
g005602_000005__g005602	1	1	1	1
g003539_000005__g003539	1	1	1	1
g004007_000003__g004007	1	1	1	1
g005636_000005__g005636	1	1	1	1
g000171_1_000050__g000171_1	1	1	1	1
g003845_000004__g003845	1	1	1	1
g004275_1_000007__g004275_1	1	1	1	1
g003398_1_000009__g003398_1	1	1	1	1
g006592_000005__g006592	1	1	1	1
g006631_000005__g006631	1	1	1	1
g004839_000005__g004839	1	1	1	1
g005143_000004__g005143	1	1	1	1
g001290_1_000009__g001290_1	1	1	1	1
g002268_000005__g002268	1	1	1	1
g000804__g000804	1	1	1	1
g003344_000004__g003344	1	1	1	1
g003625_000005__g003625	1	1	1	1
g000612_000004__g000612	1	1	1	1
g000709_000004__g000709	1	1	1	1
g002913_000004__g002913	1	1	1	1
g000397_000003__g000397	1	1	1	1
g003860_000004__g003860	1	1	1	1
g002232_000004__g002232	1	1	1	1
g005979_000005__g005979	1	1	1	1
g006701_000005__g006701	1	1	1	1
g001540_000004__g001540	1	1	1	1
g002587_000005__g002587	1	1	1	1
g002992_000003__g002992	1	1	1	1
g000062_000006__g000062	1	1	1	1
g004737_000005__g004737	1	1	1	1
g001579_000004__g001579	1	1	1	1
g002432_000005__g002432	1	1	1	1
g005282_000005__g005282	1	1	1	1
g001891_000004__g001891	1	1	1	1
g000533_1_000010__g000533_1	1	1	1	1
g000096_4_000075__g000096_4	1	1	1	1
g004759_000004__g004759	1	1	1	1
g000413_1_000015__g000413_1	1	1	1	1
g000525_000001__g000525	1	1	1	1
g003409_000005__g003409	1	1	1	1
g003312_000005__g003312	1	1	1	1
g002308_000005__g002308	1	1	1	1
g004222_000005__g004222	1	1	1	1
g000096_6_000048__g000096_6	1	1	1	1
g002304_000004__g002304	1	1	1	1
g003289_000005__g003289	1	1	1	1
g004115_000005__g004115	1	1	1	1
g006599_000005__g006599	1	1	1	1
g000653_000003__g000653	1	1	1	1
g000703_2_000010__g000703_2	1	1	1	1
g006609_000005__g006609	1	1	1	1
g000703_1_000006__g000703_1	1	1	1	1
g003788_000005__g003788	1	1	1	1
g002651_000003__g002651	1	1	1	1
g002752_000003__g002752	1	1	1	1
g006129_000005__g006129	1	1	1	1
g001071_000003__g001071	1	1	1	1
g003935_000005__g003935	1	1	1	1
g001869_000005__g001869	1	1	1	1
g004850_000005__g004850	1	1	1	1
g003066_1_000005__g003066_1	1	1	1	1
g001800_000005__g001800	1	1	1	1
g001784_000005__g001784	1	1	1	1
g002277_000003__g002277	1	1	1	1
g000394_000002__g000394	1	1	1	1
g003971_000005__g003971	1	1	1	1
g002008_000004__g002008	1	1	1	1
g002699_000003__g002699	1	1	1	1
g003770_000004__g003770	1	1	1	1
g005190_000005__g005190	1	1	1	1
g000276_000002__g000276	1	1	1	1
g002540_000005__g002540	1	1	1	1
g004937_000005__g004937	1	1	1	1
g001374_000004__g001374	1	1	1	1
g002977_1_000009__g002977_1	1	1	1	1
g002040_000003__g002040	1	1	1	1
g000081_4_000096__g000081_4	1	1	1	1
g004320_000005__g004320	1	1	1	1
g005174_000005__g005174	1	1	1	1
g000042_000006__g000042	1	1	1	1
g000660_1_000009__g000660_1	1	1	1	1
g001246_000004__g001246	1	1	1	1
g007044_000003__g007044	1	1	1	1
g002301_000003__g002301	1	1	1	1
g003386_000004__g003386	1	1	1	1
g003394_000005__g003394	1	1	1	1
g003427_000003__g003427	1	1	1	1
g004290_000005__g004290	1	1	1	1
g003454_000005__g003454	1	1	1	1
g004732_000005__g004732	1	1	1	1
g001975_000004__g001975	1	1	1	1
g006477_000005__g006477	1	1	1	1
g004423_000004__g004423	1	1	1	1
g000500_000004__g000500	1	1	1	1
g000173_1_000004__g000173_1	1	1	1	1
g004927_000005__g004927	1	1	1	1
g002279_000003__g002279	1	1	1	1
g001847_000004__g001847	1	1	1	1
g001174_000004__g001174	1	1	1	1
g000838_000004__g000838	1	1	1	1
g000368_000004__g000368	1	1	1	1
g001366_000003__g001366	1	1	1	1
g002601_000004__g002601	1	1	1	1
g003234_000004__g003234	1	1	1	1
g000114_1_000021__g000114_1	1	1	1	1
g002300_000004__g002300	1	1	1	1
g002535_000004__g002535	1	1	1	1
g003792_000005__g003792	1	1	1	1
g006876_000005__g006876	1	1	1	1
g001878_000003__g001878	1	1	1	1
g003200_000005__g003200	1	1	1	1
g003418_000004__g003418	1	1	1	1
g000864_2_000007__g000864_2	1	1	1	1
g003100_000005__g003100	1	1	1	1
g006152_000006__g006152	1	1	1	1
g002539_000005__g002539	1	1	1	1
g001882_000005__g001882	1	1	1	1
g001002_000005__g001002	1	1	1	1
g000739_1_000004__g000739_1	1	1	1	1
g003871_000005__g003871	1	1	1	1
g000080_000006__g000080	1	1	1	1
g006222_000005__g006222	1	1	1	1
g000079_000006__g000079	1	1	1	1
g005659_000005__g005659	1	1	1	1
g002577_000004__g002577	1	1	1	1
g005106_000005__g005106	1	1	1	1
g005683_000004__g005683	1	1	1	1
g000020_000006__g000020	1	1	1	1
g001586_000004__g001586	1	1	1	1
g000414_000004__g000414	1	1	1	1
g001595_1_000007__g001595_1	1	1	1	1
g004075_000005__g004075	1	1	1	1
g000054_000006__g000054	1	1	1	1
g007055_000005__g007055	1	1	1	1
g004979_000005__g004979	1	1	1	1
g004970_000005__g004970	1	1	1	1
g003548_000004__g003548	1	1	1	1
g003227_000004__g003227	1	1	1	1
g000242_1_000004__g000242_1	1	1	1	1
g002220_1_000003__g002220_1	1	1	1	1
g000242_2_000005__g000242_2	1	1	1	1
g001332_000004__g001332	1	1	1	1
g002513_2_000011__g002513_2	1	1	1	1
g002426_000004__g002426	1	1	1	1
g000545_000003__g000545	1	1	1	1
g000910_000004__g000910	1	1	1	1
g004575_000005__g004575	1	1	1	1
g001151_1_000006__g001151_1	1	1	1	1
g002227_000004__g002227	1	1	1	1
g000698_000003__g000698	1	1	1	1
g004870_000005__g004870	1	1	1	1
g000022_000006__g000022	1	1	1	1
g000035_000006__g000035	1	1	1	1
g000037_000006__g000037	1	1	1	1
g000033_000006__g000033	1	1	1	1
g000736_000004__g000736	1	1	1	1
g000937_000003__g000937	1	1	1	1
g003474_000004__g003474	1	1	1	1
g004148_000005__g004148	1	1	1	1
g001583_000005__g001583	1	1	1	1
g004081_000005__g004081	1	1	1	1
g005403_000004__g005403	1	1	1	1
g000434_2_000030__g000434_2	1	1	1	1
g005361_000005__g005361	1	1	1	1
g003216_000004__g003216	1	1	1	1
g004183_000005__g004183	1	1	1	1
g002286_000004__g002286	1	1	1	1
g002831_000003__g002831	1	1	1	1
g003704_000003__g003704	1	1	1	1
g001323_000005__g001323	1	1	1	1
g002116_000004__g002116	1	1	1	1
g004830_000005__g004830	1	1	1	1
g003982_000005__g003982	1	1	1	1
g001220_000004__g001220	1	1	1	1
g001776_000004__g001776	1	1	1	1
g002018_000003__g002018	1	1	1	1
g001645_000004__g001645	1	1	1	1
g002923_000004__g002923	1	1	1	1
g003594_000004__g003594	1	1	1	1
g004216_000004__g004216	1	1	1	1
g002360_000004__g002360	1	1	1	1
g000967_000003__g000967	1	1	1	1
g001120_000003__g001120	1	1	1	1
g003627_000005__g003627	1	1	1	1
g000056_000006__g000056	1	1	1	1
g002552_1_000007__g002552_1	1	1	1	1
g001929_000004__g001929	1	1	1	1
g001333_000004__g001333	1	1	1	1
g005227_000005__g005227	1	1	1	1
g003315_000004__g003315	1	1	1	1
g000563_000003__g000563	1	1	1	1
g005851_000005__g005851	1	1	1	1
g004973_000005__g004973	1	1	1	1
g004376_000005__g004376	1	1	1	1
g004346_000005__g004346	1	1	1	1
g004371_000005__g004371	1	1	1	1
g006395_000005__g006395	1	1	1	1
g006396_000006__g006396	1	1	1	1
g005516_000005__g005516	1	1	1	1
g004500_000005__g004500	1	1	1	1
g005670_000005__g005670	1	1	1	1
g006657_000005__g006657	1	1	1	1
g004413_000005__g004413	1	1	1	1
g004231_000005__g004231	1	1	1	1
g004106_000005__g004106	1	1	1	1
g003506_000005__g003506	1	1	1	1
g003311_000004__g003311	1	1	1	1
g004642_000005__g004642	1	1	1	1
g001520_1_000007__g001520_1	1	1	1	1
g005187_000005__g005187	1	1	1	1
g004930_000004__g004930	1	1	1	1
g000777_000003__g000777	1	1	1	1
g006619_000005__g006619	1	1	1	1
g003870_000005__g003870	1	1	1	1
g004449_000004__g004449	1	1	1	1
g003027_000004__g003027	1	1	1	1
g005621_000005__g005621	1	1	1	1
g005167_000005__g005167	1	1	1	1
g002307_000005__g002307	1	1	1	1
g000096_10_000080__g000096_10	1	1	1	1
g001087_000004__g001087	1	1	1	1
g001729_1_000009__g001729_1	1	1	1	1
g002015_000004__g002015	1	1	1	1
g002272_000003__g002272	1	1	1	1
g004139_000004__g004139	1	1	1	1
g003331_000004__g003331	1	1	1	1
g004781_000005__g004781	1	1	1	1
g001653_000003__g001653	1	1	1	1
g000566_2__g000566_2	1	1	1	1
g002001_000001__g002001	1	1	1	1
g003333_000003__g003333	1	1	1	1
g000357_000001__g000357	1	1	1	1
g001513_000004__g001513	1	1	1	1
g002047_000004__g002047	1	1	1	1
g004263_000004__g004263	1	1	1	1
g002746_000004__g002746	1	1	1	1
g001124_000003__g001124	1	1	1	1
g001277_1_000010__g001277_1	1	1	1	1
g003985_000005__g003985	1	1	1	1
g002754_000004__g002754	1	1	1	1
g005537_000003__g005537	1	1	1	1
g002316_000003__g002316	1	1	1	1
g004083_000004__g004083	1	1	1	1
g004097_000004__g004097	1	1	1	1
g004360_000005__g004360	1	1	1	1
g001022_000004__g001022	1	1	1	1
g005230_000005__g005230	1	1	1	1
g001027_000004__g001027	1	1	1	1
g000096_3_000084__g000096_3	1	1	1	1
g003301_000004__g003301	1	1	1	1
g002652_000005__g002652	1	1	1	1
g002787_000005__g002787	1	1	1	1
g002576_000004__g002576	1	1	1	1
g002009_000004__g002009	1	1	1	1
g000801_000003__g000801	1	1	1	1
g000140_1_000003__g000140_1	1	1	1	1
g000262_000001__g000262	1	1	1	1
g002812_000005__g002812	1	1	1	1
g001609_1_000014__g001609_1	1	1	1	1
g001792_000004__g001792	1	1	1	1
g000764_000003__g000764	1	1	1	1
g001236_000004__g001236	1	1	1	1
g005210_000005__g005210	1	1	1	1
g005285_000006__g005285	1	1	1	1
g005170_000004__g005170	1	1	1	1
g000008_000006__g000008	1	1	1	1
g003587_000005__g003587	1	1	1	1
g004852_000005__g004852	1	1	1	1
g002825_000005__g002825	1	1	1	1
g006576_000005__g006576	1	1	1	1
g002934_000004__g002934	1	1	1	1
g001243_000003__g001243	1	1	1	1
g003337_000005__g003337	1	1	1	1
g000941_000003__g000941	1	1	1	1
g003748_000004__g003748	1	1	1	1
g000421_1_000006__g000421_1	1	1	1	1
g000657_1_000007__g000657_1	1	1	1	1
g002107_000004__g002107	1	1	1	1
g003028_000005__g003028	1	1	1	1
g003029_000003__g003029	1	1	1	1
g003178_000004__g003178	1	1	1	1
g001460_000004__g001460	1	1	1	1
g001896_1_000009__g001896_1	1	1	1	1
g004286_000005__g004286	1	1	1	1
g002594_000005__g002594	1	1	1	1
g004438_000005__g004438	1	1	1	1
g000669_000004__g000669	1	1	1	1
g003643_000004__g003643	1	1	1	1
g005412_000005__g005412	1	1	1	1
g004760_000005__g004760	1	1	1	1
g000005_000006__g000005	1	1	1	1
g006198_000005__g006198	1	1	1	1
g001860_000004__g001860	1	1	1	1
g003303_000005__g003303	1	1	1	1
g002176_000004__g002176	1	1	1	1
g003560_000005__g003560	1	1	1	1
g000534_000002__g000534	1	1	1	1
g001824_000002__g001824	1	1	1	1
g003126_1_000005__g003126_1	1	1	1	1
g001066_000001__g001066	1	1	1	1
g001885_000002__g001885	1	1	1	1
g002025_000001__g002025	1	1	1	1
g000096_7_000077__g000096_7	1	1	1	1
g003530_000005__g003530	1	1	1	1
g002595_1_000009__g002595_1	1	1	1	1
g002340_1_000008__g002340_1	1	1	1	1
g002750_1_000007__g002750_1	1	1	1	1
g000222_1_000007__g000222_1	1	1	1	1
g006687_000005__g006687	1	1	1	1
g004601_000004__g004601	1	1	1	1
g003840_000005__g003840	1	1	1	1
g003689_000004__g003689	1	1	1	1
g001769_000004__g001769	1	1	1	1
g000507_000003__g000507	1	1	1	1
g000866_000002__g000866	1	1	1	1
g002386_000004__g002386	1	1	1	1
g000635_000003__g000635	1	1	1	1
g000469_1_000007__g000469_1	1	1	1	1
g005061_000005__g005061	1	1	1	1
g005030_000005__g005030	1	1	1	1
g004736_000005__g004736	1	1	1	1
g001594_1_000003__g001594_1	1	1	1	1
g001182_000004__g001182	1	1	1	1
g002714_000004__g002714	1	1	1	1
g004004_000005__g004004	1	1	1	1
g000945_000003__g000945	1	1	1	1
g000590_3_000021__g000590_3	1	1	1	1
g003989_000005__g003989	1	1	1	1
g001266_000004__g001266	1	1	1	1
g001575_000004__g001575	1	1	1	1
g003626_000005__g003626	1	1	1	1
g003944_000004__g003944	1	1	1	1
g000305_2_000008__g000305_2	1	1	1	1
g000274_1_000003__g000274_1	1	1	1	1
g002502_000005__g002502	1	1	1	1
g001987_000004__g001987	1	1	1	1
g002198_000004__g002198	1	1	1	1
g001558_000004__g001558	1	1	1	1
g004174_000004__g004174	1	1	1	1
g006126_000005__g006126	1	1	1	1
g001300_000004__g001300	1	1	1	1
g001075_000004__g001075	1	1	1	1
g002961_000004__g002961	1	1	1	1
g002847_000005__g002847	1	1	1	1
g001643_000003__g001643	1	1	1	1
g003185_000005__g003185	1	1	1	1
g000478_1_000011__g000478_1	1	1	1	1
g004268_000005__g004268	1	1	1	1
g002643_000004__g002643	1	1	1	1
g000665_000002__g000665	1	1	1	1
g002132_000005__g002132	1	1	1	1
g000298_1_000005__g000298_1	1	1	1	1
g003954_000005__g003954	1	1	1	1
g004673_000005__g004673	1	1	1	1
g002054_000004__g002054	1	1	1	1
g003983_000005__g003983	1	1	1	1
g001449_000005__g001449	1	1	1	1
g006545_000005__g006545	1	1	1	1
g004458_000005__g004458	1	1	1	1
g000243_1_000007__g000243_1	1	1	1	1
g003899_000005__g003899	1	1	1	1
g004543_000005__g004543	1	1	1	1
g004123_000005__g004123	1	1	1	1
g000181_1_000033__g000181_1	1	1	1	1
g003540_000005__g003540	1	1	1	1
g000958_000003__g000958	1	1	1	1
g000200_2_000014__g000200_2	1	1	1	1
g000349_2_000011__g000349_2	1	1	1	1
g000807_000004__g000807	1	1	1	1
g003052_000005__g003052	1	1	1	1
g001231_000002__g001231	1	1	1	1
g000823_1_000005__g000823_1	1	1	1	1
g000605_000003__g000605	1	1	1	1
g000779_000003__g000779	1	1	1	1
g001238_1_000006__g001238_1	1	1	1	1
g003174_000005__g003174	1	1	1	1
g000299_1_000020__g000299_1	1	1	1	1
g003995_000005__g003995	1	1	1	1
g003538_000005__g003538	1	1	1	1
g006387_000005__g006387	1	1	1	1
g004288_000005__g004288	1	1	1	1
g003928_000005__g003928	1	1	1	1
g002470_000004__g002470	1	1	1	1
g000843_1_000004__g000843_1	1	1	1	1
g001708_000003__g001708	1	1	1	1
g002306_000004__g002306	1	1	1	1
g001214_000004__g001214	1	1	1	1
g003525_000004__g003525	1	1	1	1
g003047_000005__g003047	1	1	1	1
g003672_000004__g003672	1	1	1	1
g004953_000005__g004953	1	1	1	1
g006663_000005__g006663	1	1	1	1
g006174_000005__g006174	1	1	1	1
g003716_000005__g003716	1	1	1	1
g004824_000005__g004824	1	1	1	1
g001068_000004__g001068	1	1	1	1
g002744_000005__g002744	1	1	1	1
g004024_000005__g004024	1	1	1	1
g000241_1_000012__g000241_1	1	1	1	1
g003595_000005__g003595	1	1	1	1
g003396_000005__g003396	1	1	1	1
g004385_000005__g004385	1	1	1	1
g005829_000005__g005829	1	1	1	1
g003596_1_000004__g003596_1	1	1	1	1
g004942_000005__g004942	1	1	1	1
g002513_1_000010__g002513_1	1	1	1	1
g004426_000005__g004426	1	1	1	1
g001756_1_000009__g001756_1	1	1	1	1
g001805_1_000008__g001805_1	1	1	1	1
g000434_1_000031__g000434_1	1	1	1	1
g000528_1_000013__g000528_1	1	1	1	1
g000443_000002__g000443	1	1	1	1
g003346_000005__g003346	1	1	1	1
g001607_000005__g001607	1	1	1	1
g001482_000004__g001482	1	1	1	1
g001790_000004__g001790	1	1	1	1
g001225_000003__g001225	1	1	1	1
g003223_000004__g003223	1	1	1	1
g003080_000003__g003080	1	1	1	1
g003278_000005__g003278	1	1	1	1
g002981_000004__g002981	1	1	1	1
g003070_000005__g003070	1	1	1	1
g002172_1_000011__g002172_1	1	1	1	1
g002282_000005__g002282	1	1	1	1
g001857_000004__g001857	1	1	1	1
g000096_1_000082__g000096_1	1	1	1	1
g004113_000005__g004113	1	1	1	1
g002898_000005__g002898	1	1	1	1
g002614_000005__g002614	1	1	1	1
g001314_1_000009__g001314_1	1	1	1	1
g005193_000005__g005193	1	1	1	1
g001564_000003__g001564	1	1	1	1
g002907_000003__g002907	1	1	1	1
g002224_000004__g002224	1	1	1	1
g002065_000004__g002065	1	1	1	1
g000099_1_000009__g000099_1	1	1	1	1
g000907_1_000009__g000907_1	1	1	1	1
g002033_000004__g002033	1	1	1	1
g000458_000002__g000458	1	1	1	1
g003696_000004__g003696	1	1	1	1
g005317_000005__g005317	1	1	1	1
g005044_000005__g005044	1	1	1	1
g000464__g000464	1	1	1	1
g004143_000005__g004143	1	1	1	1
g001288_000004__g001288	1	1	1	1
g004864_000005__g004864	1	1	1	1
g004744_000005__g004744	1	1	1	1
g005139_000005__g005139	1	1	1	1
g000533_2_000005__g000533_2	1	1	1	1
g000298_3_000003__g000298_3	1	1	1	1
g000305_3_000009__g000305_3	1	1	1	1
g005035_000005__g005035	1	1	1	1
g002732_000005__g002732	1	1	1	1
g000289_1_000008__g000289_1	1	1	1	1
g000558_1_000007__g000558_1	1	1	1	1
g003458_000004__g003458	1	1	1	1
g004243_000005__g004243	1	1	1	1
g002433_000003__g002433	1	1	1	1
g003198_000005__g003198	1	1	1	1
g001048_000003__g001048	1	1	1	1
g004443_000005__g004443	1	1	1	1
g001043_000003__g001043	1	1	1	1
g004074_000005__g004074	1	1	1	1
g001693_000003__g001693	1	1	1	1
g001097_000003__g001097	1	1	1	1
g003572_000004__g003572	1	1	1	1
g003168_000004__g003168	1	1	1	1
g000957_000003__g000957	1	1	1	1
g001289_000004__g001289	1	1	1	1
g001416_000005__g001416	1	1	1	1
g000954_1_000007__g000954_1	1	1	1	1
g000852_000004__g000852	1	1	1	1
g002572_000004__g002572	1	1	1	1
g003711_000005__g003711	1	1	1	1
g005607_000004__g005607	1	1	1	1
g004191_000004__g004191	1	1	1	1
g002854_1_000010__g002854_1	1	1	1	1
g002369_1_000008__g002369_1	1	1	1	1
g003246_000005__g003246	1	1	1	1
g003445_000005__g003445	1	1	1	1
g005223_000004__g005223	1	1	1	1
g000114_2_000031__g000114_2	1	1	1	1
g003202_000004__g003202	1	1	1	1
g003775_000005__g003775	1	1	1	1
g001615_000005__g001615	1	1	1	1
g000824_000003__g000824	1	1	1	1
g001527_000004__g001527	1	1	1	1
g000277_4_000023__g000277_4	1	1	1	1
g000021_000006__g000021	1	1	1	1
g000068_000006__g000068	1	1	1	1
g001179_000004__g001179	1	1	1	1
g001764_000004__g001764	1	1	1	1
g001627_000004__g001627	1	1	1	1
g005553_000005__g005553	1	1	1	1
g000146_2_000047__g000146_2	1	1	1	1
g002459_000004__g002459	1	1	1	1
g002645_000004__g002645	1	1	1	1
g003475_000004__g003475	1	1	1	1
g001281_1_000007__g001281_1	1	1	1	1
g005542_000005__g005542	1	1	1	1
g005394_000005__g005394	1	1	1	1
g006684_000005__g006684	1	1	1	1
g005312_000005__g005312	1	1	1	1
g002805_000005__g002805	1	1	1	1
g001079_000004__g001079	1	1	1	1
g003571_000005__g003571	1	1	1	1
g004730_000005__g004730	1	1	1	1
g003102_000004__g003102	1	1	1	1
g000595_1_000012__g000595_1	1	1	1	1
g000914_000004__g000914	1	1	1	1
g004657_000005__g004657	1	1	1	1
g001721_000005__g001721	1	1	1	1
g005292_000005__g005292	1	1	1	1
g004473_000005__g004473	1	1	1	1
g002489_000003__g002489	1	1	1	1
g001148_1_000009__g001148_1	1	1	1	1
g001691_1_000007__g001691_1	1	1	1	1
g003638_000005__g003638	1	1	1	1
g005161_000005__g005161	1	1	1	1
g001311_000003__g001311	1	1	1	1
g002390_000004__g002390	1	1	1	1
g003988_000004__g003988	1	1	1	1
g002735_000004__g002735	1	1	1	1
g004439_000003__g004439	1	1	1	1
g004011_000004__g004011	1	1	1	1
g003544_000005__g003544	1	1	1	1
g000859_000004__g000859	1	1	1	1
g000081_9_000035__g000081_9	1	1	1	1
g000267_2_000006__g000267_2	1	1	1	1
g001658_000004__g001658	1	1	1	1
g005180_000004__g005180	1	1	1	1
g001836_1_000007__g001836_1	1	1	1	1
g002119_000006__g002119	1	1	1	1
g002561_1_000009__g002561_1	1	1	1	1
g003482_000005__g003482	1	1	1	1
g002724_000005__g002724	1	1	1	1
g000985_2_000014__g000985_2	1	1	1	1
g002548_000004__g002548	1	1	1	1
g000876_000003__g000876	1	1	1	1
g004197_000004__g004197	1	1	1	1
g000081_14_000068__g000081_14	1	1	1	1
g004555_000005__g004555	1	1	1	1
g003350_000004__g003350	1	1	1	1
g005476_000005__g005476	1	1	1	1
g001242_1_000004__g001242_1	1	1	1	1
g003249_000004__g003249	1	1	1	1
g002342_000004__g002342	1	1	1	1
g003432_000004__g003432	1	1	1	1
g002822_000004__g002822	1	1	1	1
g000746_000004__g000746	1	1	1	1
g002654_000004__g002654	1	1	1	1
g004802_000004__g004802	1	1	1	1
g001866_1_000004__g001866_1	1	1	1	1
g001310_000004__g001310	1	1	1	1
g002973_000005__g002973	1	1	1	1
g003322__g003322	1	1	1	1
g003150_000005__g003150	1	1	1	1
g003941_000005__g003941	1	1	1	1
g001039_000004__g001039	1	1	1	1
g004988_000005__g004988	1	1	1	1
g005688_000005__g005688	1	1	1	1
g004805_000005__g004805	1	1	1	1
g003035_000004__g003035	1	1	1	1
g003452_000004__g003452	1	1	1	1
g005467_000005__g005467	1	1	1	1
g001477_1_000010__g001477_1	1	1	1	1
g001571_000005__g001571	1	1	1	1
g004170_000005__g004170	1	1	1	1
g003232_000004__g003232	1	1	1	1
g001542_000004__g001542	1	1	1	1
g001351_000003__g001351	1	1	1	1
g002145_000004__g002145	1	1	1	1
g004245_000005__g004245	1	1	1	1
g000467_1_000008__g000467_1	1	1	1	1
g002036_000005__g002036	1	1	1	1
g003252_000005__g003252	1	1	1	1
g000588_000003__g000588	1	1	1	1
g002873_000004__g002873	1	1	1	1
g002382_000005__g002382	1	1	1	1
g005932_000005__g005932	1	1	1	1
g002926_000004__g002926	1	1	1	1
g000348_000001__g000348	1	1	1	1
g002332_000004__g002332	1	1	1	1
g001772_1_000004__g001772_1	1	1	1	1
g001951_1_000011__g001951_1	1	1	1	1
g002371_000004__g002371	1	1	1	1
g002895_000005__g002895	1	1	1	1
g005281_000005__g005281	1	1	1	1
g005258_000005__g005258	1	1	1	1
g001991_000005__g001991	1	1	1	1
g005357_000006__g005357	1	1	1	1
g001982_000005__g001982	1	1	1	1
g000308_1_000010__g000308_1	1	1	1	1
g000689_000004__g000689	1	1	1	1
g000295_1_000006__g000295_1	1	1	1	1
g003640_000005__g003640	1	1	1	1
g000985_1_000015__g000985_1	1	1	1	1
g000013_000006__g000013	1	1	1	1
g000600_1_000005__g000600_1	1	1	1	1
g004823_000005__g004823	1	1	1	1
g001616_000004__g001616	1	1	1	1
g001344_000004__g001344	1	1	1	1
g002236_1_000011__g002236_1	1	1	1	1
g000434_3_000040__g000434_3	1	1	1	1
g000277_2_000009__g000277_2	1	1	1	1
g000277_3_000022__g000277_3	1	1	1	1
g003050_000004__g003050	1	1	1	1
g000053_000006__g000053	1	1	1	1
g002925_000004__g002925	1	1	1	1
g001837_000005__g001837	1	1	1	1
g000285_1_000019__g000285_1	1	1	1	1
g003819_000005__g003819	1	1	1	1
g001331_000004__g001331	1	1	1	1
g000043_000006__g000043	1	1	1	1
g003401_000004__g003401	1	1	1	1
g004573_000004__g004573	1	1	1	1
g000682_000005__g000682	1	1	1	1
g005766_000005__g005766	1	1	1	1
g005767_000005__g005767	1	1	1	1
g003141_000005__g003141	1	1	1	1
g000437_000003__g000437	1	1	1	1
g002605_000005__g002605	1	1	1	1
g004289_000005__g004289	1	1	1	1
g004905_000005__g004905	1	1	1	1
g006288_000005__g006288	1	1	1	1
g000980_000002__g000980	1	1	1	1
g000093_2_000020__g000093_2	1	1	1	1
g001635_000004__g001635	1	1	1	1
g000045_000006__g000045	1	1	1	1
g000794_000003__g000794	1	1	1	1
g000783_000004__g000783	1	1	1	1
g004862_000005__g004862	1	1	1	1
g003324_000005__g003324	1	1	1	1
g000854_1_000005__g000854_1	1	1	1	1
g003144_000005__g003144	1	1	1	1
g000016_000006__g000016	1	1	1	1
g003081_000005__g003081	1	1	1	1
g000069_000006__g000069	1	1	1	1
g004034_000005__g004034	1	1	1	1
g000075_000006__g000075	1	1	1	1
g002209_000005__g002209	1	1	1	1
g004652_000005__g004652	1	1	1	1
g001716_000002__g001716	1	1	1	1
g002154_000005__g002154	1	1	1	1
g003423_000005__g003423	1	1	1	1
g005090_000005__g005090	1	1	1	1
g006898_000005__g006898	1	1	1	1
g002359_000004__g002359	1	1	1	1
g002348_000004__g002348	1	1	1	1
g004434_000005__g004434	1	1	1	1
g005202_000005__g005202	1	1	1	1
g003881_000005__g003881	1	1	1	1
g002725_000005__g002725	1	1	1	1
g002976_000004__g002976	1	1	1	1
g000601_000004__g000601	1	1	1	1
g002806_000005__g002806	1	1	1	1
g002829_000005__g002829	1	1	1	1
g002322_000004__g002322	1	1	1	1
g000025_000006__g000025	1	1	1	1
g003721_000004__g003721	1	1	1	1
g001260_000004__g001260	1	1	1	1
g001954_1_000005__g001954_1	1	1	1	1
g004812_000005__g004812	1	1	1	1
g003582_000004__g003582	1	1	1	1
g004607_000005__g004607	1	1	1	1
g000888_000004__g000888	1	1	1	1
g000778_000003__g000778	1	1	1	1
g000081_6_000031__g000081_6	1	1	1	1
g000755_000003__g000755	1	1	1	1
g000217_000002__g000217	1	1	1	1
g002014_000004__g002014	1	1	1	1
g003886_1_000007__g003886_1	1	1	1	1
g003994_1_000008__g003994_1	1	1	1	1
g001456_000003__g001456	1	1	1	1
g002321_000005__g002321	1	1	1	1
g002836_000004__g002836	1	1	1	1
g004800_000005__g004800	1	1	1	1
g000385__g000385	1	1	1	1
g006864_000005__g006864	1	1	1	1
g001706_000003__g001706	1	1	1	1
g002465_000004__g002465	1	1	1	1
g004027_000005__g004027	1	1	1	1
g004608_000005__g004608	1	1	1	1
g001897_000003__g001897	1	1	1	1
g003117_000003__g003117	1	1	1	1
g004571_000005__g004571	1	1	1	1
g003847_000005__g003847	1	1	1	1
g003667_000004__g003667	1	1	1	1
g003901_000005__g003901	1	1	1	1
g002729_000005__g002729	1	1	1	1
[truncated: 11,129 more rows]
