# Supplementary material for: Meta-analysis of the Ralstonia solanacearum species complex (RSSC) based on comparative evolutionary genomics and reverse ecology
Source: Microb Genom. 2022 Mar 17;8(3):000791. doi: 10.1099/mgen.0.000791 (PMC9176288; doi:10.1099/mgen.0.000791)
Supplement: Supplementary material 3 [file mgen-8-0791-s003.xlsx]

## Sheet: Sheet1
Supplementary Table 3: Average nucleotide identity (ANI) values of all pairwise genome comparisons within the 100 representative RSSC genomes.
		B2	Bg07	CaRs_Mep	EP1	FJAT_1458	FJAT1303.F1	FJAT1452.F1	FJAT15244.F1	FJAT15353.F1	FJAT91.F1	Fm03	FQY_4	GMI1000	HA4_1	KACC10709	OE1_1	P781	P824	Pe_13	Pe_15	Pe_18	Pe_24	Pe_27	Pe_3	Pe_30	Pe_39	Pe_4	Pe_45	Pe_49	Pe_56	Pe_57	Pe_9	PSS1308	PSS190	r202	Rs_T02	RS476	RSCM	SD54	SEPPX05	SL2330	SL3103	SL3300	SL3730	SL3755	SL3822	SL3882	T117
		I	I	I	I	I	I	I	I	I	I	I	I	I	I	I	I	I	I	I	I	I	I	I	I	I	I	I	I	I	I	I	I	I	I	I	I	I	I	I	I	I	I	I	I	I	I	I	I
I	B2	1	0.992745	0.990463	0.990784	0.99157	0.991047	0.991752	0.991367	0.991116	0.991574	0.990829	0.991445	0.990239	0.992344	0.992368	0.991274	0.991733	0.990831	0.991611	0.991453	0.991335	0.991643	0.991191	0.991043	0.991557	0.991381	0.991427	0.991296	0.991636	0.991356	0.991264	0.991689	0.991512	0.991547	0.989665	0.990789	0.990204	0.991147	0.991683	0.990498	0.992492	0.991868	0.991101	0.99113	0.992103	0.990837	0.991132	0.990833
I	Bg07	0.992745	1	0.990396	0.990448	0.991829	0.990991	0.992561	0.990862	0.99072	0.991413	0.991104	0.991434	0.989809	0.998875	0.992191	0.990699	0.992433	0.990787	0.99186	0.991869	0.991871	0.99181	0.991076	0.992261	0.991901	0.99122	0.99277	0.992498	0.992198	0.991427	0.990555	0.992085	0.99108	0.992405	0.990428	0.991294	0.989633	0.991658	0.992068	0.990466	0.992641	0.992537	0.99228	0.992188	0.992002	0.99223	0.991865	0.992223
I	CaRs_Mep	0.990463	0.990396	1	0.990003	0.989884	0.99063	0.990268	0.990175	0.990091	0.990545	0.99062	0.989863	0.989857	0.990305	0.990581	0.990315	0.990041	0.99052	0.990343	0.990055	0.990418	0.990098	0.990251	0.990552	0.990089	0.990275	0.99058	0.99055	0.990716	0.990504	0.990782	0.990603	0.990547	0.990589	0.98993	0.990706	0.989898	0.991183	0.990341	0.99015	0.99021	0.990933	0.990731	0.990403	0.990072	0.990449	0.990562	0.990689
I	EP1	0.990784	0.990448	0.990003	1	0.991204	0.994615	0.99134	0.994139	0.994485	0.991208	0.994142	0.990634	0.990824	0.990218	0.991493	0.999361	0.990849	0.994229	0.991075	0.991228	0.991218	0.991282	0.994249	0.991627	0.991575	0.99415	0.991542	0.991766	0.991107	0.994658	0.99738	0.991646	0.999495	0.991454	0.993719	0.993899	0.990743	0.99439	0.991067	0.990486	0.991456	0.991643	0.99105	0.991508	0.990762	0.991231	0.991082	0.991463
I	FJAT_1458	0.99157	0.991829	0.989884	0.991204	1	0.992708	0.99362	0.991842	0.991062	0.996491	0.99065	0.99282	0.989953	0.991908	0.996026	0.99147	0.993	0.990457	0.996784	0.996536	0.996413	0.996827	0.991975	0.99721	0.996959	0.992109	0.9969	0.996987	0.996323	0.992252	0.990947	0.99698	0.991802	0.997035	0.990303	0.991047	0.989992	0.990743	0.996392	0.990274	0.992442	0.996449	0.996213	0.996824	0.992177	0.996853	0.996819	0.997107
I	FJAT1303.F1	0.991047	0.990991	0.99063	0.994615	0.992708	1	0.991648	0.99613	0.995832	0.992132	0.994123	0.991386	0.990959	0.991163	0.991878	0.994308	0.991501	0.993679	0.992621	0.99247	0.992341	0.992514	0.99923	0.992837	0.992981	0.996099	0.992475	0.992766	0.992229	0.999068	0.993967	0.992594	0.994635	0.992157	0.994714	0.994245	0.990918	0.994257	0.991983	0.990869	0.991624	0.992141	0.991738	0.991958	0.991006	0.992234	0.992347	0.992268
I	FJAT1452.F1	0.991752	0.992561	0.990268	0.99134	0.99362	0.991648	1	0.992028	0.9911	0.994174	0.991499	0.998046	0.990469	0.992374	0.993824	0.991549	0.998904	0.991514	0.993727	0.993823	0.99387	0.994038	0.991739	0.99408	0.993786	0.991964	0.993821	0.993924	0.993921	0.99197	0.991555	0.993986	0.991543	0.993848	0.990936	0.991626	0.990451	0.991785	0.993999	0.990789	0.992231	0.993907	0.99366	0.993783	0.992077	0.993882	0.993984	0.994053
I	FJAT15244.F1	0.991367	0.990862	0.990175	0.994139	0.991842	0.99613	0.992028	1	0.994767	0.991828	0.99353	0.99154	0.990937	0.991021	0.991782	0.994045	0.991457	0.993235	0.992083	0.992011	0.991874	0.991921	0.995498	0.992439	0.992505	0.999787	0.992103	0.992696	0.991773	0.995816	0.993763	0.992146	0.994573	0.992085	0.993547	0.993503	0.990865	0.99395	0.992066	0.990567	0.99246	0.992071	0.991382	0.992166	0.991905	0.992099	0.991788	0.991931
I	FJAT15353.F1	0.991116	0.99072	0.990091	0.994485	0.991062	0.995832	0.9911	0.994767	1	0.991094	0.994134	0.990764	0.990274	0.991	0.991219	0.994389	0.990911	0.994273	0.991035	0.991374	0.991358	0.991404	0.995508	0.991551	0.991717	0.995157	0.991624	0.991775	0.991533	0.995933	0.993754	0.991582	0.994374	0.991143	0.995171	0.994194	0.990312	0.994582	0.991159	0.99062	0.991941	0.991406	0.991055	0.991304	0.991807	0.990894	0.991347	0.990884
I	FJAT91.F1	0.991574	0.991413	0.990545	0.991208	0.996491	0.992132	0.994174	0.991828	0.991094	1	0.990768	0.992891	0.989944	0.991509	0.996328	0.991574	0.993658	0.990508	0.996809	0.996632	0.996404	0.996732	0.992031	0.997035	0.996994	0.99198	0.997176	0.996873	0.996867	0.992633	0.991454	0.996673	0.991721	0.997229	0.990502	0.990269	0.989917	0.991008	0.998567	0.99062	0.991794	0.996563	0.996424	0.997106	0.991605	0.996674	0.996611	0.996721
I	Fm03	0.990829	0.991104	0.99062	0.994142	0.99065	0.994123	0.991499	0.99353	0.994134	0.990768	1	0.991011	0.990928	0.991171	0.991246	0.994199	0.991198	0.99693	0.991326	0.991177	0.991066	0.991209	0.994402	0.991564	0.991473	0.993775	0.991608	0.991354	0.991442	0.994606	0.994256	0.991022	0.994534	0.991306	0.994936	0.997504	0.990943	0.997981	0.991413	0.990818	0.991754	0.991582	0.991261	0.991502	0.991242	0.991425	0.990749	0.991629
I	FQY_4	0.991445	0.991434	0.989863	0.990634	0.99282	0.991386	0.998046	0.99154	0.990764	0.992891	0.991011	1	0.99001	0.99157	0.993724	0.990814	0.99799	0.990831	0.992967	0.99314	0.993054	0.993385	0.991531	0.993347	0.993331	0.991773	0.993693	0.993422	0.993801	0.991963	0.991163	0.993378	0.990993	0.993641	0.990623	0.99086	0.989896	0.991306	0.993236	0.990683	0.992385	0.994111	0.993372	0.993524	0.992022	0.993416	0.99332	0.993675
I	GMI1000	0.990239	0.989809	0.989857	0.990824	0.989953	0.990959	0.990469	0.990937	0.990274	0.989944	0.990928	0.99001	1	0.989354	0.990724	0.991019	0.990157	0.990849	0.990316	0.990362	0.990225	0.990156	0.990884	0.990769	0.990866	0.991195	0.990716	0.990853	0.990553	0.991491	0.991009	0.990532	0.991721	0.991178	0.990874	0.990509	0.999655	0.991462	0.990584	0.991038	0.990485	0.991011	0.990404	0.990869	0.98986	0.990737	0.990305	0.991024
I	HA4_1	0.992344	0.998875	0.990305	0.990218	0.991908	0.991163	0.992374	0.991021	0.991	0.991509	0.991171	0.99157	0.989354	1	0.992042	0.990445	0.992067	0.990413	0.992115	0.9918	0.991731	0.992069	0.990974	0.992008	0.991873	0.991325	0.992647	0.992545	0.992275	0.991431	0.990494	0.992242	0.991083	0.992325	0.990139	0.990804	0.98929	0.99107	0.992044	0.990352	0.992069	0.992388	0.992112	0.99207	0.991747	0.991928	0.992054	0.991802
I	KACC10709	0.992368	0.992191	0.990581	0.991493	0.996026	0.991878	0.993824	0.991782	0.991219	0.996328	0.991246	0.993724	0.990724	0.992042	1	0.991546	0.993291	0.991097	0.996546	0.996444	0.996579	0.996341	0.991561	0.996475	0.996531	0.991941	0.996861	0.996951	0.996624	0.991881	0.991877	0.996631	0.991748	0.996842	0.990729	0.991306	0.990734	0.991482	0.996595	0.990971	0.992075	0.999528	0.996631	0.996703	0.991897	0.996816	0.99675	0.996822
I	OE1_1	0.991274	0.990699	0.990315	0.999361	0.99147	0.994308	0.991549	0.994045	0.994389	0.991574	0.994199	0.990814	0.991019	0.990445	0.991546	1	0.990991	0.994494	0.991396	0.991324	0.991209	0.991339	0.994298	0.991683	0.99167	0.994026	0.991601	0.991833	0.99142	0.994688	0.997765	0.991554	0.999708	0.99157	0.994082	0.994114	0.99096	0.994465	0.991135	0.990738	0.991232	0.991851	0.991197	0.991547	0.99069	0.991077	0.991352	0.991137
I	P781	0.991733	0.992433	0.990041	0.990849	0.993	0.991501	0.998904	0.991457	0.990911	0.993658	0.991198	0.99799	0.990157	0.992067	0.993291	0.990991	1	0.990727	0.993734	0.993433	0.993519	0.993936	0.991567	0.993664	0.993567	0.991598	0.994065	0.993659	0.993941	0.991983	0.991393	0.993799	0.991502	0.993415	0.99084	0.991272	0.990144	0.991546	0.993827	0.990626	0.991839	0.99349	0.993324	0.99356	0.991575	0.99361	0.99346	0.993813
I	P824	0.990831	0.990787	0.99052	0.994229	0.990457	0.993679	0.991514	0.993235	0.994273	0.990508	0.99693	0.990831	0.990849	0.990413	0.991097	0.994494	0.990727	1	0.990973	0.990659	0.990674	0.990933	0.993972	0.990912	0.991278	0.993601	0.99157	0.991521	0.991354	0.994537	0.994039	0.99097	0.994877	0.991343	0.994281	0.99697	0.990875	0.996936	0.991024	0.990872	0.991076	0.991248	0.990864	0.991367	0.990466	0.990914	0.990366	0.990861
I	Pe_13	0.991611	0.99186	0.990343	0.991075	0.996784	0.992621	0.993727	0.992083	0.991035	0.996809	0.991326	0.992967	0.990316	0.992115	0.996546	0.991396	0.993734	0.990973	1	0.998851	0.9989	0.998696	0.992285	0.999048	0.999016	0.992466	0.999044	0.999002	0.999002	0.992494	0.991703	0.999265	0.991147	0.997015	0.990692	0.991528	0.990323	0.991689	0.996273	0.99072	0.992212	0.996636	0.999033	0.998956	0.991726	0.998934	0.999334	0.999019
I	Pe_15	0.991453	0.991869	0.990055	0.991228	0.996536	0.99247	0.993823	0.992011	0.991374	0.996632	0.991177	0.99314	0.990362	0.9918	0.996444	0.991324	0.993433	0.990659	0.998851	1	0.999621	0.999206	0.992229	0.998959	0.999546	0.992432	0.999158	0.998836	0.999042	0.992328	0.991599	0.999391	0.991173	0.997227	0.990681	0.991203	0.990371	0.991698	0.996576	0.991029	0.991887	0.996678	0.998848	0.998892	0.991667	0.998626	0.999279	0.999082
I	Pe_18	0.991335	0.991871	0.990418	0.991218	0.996413	0.992341	0.99387	0.991874	0.991358	0.996404	0.991066	0.993054	0.990225	0.991731	0.996579	0.991209	0.993519	0.990674	0.9989	0.999621	1	0.999222	0.992129	0.999038	0.999688	0.992241	0.999257	0.999016	0.999177	0.992364	0.991456	0.999333	0.991145	0.997145	0.990442	0.991189	0.990231	0.991749	0.996483	0.990751	0.991862	0.996692	0.99884	0.998922	0.991572	0.998616	0.999302	0.998962
I	Pe_24	0.991643	0.99181	0.990098	0.991282	0.996827	0.992514	0.994038	0.991921	0.991404	0.996732	0.991209	0.993385	0.990156	0.992069	0.996341	0.991339	0.993936	0.990933	0.998696	0.999206	0.999222	1	0.992196	0.999184	0.999223	0.992251	0.999123	0.9993	0.998803	0.992335	0.991422	0.999216	0.991448	0.997104	0.990632	0.991373	0.990168	0.991555	0.996748	0.990739	0.991972	0.996569	0.998557	0.999014	0.992017	0.999046	0.999238	0.999178
I	Pe_27	0.991191	0.991076	0.990251	0.994249	0.991975	0.99923	0.991739	0.995498	0.995508	0.992031	0.994402	0.991531	0.990884	0.990974	0.991561	0.994298	0.991567	0.993972	0.992285	0.992229	0.992129	0.992196	1	0.991847	0.992181	0.995121	0.992476	0.992245	0.992615	0.999769	0.994048	0.992458	0.994575	0.991653	0.994018	0.994561	0.991028	0.994781	0.99233	0.990782	0.991432	0.991859	0.991895	0.992296	0.991765	0.991858	0.992067	0.991977
I	Pe_3	0.991043	0.992261	0.990552	0.991627	0.99721	0.992837	0.99408	0.992439	0.991551	0.997035	0.991564	0.993347	0.990769	0.992008	0.996475	0.991683	0.993664	0.990912	0.999048	0.998959	0.999038	0.999184	0.991847	1	0.999235	0.992082	0.999108	0.998798	0.998893	0.992585	0.991661	0.999154	0.991937	0.99737	0.990475	0.991177	0.990735	0.991644	0.996742	0.990438	0.991901	0.996675	0.998358	0.998923	0.991824	0.998953	0.999186	0.999224
I	Pe_30	0.991557	0.991901	0.990089	0.991575	0.996959	0.992981	0.993786	0.992505	0.991717	0.996994	0.991473	0.993331	0.990866	0.991873	0.996531	0.99167	0.993567	0.991278	0.999016	0.999546	0.999688	0.999223	0.992181	0.999235	1	0.99257	0.999165	0.999081	0.999126	0.992373	0.991769	0.999357	0.991621	0.997095	0.990852	0.991611	0.990865	0.992079	0.996715	0.990879	0.991953	0.996691	0.998908	0.998962	0.991975	0.998679	0.999422	0.998941
I	Pe_39	0.991381	0.99122	0.990275	0.99415	0.992109	0.996099	0.991964	0.999787	0.995157	0.99198	0.993775	0.991773	0.991195	0.991325	0.991941	0.994026	0.991598	0.993601	0.992466	0.992432	0.992241	0.992251	0.995121	0.992082	0.99257	1	0.992207	0.992425	0.992025	0.995649	0.993921	0.992658	0.994415	0.992237	0.993735	0.993939	0.991187	0.994113	0.992088	0.990794	0.992045	0.99213	0.991456	0.992239	0.992072	0.991954	0.992115	0.991695
I	Pe_4	0.991427	0.99277	0.99058	0.991542	0.9969	0.992475	0.993821	0.992103	0.991624	0.997176	0.991608	0.993693	0.990716	0.992647	0.996861	0.991601	0.994065	0.99157	0.999044	0.999158	0.999257	0.999123	0.992476	0.999108	0.999165	0.992207	1	0.998906	0.99935	0.992613	0.992086	0.99906	0.991547	0.997582	0.991279	0.991741	0.990657	0.992215	0.997059	0.991185	0.992039	0.996998	0.999324	0.999248	0.992068	0.999254	0.999345	0.999344
I	Pe_45	0.991296	0.992498	0.99055	0.991766	0.996987	0.992766	0.993924	0.992696	0.991775	0.996873	0.991354	0.993422	0.990853	0.992545	0.996951	0.991833	0.993659	0.991521	0.999002	0.998836	0.999016	0.9993	0.992245	0.998798	0.999081	0.992425	0.998906	1	0.998989	0.992348	0.992294	0.99934	0.991918	0.997307	0.990868	0.99154	0.99087	0.992087	0.996816	0.990967	0.992024	0.996794	0.998699	0.998846	0.99209	0.999172	0.999521	0.998923
I	Pe_49	0.991636	0.992198	0.990716	0.991107	0.996323	0.992229	0.993921	0.991773	0.991533	0.996867	0.991442	0.993801	0.990553	0.992275	0.996624	0.99142	0.993941	0.991354	0.999002	0.999042	0.999177	0.998803	0.992615	0.998893	0.999126	0.992025	0.99935	0.998989	1	0.992685	0.991793	0.998954	0.991598	0.997417	0.991141	0.991557	0.99049	0.991685	0.997147	0.991139	0.991882	0.996845	0.999576	0.999365	0.991717	0.999194	0.999012	0.999191
I	Pe_56	0.991356	0.991427	0.990504	0.994658	0.992252	0.999068	0.99197	0.995816	0.995933	0.992633	0.994606	0.991963	0.991491	0.991431	0.991881	0.994688	0.991983	0.994537	0.992494	0.992328	0.992364	0.992335	0.999769	0.992585	0.992373	0.995649	0.992613	0.992348	0.992685	1	0.994473	0.992527	0.994616	0.991916	0.994624	0.994685	0.991468	0.995	0.992556	0.990826	0.991856	0.992165	0.992402	0.992605	0.992145	0.992333	0.992599	0.992489
I	Pe_57	0.991264	0.990555	0.990782	0.99738	0.990947	0.993967	0.991555	0.993763	0.993754	0.991454	0.994256	0.991163	0.991009	0.990494	0.991877	0.997765	0.991393	0.994039	0.991703	0.991599	0.991456	0.991422	0.994048	0.991661	0.991769	0.993921	0.992086	0.992294	0.991793	0.994473	1	0.991976	0.997891	0.991795	0.994235	0.994183	0.990962	0.994491	0.991765	0.991121	0.991266	0.992069	0.99167	0.991926	0.990786	0.991805	0.991615	0.991841
I	Pe_9	0.991689	0.992085	0.990603	0.991646	0.99698	0.992594	0.993986	0.992146	0.991582	0.996673	0.991022	0.993378	0.990532	0.992242	0.996631	0.991554	0.993799	0.99097	0.999265	0.999391	0.999333	0.999216	0.992458	0.999154	0.999357	0.992658	0.99906	0.99934	0.998954	0.992527	0.991976	1	0.991713	0.997103	0.990964	0.991166	0.990528	0.991494	0.996636	0.99094	0.992356	0.996729	0.998948	0.998845	0.991812	0.998922	0.999643	0.999109
I	PSS1308	0.991512	0.99108	0.990547	0.999495	0.991802	0.994635	0.991543	0.994573	0.994374	0.991721	0.994534	0.990993	0.991721	0.991083	0.991748	0.999708	0.991502	0.994877	0.991147	0.991173	0.991145	0.991448	0.994575	0.991937	0.991621	0.994415	0.991547	0.991918	0.991598	0.994616	0.997891	0.991713	1	0.99155	0.994619	0.994845	0.991562	0.995103	0.991528	0.991211	0.991815	0.991983	0.99152	0.991544	0.991267	0.991342	0.991606	0.991601
I	PSS190	0.991547	0.992405	0.990589	0.991454	0.997035	0.992157	0.993848	0.992085	0.991143	0.997229	0.991306	0.993641	0.991178	0.992325	0.996842	0.99157	0.993415	0.991343	0.997015	0.997227	0.997145	0.997104	0.991653	0.99737	0.997095	0.992237	0.997582	0.997307	0.997417	0.991916	0.991795	0.997103	0.99155	1	0.99109	0.991367	0.991145	0.991979	0.997365	0.990911	0.992011	0.997279	0.997511	0.997429	0.991923	0.997283	0.997378	0.997335
I	r202	0.989665	0.990428	0.98993	0.993719	0.990303	0.994714	0.990936	0.993547	0.995171	0.990502	0.994936	0.990623	0.990874	0.990139	0.990729	0.994082	0.99084	0.994281	0.990692	0.990681	0.990442	0.990632	0.994018	0.990475	0.990852	0.993735	0.991279	0.990868	0.991141	0.994624	0.994235	0.990964	0.994619	0.99109	1	0.994283	0.991242	0.99504	0.991037	0.991023	0.990597	0.990991	0.990882	0.990662	0.990238	0.990604	0.990147	0.990541
I	Rs_T02	0.990789	0.991294	0.990706	0.993899	0.991047	0.994245	0.991626	0.993503	0.994194	0.990269	0.997504	0.99086	0.990509	0.990804	0.991306	0.994114	0.991272	0.99697	0.991528	0.991203	0.991189	0.991373	0.994561	0.991177	0.991611	0.993939	0.991741	0.99154	0.991557	0.994685	0.994183	0.991166	0.994845	0.991367	0.994283	1	0.990476	0.998147	0.991074	0.991302	0.991659	0.991536	0.991356	0.991512	0.991325	0.991502	0.990866	0.991271
I	RS476	0.990204	0.989633	0.989898	0.990743	0.989992	0.990918	0.990451	0.990865	0.990312	0.989917	0.990943	0.989896	0.999655	0.98929	0.990734	0.99096	0.990144	0.990875	0.990323	0.990371	0.990231	0.990168	0.991028	0.990735	0.990865	0.991187	0.990657	0.99087	0.99049	0.991468	0.990962	0.990528	0.991562	0.991145	0.991242	0.990476	1	0.991467	0.990498	0.990966	0.990467	0.990943	0.990403	0.990848	0.989825	0.990704	0.99029	0.990988
I	RSCM	0.991147	0.991658	0.991183	0.99439	0.990743	0.994257	0.991785	0.99395	0.994582	0.991008	0.997981	0.991306	0.991462	0.99107	0.991482	0.994465	0.991546	0.996936	0.991689	0.991698	0.991749	0.991555	0.994781	0.991644	0.992079	0.994113	0.992215	0.992087	0.991685	0.995	0.994491	0.991494	0.995103	0.991979	0.99504	0.998147	0.991467	1	0.991627	0.991556	0.991778	0.991958	0.991255	0.991511	0.991525	0.991549	0.990963	0.991569
I	SD54	0.991683	0.992068	0.990341	0.991067	0.996392	0.991983	0.993999	0.992066	0.991159	0.998567	0.991413	0.993236	0.990584	0.992044	0.996595	0.991135	0.993827	0.991024	0.996273	0.996576	0.996483	0.996748	0.99233	0.996742	0.996715	0.992088	0.997059	0.996816	0.997147	0.992556	0.991765	0.996636	0.991528	0.997365	0.991037	0.991074	0.990498	0.991627	1	0.991046	0.992412	0.996766	0.996961	0.997196	0.99209	0.997145	0.996806	0.997277
I	SEPPX05	0.990498	0.990466	0.99015	0.990486	0.990274	0.990869	0.990789	0.990567	0.99062	0.99062	0.990818	0.990683	0.991038	0.990352	0.990971	0.990738	0.990626	0.990872	0.99072	0.991029	0.990751	0.990739	0.990782	0.990438	0.990879	0.990794	0.991185	0.990967	0.991139	0.990826	0.991121	0.99094	0.991211	0.990911	0.991023	0.991302	0.990966	0.991556	0.991046	1	0.992102	0.99119	0.991028	0.991067	0.991223	0.990892	0.990696	0.990959
I	SL2330	0.992492	0.992641	0.99021	0.991456	0.992442	0.991624	0.992231	0.99246	0.991941	0.991794	0.991754	0.992385	0.990485	0.992069	0.992075	0.991232	0.991839	0.991076	0.992212	0.991887	0.991862	0.991972	0.991432	0.991901	0.991953	0.992045	0.992039	0.992024	0.991882	0.991856	0.991266	0.992356	0.991815	0.992011	0.990597	0.991659	0.990467	0.991778	0.992412	0.992102	1	0.992193	0.991535	0.991974	0.998828	0.991917	0.992306	0.992033
I	SL3103	0.991868	0.992537	0.990933	0.991643	0.996449	0.992141	0.993907	0.992071	0.991406	0.996563	0.991582	0.994111	0.991011	0.992388	0.999528	0.991851	0.99349	0.991248	0.996636	0.996678	0.996692	0.996569	0.991859	0.996675	0.996691	0.99213	0.996998	0.996794	0.996845	0.992165	0.992069	0.996729	0.991983	0.997279	0.990991	0.991536	0.990943	0.991958	0.996766	0.99119	0.992193	1	0.996807	0.996974	0.99227	0.996919	0.996769	0.99701
I	SL3300	0.991101	0.99228	0.990731	0.99105	0.996213	0.991738	0.99366	0.991382	0.991055	0.996424	0.991261	0.993372	0.990404	0.992112	0.996631	0.991197	0.993324	0.990864	0.999033	0.998848	0.99884	0.998557	0.991895	0.998358	0.998908	0.991456	0.999324	0.998699	0.999576	0.992402	0.99167	0.998948	0.99152	0.997511	0.990882	0.991356	0.990403	0.991255	0.996961	0.991028	0.991535	0.996807	1	0.999042	0.991739	0.998987	0.998823	0.998808
I	SL3730	0.99113	0.992188	0.990403	0.991508	0.996824	0.991958	0.993783	0.992166	0.991304	0.997106	0.991502	0.993524	0.990869	0.99207	0.996703	0.991547	0.99356	0.991367	0.998956	0.998892	0.998922	0.999014	0.992296	0.998923	0.998962	0.992239	0.999248	0.998846	0.999365	0.992605	0.991926	0.998845	0.991544	0.997429	0.990662	0.991512	0.990848	0.991511	0.997196	0.991067	0.991974	0.996974	0.999042	1	0.991802	0.999067	0.998956	0.999153
I	SL3755	0.992103	0.992002	0.990072	0.990762	0.992177	0.991006	0.992077	0.991905	0.991807	0.991605	0.991242	0.992022	0.98986	0.991747	0.991897	0.99069	0.991575	0.990466	0.991726	0.991667	0.991572	0.992017	0.991765	0.991824	0.991975	0.992072	0.992068	0.99209	0.991717	0.992145	0.990786	0.991812	0.991267	0.991923	0.990238	0.991325	0.989825	0.991525	0.99209	0.991223	0.998828	0.99227	0.991739	0.991802	1	0.991537	0.991575	0.991907
I	SL3822	0.990837	0.99223	0.990449	0.991231	0.996853	0.992234	0.993882	0.992099	0.990894	0.996674	0.991425	0.993416	0.990737	0.991928	0.996816	0.991077	0.99361	0.990914	0.998934	0.998626	0.998616	0.999046	0.991858	0.998953	0.998679	0.991954	0.999254	0.999172	0.999194	0.992333	0.991805	0.998922	0.991342	0.997283	0.990604	0.991502	0.990704	0.991549	0.997145	0.990892	0.991917	0.996919	0.998987	0.999067	0.991537	1	0.999253	0.999381
I	SL3882	0.991132	0.991865	0.990562	0.991082	0.996819	0.992347	0.993984	0.991788	0.991347	0.996611	0.990749	0.99332	0.990305	0.992054	0.99675	0.991352	0.99346	0.990366	0.999334	0.999279	0.999302	0.999238	0.992067	0.999186	0.999422	0.992115	0.999345	0.999521	0.999012	0.992599	0.991615	0.999643	0.991606	0.997378	0.990147	0.990866	0.99029	0.990963	0.996806	0.990696	0.992306	0.996769	0.998823	0.998956	0.991575	0.999253	1	0.999207
I	T117	0.990833	0.992223	0.990689	0.991463	0.997107	0.992268	0.994053	0.991931	0.990884	0.996721	0.991629	0.993675	0.991024	0.991802	0.996822	0.991137	0.993813	0.990861	0.999019	0.999082	0.998962	0.999178	0.991977	0.999224	0.998941	0.991695	0.999344	0.998923	0.999191	0.992489	0.991841	0.999109	0.991601	0.997335	0.990541	0.991271	0.990988	0.991569	0.997277	0.990959	0.992033	0.99701	0.998808	0.999153	0.991907	0.999381	0.999207	1
I	T42	0.991276	0.992381	0.99059	0.991713	0.996833	0.992109	0.993868	0.992308	0.991493	0.997273	0.991752	0.993652	0.991076	0.992251	0.996732	0.991731	0.993673	0.991641	0.998953	0.998937	0.998955	0.999065	0.992507	0.998967	0.999006	0.992383	0.999305	0.998858	0.999462	0.992829	0.992105	0.998895	0.99171	0.997414	0.990904	0.991684	0.991093	0.991735	0.997352	0.991318	0.992103	0.99699	0.999068	0.999921	0.991982	0.99908	0.998987	0.999186
I	T78	0.991053	0.991584	0.990304	0.990373	0.996287	0.992267	0.993453	0.991998	0.990922	0.996483	0.990926	0.993253	0.990072	0.991746	0.996457	0.990859	0.993452	0.990405	0.998686	0.99888	0.99879	0.998861	0.99173	0.998968	0.998935	0.992009	0.99925	0.999172	0.998638	0.992168	0.991168	0.998972	0.99128	0.997217	0.990151	0.990782	0.99003	0.991071	0.996771	0.990488	0.991636	0.996696	0.998393	0.998834	0.991644	0.999129	0.999136	0.999072
I	To_1	0.991162	0.991909	0.990418	0.991056	0.996565	0.99248	0.993578	0.991987	0.990978	0.996668	0.991023	0.993059	0.990164	0.992173	0.996525	0.991215	0.993674	0.990884	0.998846	0.998807	0.998727	0.998547	0.992292	0.998915	0.998699	0.992344	0.99906	0.999249	0.998896	0.992381	0.991476	0.999252	0.991115	0.997161	0.990636	0.991183	0.99017	0.991625	0.996457	0.990918	0.991753	0.996659	0.999016	0.998499	0.9916	0.999202	0.999201	0.998907
I	To_22	0.992388	0.992311	0.990794	0.991573	0.996167	0.992156	0.993929	0.992011	0.991197	0.996508	0.991445	0.993774	0.990767	0.992379	0.999605	0.991637	0.993537	0.991161	0.996443	0.996342	0.996589	0.99639	0.991838	0.996689	0.996641	0.992183	0.996985	0.997063	0.996701	0.992065	0.992047	0.996569	0.991845	0.996926	0.990977	0.991409	0.990768	0.991761	0.996654	0.991263	0.992258	0.999608	0.996406	0.996836	0.992072	0.996964	0.996634	0.996981
I	To_28	0.991828	0.991731	0.990682	0.991568	0.99702	0.992748	0.994204	0.992354	0.991464	0.996457	0.991132	0.993084	0.989973	0.992068	0.99676	0.99178	0.993962	0.991366	0.998909	0.998788	0.998715	0.998825	0.992725	0.999278	0.99906	0.99254	0.99927	0.999344	0.998794	0.992803	0.992184	0.998771	0.991975	0.997299	0.991066	0.991648	0.989888	0.991803	0.996571	0.990795	0.992162	0.996929	0.998709	0.999201	0.991597	0.999234	0.998938	0.999066
I	To_42	0.991644	0.99201	0.990646	0.991569	0.996715	0.992499	0.994106	0.992036	0.991613	0.996786	0.991116	0.99343	0.990586	0.992133	0.996531	0.991639	0.994019	0.991122	0.999444	0.999372	0.999339	0.999105	0.992312	0.998991	0.999445	0.992187	0.999239	0.999079	0.998881	0.992484	0.992036	0.999463	0.991577	0.9972	0.990932	0.991219	0.99058	0.991679	0.99663	0.991001	0.991934	0.996743	0.998413	0.998829	0.991685	0.99913	0.999534	0.998919
I	To_63	0.99163	0.991193	0.990397	0.994224	0.992495	0.999177	0.991776	0.995869	0.995631	0.992109	0.994163	0.991452	0.991087	0.99112	0.991675	0.994231	0.991695	0.994227	0.992062	0.991878	0.991719	0.991899	0.999488	0.992257	0.992287	0.995633	0.992432	0.992223	0.992129	0.999387	0.993886	0.992122	0.994325	0.992049	0.99467	0.994689	0.991023	0.994894	0.991992	0.990697	0.991882	0.992	0.991914	0.99211	0.991508	0.991983	0.992147	0.992186
I	UW757	0.990084	0.990335	0.990014	0.990437	0.990037	0.991043	0.991369	0.990949	0.990798	0.990336	0.990852	0.990795	0.993448	0.990285	0.990892	0.990582	0.991706	0.990693	0.990629	0.99073	0.99064	0.990746	0.991299	0.990887	0.99106	0.991342	0.991173	0.991013	0.990891	0.991683	0.990931	0.990847	0.991289	0.991242	0.991249	0.991117	0.99333	0.991499	0.991083	0.990548	0.990595	0.991081	0.990543	0.990962	0.990209	0.99079	0.990556	0.991039
I	Y45	0.994077	0.992801	0.990782	0.991374	0.992394	0.991611	0.992426	0.991752	0.991655	0.9917	0.992106	0.992073	0.991148	0.992679	0.992401	0.991294	0.992245	0.991704	0.991946	0.992107	0.992204	0.992271	0.991625	0.992083	0.991979	0.991773	0.99212	0.992074	0.992318	0.991564	0.991693	0.99227	0.9916	0.992583	0.991172	0.991586	0.991133	0.992186	0.991962	0.99153	0.993072	0.992538	0.992269	0.992196	0.992863	0.99212	0.992148	0.99223
I	YC40_M	0.990915	0.991149	0.98986	0.990188	0.992537	0.990982	0.997738	0.991091	0.990501	0.992461	0.990819	0.999464	0.989481	0.990935	0.993533	0.990398	0.997715	0.990298	0.992765	0.992758	0.992837	0.993095	0.991246	0.99303	0.993155	0.991376	0.993558	0.993367	0.993812	0.991753	0.99085	0.993231	0.990738	0.993508	0.990249	0.99047	0.98944	0.991036	0.993091	0.990892	0.99214	0.99398	0.992787	0.993385	0.991584	0.993072	0.99297	0.993341
I	YQ	0.991385	0.991724	0.990513	0.991169	0.996457	0.991626	0.994174	0.991891	0.991006	0.999881	0.991187	0.992956	0.990076	0.991406	0.996439	0.991404	0.993705	0.990787	0.996662	0.99668	0.996498	0.996639	0.991924	0.997083	0.996942	0.991931	0.997226	0.996971	0.997062	0.992496	0.991541	0.996582	0.991619	0.997563	0.990637	0.990702	0.989979	0.99129	0.998761	0.990887	0.991685	0.996652	0.996507	0.997159	0.991515	0.997026	0.996682	0.997064
IIA	CFBP2957	0.914955	0.915166	0.915109	0.914658	0.915188	0.915329	0.915415	0.914776	0.914737	0.914984	0.914845	0.91491	0.914678	0.915157	0.91583	0.914934	0.915565	0.914988	0.915319	0.915444	0.915301	0.915229	0.915132	0.915257	0.91546	0.914866	0.915665	0.91546	0.915593	0.915509	0.915461	0.915376	0.915511	0.915462	0.915191	0.914488	0.914874	0.915314	0.915404	0.915139	0.91536	0.91571	0.915613	0.915491	0.915387	0.915117	0.915131	0.915083
IIA	CIP120	0.915372	0.915032	0.915646	0.914805	0.914849	0.91531	0.915775	0.915168	0.914853	0.914916	0.914899	0.914739	0.914472	0.914869	0.916315	0.915159	0.915788	0.915269	0.91533	0.915391	0.915337	0.915264	0.91541	0.915609	0.915587	0.915369	0.915828	0.915582	0.915416	0.915636	0.915327	0.915435	0.915422	0.915731	0.915508	0.914567	0.914435	0.915132	0.915391	0.915744	0.915522	0.916353	0.915456	0.915674	0.915291	0.915437	0.915274	0.915488
IIA	Grenada9_1	0.916026	0.916367	0.916219	0.916126	0.916152	0.91651	0.916217	0.916293	0.916139	0.916202	0.916393	0.915901	0.916202	0.916341	0.916603	0.916154	0.916529	0.916206	0.916475	0.916425	0.916311	0.916439	0.916215	0.916299	0.916514	0.916182	0.916523	0.916552	0.916541	0.916397	0.916269	0.916406	0.916295	0.916453	0.916488	0.91604	0.916208	0.916473	0.916311	0.916737	0.916036	0.916455	0.916576	0.916331	0.91605	0.91636	0.916175	0.916463
IIA	IBSBF2570	0.915394	0.915563	0.915643	0.915437	0.915523	0.915687	0.915792	0.915657	0.915262	0.915407	0.915466	0.915312	0.915688	0.915678	0.916406	0.915427	0.915857	0.915334	0.915675	0.915819	0.915519	0.915591	0.915395	0.915668	0.915873	0.915464	0.916043	0.915806	0.915946	0.915712	0.916155	0.915823	0.915889	0.915862	0.915708	0.91534	0.915684	0.916047	0.91572	0.916125	0.915355	0.916521	0.916014	0.916082	0.9153	0.9158	0.915356	0.915802
IIA	K60	0.915922	0.915985	0.915618	0.915786	0.915731	0.915815	0.916047	0.915827	0.915478	0.915905	0.915676	0.915464	0.915817	0.91594	0.916499	0.91583	0.916452	0.915806	0.915765	0.915921	0.915733	0.915777	0.915898	0.91605	0.916211	0.915905	0.916029	0.915948	0.91573	0.915943	0.916017	0.915728	0.915874	0.916176	0.916026	0.915711	0.915763	0.916309	0.916202	0.915932	0.915975	0.916621	0.915851	0.916188	0.915668	0.916101	0.91568	0.916082
IIA	P597	0.915506	0.915929	0.915758	0.915343	0.915754	0.915704	0.915995	0.915566	0.915598	0.915886	0.915415	0.91551	0.915704	0.915837	0.916284	0.915354	0.915921	0.915659	0.91568	0.91558	0.915317	0.915449	0.915422	0.915592	0.91545	0.915627	0.91594	0.915406	0.915838	0.915755	0.91581	0.915795	0.915687	0.915772	0.915724	0.915116	0.915736	0.916171	0.91614	0.916155	0.915906	0.916228	0.915812	0.915845	0.915884	0.915681	0.915512	0.915883
IIA	P822	0.91588	0.915937	0.915848	0.915576	0.915845	0.915833	0.916149	0.915738	0.915345	0.915713	0.915759	0.915609	0.915845	0.915912	0.916309	0.915581	0.916279	0.915795	0.915785	0.916002	0.915716	0.915663	0.9157	0.915963	0.916147	0.915763	0.916124	0.915979	0.915927	0.915923	0.916094	0.91595	0.915821	0.916225	0.916108	0.915631	0.915813	0.916251	0.916225	0.916049	0.916064	0.91639	0.91595	0.916134	0.915793	0.915983	0.915617	0.916097
IIA	RS489	0.915678	0.915701	0.915682	0.915325	0.915523	0.915469	0.91578	0.915484	0.915395	0.915188	0.915246	0.915357	0.915177	0.91564	0.915807	0.915436	0.915985	0.915188	0.915679	0.91575	0.915555	0.915539	0.915351	0.915479	0.915714	0.915259	0.915775	0.9155	0.915598	0.915747	0.915778	0.915676	0.916063	0.91579	0.915322	0.915194	0.915162	0.915833	0.915702	0.916043	0.915357	0.915843	0.915529	0.915687	0.915338	0.915353	0.915206	0.915563
IIA	SFC	0.914775	0.915149	0.915173	0.914847	0.91498	0.915255	0.915068	0.914945	0.914754	0.914842	0.91506	0.914812	0.915167	0.915088	0.915964	0.914965	0.915298	0.915063	0.915257	0.915292	0.915204	0.915192	0.914811	0.915301	0.91536	0.91496	0.915534	0.915342	0.915412	0.915142	0.915695	0.915379	0.915366	0.915494	0.915387	0.914917	0.91516	0.915606	0.915171	0.915461	0.914775	0.916101	0.915479	0.915322	0.914681	0.915385	0.914765	0.915281
IIA	UA_1611	0.915949	0.916222	0.916186	0.916367	0.916109	0.916395	0.916073	0.916213	0.915903	0.916179	0.916093	0.915737	0.915933	0.916279	0.916471	0.916105	0.916238	0.916117	0.916412	0.916403	0.916269	0.916246	0.9161	0.916135	0.916396	0.915817	0.916455	0.916447	0.916328	0.916292	0.916245	0.916353	0.916378	0.916573	0.916277	0.915846	0.915925	0.91611	0.916216	0.916541	0.915933	0.916533	0.916408	0.916294	0.916054	0.916412	0.916212	0.916408
IIA	UA_1612	0.916341	0.916472	0.916652	0.916388	0.916436	0.916577	0.916423	0.916445	0.91621	0.916523	0.916338	0.916112	0.916362	0.91647	0.916914	0.916275	0.916673	0.916188	0.91658	0.916754	0.916661	0.916605	0.916301	0.916717	0.916739	0.916256	0.916811	0.916728	0.916746	0.916558	0.916469	0.91663	0.916574	0.916869	0.916544	0.916142	0.916352	0.916545	0.916599	0.916952	0.916177	0.916864	0.916746	0.916697	0.916151	0.916621	0.916607	0.916709
IIA	UW700	0.91634	0.916173	0.916264	0.915792	0.916066	0.916056	0.916459	0.915997	0.915667	0.916056	0.915925	0.915916	0.916077	0.915926	0.916998	0.915875	0.916572	0.916046	0.916265	0.916214	0.916084	0.916083	0.916142	0.916411	0.916467	0.916231	0.916689	0.916562	0.916277	0.916333	0.916239	0.916271	0.916184	0.916647	0.916057	0.915842	0.916015	0.916438	0.916546	0.916151	0.916341	0.917122	0.916489	0.91661	0.915947	0.916479	0.916068	0.91635
IIB	CCRMRsB7	0.916598	0.916809	0.916662	0.916568	0.916769	0.916648	0.917262	0.916636	0.916084	0.916778	0.91658	0.916542	0.916504	0.916977	0.917408	0.916655	0.917344	0.916379	0.916735	0.916558	0.916517	0.916584	0.916843	0.916798	0.916624	0.91638	0.91726	0.916611	0.917137	0.916783	0.917106	0.916808	0.917	0.917023	0.916744	0.916188	0.916765	0.916935	0.916901	0.917144	0.917021	0.917409	0.917023	0.916952	0.917022	0.916598	0.916388	0.916659
IIB	CFBP6783	0.916705	0.916656	0.917016	0.916793	0.916654	0.916993	0.916912	0.91697	0.916674	0.916646	0.916612	0.91633	0.917629	0.91676	0.917522	0.916912	0.916921	0.916765	0.916754	0.91679	0.916647	0.916684	0.916606	0.916922	0.916883	0.916825	0.917207	0.916932	0.917148	0.916781	0.917614	0.916974	0.917156	0.916856	0.916921	0.916261	0.917562	0.917427	0.916915	0.916936	0.916741	0.917678	0.917349	0.916998	0.916724	0.917026	0.916943	0.91697
IIB	CFIA906	0.917121	0.917403	0.917327	0.917007	0.917196	0.91737	0.917525	0.917158	0.917271	0.91715	0.917137	0.917032	0.917179	0.917288	0.917647	0.917465	0.917483	0.917163	0.917341	0.91719	0.91704	0.917114	0.91732	0.917041	0.917147	0.917142	0.917429	0.917066	0.917166	0.917535	0.917738	0.917255	0.91772	0.917388	0.917021	0.917022	0.917167	0.917649	0.917102	0.917648	0.917048	0.917616	0.917275	0.917324	0.917018	0.917037	0.917154	0.917055
IIB	CIAT_078	0.916485	0.916738	0.916696	0.916947	0.916555	0.916791	0.916524	0.916819	0.91645	0.916563	0.916534	0.916189	0.916855	0.916734	0.917192	0.916828	0.916865	0.916419	0.916625	0.916855	0.91676	0.916773	0.91648	0.917003	0.917012	0.916644	0.917115	0.916935	0.916881	0.916695	0.917326	0.916889	0.916987	0.916876	0.916911	0.916484	0.916852	0.917089	0.916904	0.916593	0.916181	0.917361	0.916901	0.916927	0.916292	0.916558	0.916715	0.916745
IIB	IBSBF1503	0.916404	0.916845	0.916795	0.916447	0.916476	0.916797	0.916555	0.916469	0.916104	0.91623	0.916369	0.916125	0.916822	0.916652	0.917265	0.916602	0.916745	0.916493	0.916478	0.91665	0.916399	0.916705	0.916189	0.916522	0.916747	0.91628	0.917152	0.916795	0.916983	0.916496	0.917334	0.916846	0.916981	0.916732	0.916677	0.916395	0.916945	0.917273	0.916935	0.916793	0.916517	0.917456	0.917035	0.916853	0.916461	0.916662	0.916331	0.916767
IIB	IBSBF2571	0.915626	0.916037	0.916082	0.915637	0.915835	0.91607	0.915674	0.915798	0.915493	0.915518	0.915828	0.915305	0.916133	0.91601	0.916524	0.915853	0.915973	0.915611	0.915876	0.916008	0.91589	0.915902	0.915892	0.91564	0.916097	0.915684	0.916312	0.916112	0.916103	0.915894	0.916665	0.916075	0.916226	0.916142	0.916165	0.915681	0.916129	0.916444	0.915913	0.916204	0.915518	0.916642	0.916344	0.91598	0.91549	0.916125	0.915762	0.916113
IIB	MolK2	0.91669	0.91668	0.916689	0.916817	0.917002	0.917192	0.917135	0.9169	0.916864	0.916737	0.91701	0.916421	0.916497	0.916807	0.917659	0.91723	0.917181	0.916926	0.916924	0.916774	0.916597	0.917053	0.917032	0.917071	0.917143	0.916846	0.917447	0.917069	0.917345	0.917321	0.917432	0.917171	0.917188	0.917259	0.917185	0.916621	0.91647	0.917061	0.916913	0.916975	0.916875	0.917751	0.917294	0.917188	0.916819	0.917122	0.917002	0.916972
IIB	P673	0.917049	0.916977	0.917165	0.917245	0.917045	0.917376	0.917045	0.9172	0.916881	0.917061	0.917103	0.916517	0.917256	0.917064	0.91755	0.917236	0.917339	0.916987	0.917224	0.917332	0.917123	0.917303	0.917115	0.917239	0.917416	0.91711	0.917182	0.917168	0.917309	0.917203	0.917732	0.917368	0.917296	0.917347	0.917216	0.916985	0.917375	0.917422	0.91728	0.917348	0.916885	0.91753	0.917097	0.91722	0.916831	0.917063	0.917102	0.917179
IIB	Po82	0.916381	0.916783	0.91685	0.916371	0.916503	0.916709	0.916417	0.916471	0.916172	0.91636	0.916579	0.916051	0.916905	0.916691	0.917378	0.916625	0.916709	0.916356	0.916622	0.916752	0.916633	0.91665	0.916594	0.916384	0.916897	0.91637	0.917028	0.916866	0.916859	0.916659	0.917431	0.916849	0.917002	0.916878	0.9169	0.916439	0.916901	0.917144	0.916693	0.916785	0.916217	0.917424	0.917057	0.916831	0.916283	0.916835	0.916484	0.916808
IIB	RS2	0.917921	0.918121	0.918257	0.91773	0.918146	0.918183	0.918344	0.917959	0.917808	0.917921	0.917872	0.917762	0.917821	0.918127	0.91822	0.918227	0.918231	0.917963	0.918207	0.918027	0.917974	0.9181	0.918054	0.918067	0.918062	0.91794	0.918217	0.918046	0.917902	0.918187	0.918253	0.91813	0.918278	0.918201	0.91781	0.917894	0.917806	0.918296	0.917885	0.918235	0.917781	0.918031	0.918019	0.918098	0.917839	0.918108	0.918072	0.917935
IIB	RS488	0.915953	0.916387	0.916251	0.915984	0.916075	0.916054	0.916327	0.916148	0.915996	0.915797	0.916058	0.915782	0.915753	0.916206	0.916487	0.916124	0.916449	0.915834	0.916322	0.916306	0.916169	0.916166	0.916174	0.915959	0.91627	0.91594	0.916456	0.916143	0.916296	0.916553	0.916544	0.916324	0.916709	0.916365	0.915935	0.916029	0.915731	0.916549	0.916187	0.916455	0.915751	0.91634	0.916085	0.916147	0.915708	0.915782	0.915973	0.916021
IIB	UA_1579	0.917983	0.918036	0.91807	0.917931	0.918145	0.918267	0.918057	0.918227	0.917608	0.917823	0.917933	0.917557	0.917782	0.91813	0.918169	0.918079	0.918234	0.91779	0.917974	0.918034	0.91802	0.918018	0.917934	0.918223	0.918235	0.917994	0.918322	0.918272	0.918121	0.918139	0.918132	0.9181	0.918086	0.918086	0.91809	0.917807	0.917905	0.918045	0.918062	0.917951	0.918001	0.918301	0.918008	0.918104	0.917647	0.918026	0.917973	0.918147
IIB	UW163	0.916622	0.91648	0.91681	0.916948	0.916589	0.916893	0.916738	0.916954	0.916592	0.916563	0.91675	0.916362	0.916921	0.916516	0.917216	0.916864	0.916803	0.916543	0.916661	0.916949	0.916598	0.916344	0.916635	0.916807	0.916812	0.916965	0.917113	0.916894	0.916943	0.9168	0.91763	0.91694	0.917131	0.916914	0.916873	0.916644	0.91706	0.917299	0.916798	0.916992	0.916559	0.917286	0.917054	0.916957	0.916454	0.916773	0.916663	0.916819
IIB	UW348	0.915575	0.915771	0.916275	0.915402	0.915336	0.915669	0.916176	0.915555	0.915427	0.915461	0.915443	0.91523	0.91582	0.915439	0.916598	0.915456	0.915893	0.915655	0.915676	0.915826	0.915666	0.915524	0.91588	0.915817	0.916123	0.915737	0.916164	0.915929	0.915835	0.916119	0.916072	0.915797	0.916012	0.916192	0.916103	0.915177	0.915724	0.915874	0.915795	0.916342	0.915729	0.916719	0.915504	0.915914	0.915304	0.915912	0.915258	0.915875
IIB	UW491	0.916747	0.916853	0.91701	0.916842	0.916987	0.917043	0.917463	0.916764	0.916561	0.916904	0.916801	0.916765	0.916777	0.916922	0.917278	0.917054	0.917331	0.916906	0.917184	0.917165	0.917029	0.916686	0.917068	0.916826	0.917075	0.916662	0.917651	0.917075	0.917416	0.917351	0.917419	0.917181	0.917559	0.917328	0.916967	0.916875	0.916958	0.917191	0.917237	0.917303	0.916968	0.917354	0.917318	0.917348	0.916933	0.916862	0.916751	0.917022
IIB	UW551	0.917367	0.917578	0.917459	0.917182	0.917427	0.917492	0.917672	0.917371	0.917463	0.917207	0.917362	0.917114	0.916972	0.917376	0.917581	0.917524	0.917692	0.917162	0.917464	0.91741	0.917367	0.9174	0.917528	0.91726	0.917432	0.91734	0.917672	0.917371	0.917461	0.917712	0.917891	0.917496	0.917838	0.917528	0.9171	0.917317	0.9171	0.917647	0.917482	0.917739	0.917155	0.917459	0.917347	0.917551	0.917096	0.917099	0.917248	0.917224
III	CFBP3059	0.961498	0.961936	0.961764	0.961516	0.961565	0.961685	0.961852	0.961213	0.9615	0.961757	0.961478	0.961968	0.961407	0.962013	0.962787	0.961724	0.961843	0.96164	0.961955	0.961684	0.961556	0.961455	0.961785	0.961906	0.962066	0.961561	0.962293	0.962176	0.961921	0.96196	0.962056	0.961859	0.962111	0.962795	0.96246	0.961804	0.961298	0.962797	0.962449	0.961787	0.961773	0.963002	0.962062	0.962181	0.961077	0.961973	0.961195	0.961992
III	CMR15	0.961775	0.961702	0.961576	0.960213	0.96112	0.961733	0.961579	0.961519	0.961011	0.961282	0.961652	0.961642	0.961141	0.96143	0.962369	0.961441	0.961268	0.961646	0.961733	0.961781	0.96149	0.961405	0.961657	0.961069	0.961679	0.961603	0.961812	0.961539	0.961597	0.961891	0.961809	0.961582	0.961932	0.962215	0.961644	0.961674	0.961184	0.961857	0.961865	0.961389	0.961684	0.962221	0.961648	0.961521	0.961242	0.961076	0.960898	0.961338
III	RUN2279	0.960615	0.961166	0.961238	0.960982	0.960332	0.9609	0.960854	0.960977	0.960985	0.960111	0.960898	0.96069	0.960379	0.961177	0.962109	0.961047	0.960645	0.960697	0.960991	0.960972	0.960865	0.960592	0.961031	0.960661	0.960928	0.96068	0.961357	0.961078	0.961256	0.961128	0.961236	0.960862	0.961308	0.961705	0.960757	0.960254	0.960326	0.961614	0.960924	0.961604	0.960964	0.961852	0.96139	0.96111	0.960916	0.960676	0.960625	0.961118
III	RUN2474	0.960779	0.961067	0.961175	0.960219	0.959908	0.960614	0.961099	0.960671	0.9605	0.960453	0.96057	0.96106	0.96026	0.961201	0.961688	0.960769	0.960596	0.960553	0.960623	0.960384	0.960329	0.960291	0.960606	0.96063	0.960716	0.960878	0.961075	0.960935	0.960708	0.96099	0.96097	0.960508	0.961083	0.961598	0.960945	0.960457	0.960226	0.96096	0.960936	0.961052	0.961288	0.96165	0.960792	0.961331	0.960677	0.96097	0.960406	0.960877
III	UW386	0.961782	0.961485	0.96223	0.961166	0.961423	0.961453	0.962066	0.96139	0.96086	0.960837	0.961679	0.961094	0.961297	0.961271	0.962536	0.961452	0.961814	0.96143	0.961695	0.961648	0.961319	0.961376	0.961919	0.961376	0.961875	0.961529	0.962266	0.962041	0.961718	0.962011	0.961939	0.961725	0.962002	0.962739	0.962113	0.961243	0.961403	0.962341	0.961531	0.962219	0.961998	0.962943	0.962119	0.96194	0.961476	0.961795	0.961332	0.961739
IV	KACC10722	0.92892	0.929317	0.928844	0.929355	0.929343	0.92863	0.929502	0.929058	0.92914	0.929419	0.92911	0.92898	0.92866	0.929146	0.930063	0.929365	0.929479	0.92938	0.929863	0.929477	0.929675	0.929464	0.929195	0.929663	0.929588	0.929458	0.929213	0.930168	0.929432	0.929317	0.929775	0.930158	0.929121	0.929413	0.929186	0.929397	0.92853	0.929223	0.929846	0.929556	0.929595	0.929736	0.92938	0.929343	0.929754	0.930039	0.930289	0.929688
IV	PSI07	0.928299	0.928408	0.927966	0.927966	0.928237	0.927988	0.928081	0.927886	0.927908	0.928069	0.927756	0.928047	0.928088	0.92819	0.928675	0.928014	0.928136	0.927772	0.928143	0.928069	0.928193	0.92813	0.928065	0.928085	0.928143	0.927869	0.928221	0.928162	0.928153	0.928118	0.928028	0.928174	0.927958	0.928433	0.92816	0.92783	0.928043	0.927872	0.928491	0.928517	0.928077	0.928634	0.928247	0.928268	0.928084	0.92811	0.928041	0.928151
IV	R229	0.928855	0.929558	0.929367	0.930077	0.929043	0.929316	0.929494	0.929163	0.929498	0.929282	0.929187	0.929396	0.929806	0.929485	0.929574	0.929487	0.929492	0.929394	0.929378	0.929345	0.929374	0.929347	0.929303	0.929432	0.929355	0.929052	0.929458	0.929438	0.929394	0.929284	0.929335	0.929427	0.929377	0.929389	0.929314	0.929284	0.929742	0.929691	0.929589	0.929879	0.929235	0.929616	0.929326	0.929363	0.929291	0.929422	0.929332	0.929413
IV	R24	0.927808	0.928245	0.928052	0.927641	0.927969	0.927777	0.927928	0.927741	0.927528	0.928134	0.927875	0.927806	0.927967	0.928353	0.928248	0.927818	0.928034	0.927778	0.927831	0.927847	0.927841	0.927873	0.927745	0.927755	0.927873	0.927755	0.928009	0.927961	0.927924	0.927836	0.928183	0.927873	0.927828	0.928111	0.927805	0.927849	0.927966	0.927824	0.928011	0.92812	0.927567	0.928139	0.927859	0.927868	0.927582	0.927726	0.927661	0.92778
IV	SL2312	0.929209	0.929494	0.92902	0.929371	0.929375	0.929244	0.928987	0.929189	0.929094	0.929059	0.929094	0.929351	0.92911	0.929424	0.929672	0.929434	0.929225	0.929354	0.929329	0.929228	0.929184	0.929298	0.929307	0.929082	0.929215	0.929225	0.929337	0.929347	0.9293	0.929416	0.92983	0.929225	0.929328	0.929532	0.929336	0.929332	0.929119	0.929271	0.929202	0.929405	0.929178	0.929635	0.929174	0.929172	0.929277	0.92899	0.929154	0.929001
IV	SL3022	0.92901	0.92942	0.928782	0.929921	0.929926	0.929844	0.928972	0.929245	0.928699	0.928961	0.929561	0.928813	0.928955	0.92931	0.929657	0.929044	0.929024	0.929129	0.929323	0.929187	0.929338	0.929219	0.929072	0.929813	0.929123	0.929255	0.929112	0.929323	0.92921	0.929166	0.92961	0.929421	0.928828	0.929381	0.9293	0.929069	0.928998	0.929242	0.929113	0.929566	0.929031	0.929678	0.929063	0.928974	0.92922	0.929775	0.929418	0.929689
IV	SL3175	0.927978	0.927833	0.927801	0.927812	0.927926	0.927749	0.927698	0.927758	0.927688	0.927418	0.927942	0.927503	0.92782	0.927606	0.928482	0.927806	0.927881	0.927658	0.928047	0.927963	0.927908	0.927966	0.927845	0.927841	0.92799	0.927616	0.927943	0.927925	0.928018	0.927859	0.928209	0.927986	0.927887	0.928145	0.927953	0.927417	0.927811	0.927696	0.927943	0.928082	0.927892	0.928485	0.927904	0.928017	0.927805	0.927808	0.927775	0.927813
IV	T11	0.928634	0.929043	0.928596	0.928719	0.928781	0.928477	0.928802	0.928422	0.92859	0.928912	0.928599	0.928585	0.928382	0.928909	0.929581	0.928751	0.929014	0.928902	0.929195	0.929059	0.929113	0.929047	0.928721	0.928909	0.929077	0.928871	0.929046	0.929008	0.929102	0.92873	0.929356	0.929246	0.928644	0.929331	0.928646	0.928743	0.928366	0.928679	0.929163	0.929157	0.928832	0.92966	0.928912	0.929084	0.929226	0.928749	0.929121	0.928895
[truncated: 52 more columns]
