# Supplementary material for: Meta-analysis of the Ralstonia solanacearum species complex (RSSC) based on comparative evolutionary genomics and reverse ecology
Source: Microb Genom. 2022 Mar 17;8(3):000791. doi: 10.1099/mgen.0.000791 (PMC9176288; doi:10.1099/mgen.0.000791)
Supplement: Supplementary material 4 [file mgen-8-0791-s004.xlsx]

## Sheet: SUMMARY
Supplementary Table 4: List of genes under recombination found in the core genome with ClonalFrameML and within each of the RSSC phylotypes with Gubbins.
Reference	Phylotype	egl gene in recomb list?	#egl recomb	# genomes in phylotype included in analysis	total genes (chr)	total genes (mp)	genes with recomb (chr)	genes with recomb (mp)	Recomb events (chr+mp)	Recomb events (chr+mp)/#genomes	Recomb events (chr)	Recomb events (mp)	chr_len (megabases)	mp_len (megabases)	Recomb events Chr (per Mb)	Recomb events MP (per Mb)	Notes
GMI1000	I	yes (WP_011003477.1)	6	59	3509	1668	2664	1401	29634	502.271	19882	8704	3716413	2094509	5349.78	4155.63
EP1	I	yes (API76767.1)	7	59	3726	1664	2561	1321	28586	484.508	20540	9094	3949527	2093441	5200.62	4344.04
R202	I	yes (WP_173941074.1)	6	59	3564	1579	2585	1363	25833	437.847	17343	8490	3806317	2020199	4556.37	4202.56
IBSBF1503	II	no	0	28	3238	1628	1618	967	7409	264.607	4277	3132	3460461	2069788	1235.96	1513.2
UW551	II	no	0	28	3252	1582	1384	858	5280	188.571	2762	2518	3471163	2007813	795.699	1254.1
K60	II	no	0	28	3625	1556	497	257	1397	49.8929	955	442	3838865	1931798	248.771	228.802
CFBP2957	II	yes ("egl")	4 (mp)+0 (chr)	28	3375	1856	297	261	1693	60.4643	669	1024	3417386	2163376	195.764	473.334	Genome has 2 egl genes & 1 in chr 1 in mp. Recomb detected in mp egl
UW386	III	yes (WP_175426057.1)	2	5	3452	1411	647	396	1669	333.8	1032	637	3658282	1830097	282.1	348.069
RUN2474	III	no	0	5	3607	1578	186	115	773	154.6	437	336	3712138	1942331	117.722	172.988
RUN2279	III	no	0	5	3662	1563	204	182	935	187	471	464	3835000	1911272	122.816	242.77
PSI07	IV	yes (WP_013209211.1)	1	8	3266	1654	507	332	1574	196.75	1242	332	3520618	2085000	352.779	159.233
R24	IV	yes ("egl")	5	8	3529	1431	279	156	1331	166.375	891	440	3705725	1746822	240.439	251.886
KACC10722	IV	yes (AMP39310.1)	5	8	3269	1583	524	291	2147	268.375	1434	713	3579824	1883432	400.578	378.564

## Sheet: ClonalframeML
gene/protein id	description
abo	4-methylaminobutanoate oxidase (formaldehyde-forming)
accA1	Acetyl-/propionyl-coenzyme A carboxylase alpha chain
accB	Biotin carboxyl carrier protein of acetyl-CoA carboxylase
accC	Biotin carboxylase
acdA	Acyl-CoA dehydrogenase
acdS	1-aminocyclopropane-1-carboxylate deaminase
aceB	Malate synthase A
aceE	Pyruvate dehydrogenase E1 component
aceF	Dihydrolipoyllysine-residue acetyltransferase component of pyruvate dehydrogenase complex
aceK	Isocitrate dehydrogenase kinase/phosphatase
acnA	Aconitate hydratase A
acnM	Aconitate hydratase A
acoR	Acetoin catabolism regulatory protein
acpS	Holo-[acyl-carrier-protein] synthase
acrA	Multidrug efflux pump subunit AcrA
acrB	Multidrug efflux pump subunit AcrB
acrF	Multidrug export protein AcrF
acsA	Acetyl-coenzyme A synthetase
acs	Acetyl-coenzyme A synthetase
actP	Cation/acetate symporter ActP
act	Methanol dehydrogenase activator
acuI	Acrylyl-CoA reductase AcuI
acyP	Acylphosphatase
ada	Bifunctional transcriptional activator/DNA repair enzyme Ada
adc	putative acetoacetate decarboxylase
addB	ATP-dependent helicase/deoxyribonuclease subunit B
adeP	Adenine permease AdeP
adhA	putative alcohol dehydrogenase AdhA
adiA	Biodegradative arginine decarboxylase
aer	Aerotaxis receptor
aes	Acetyl esterase
ahcY	Adenosylhomocysteinase
ahpD	Alkyl hydroperoxide reductase AhpD
ahpF	Alkyl hydroperoxide reductase subunit F
aidB	Putative acyl-CoA dehydrogenase AidB
aknOx	Aclacinomycin-N/aclacinomycin-A oxidase
alaA	Glutamate-pyruvate aminotransferase AlaA
alaS	Alanine--tRNA ligase
alaS	hypothetical protein
alc	allantoicase
ald1	Long-chain-aldehyde dehydrogenase
ald	3-succinoylsemialdehyde-pyridine dehydrogenase
algC	Phosphomannomutase/phosphoglucomutase
alkA	hypothetical protein
alkA	putative bifunctional transcriptional activator/DNA repair enzyme AlkA
alkB	Alpha-ketoglutarate-dependent dioxygenase AlkB
alkJ	Alcohol dehydrogenase [acceptor]
allA	Ureidoglycolate lyase
alsB	D-allose-binding periplasmic protein
amgK	N-acetylmuramate/N-acetylglucosamine kinase
amiC	Aliphatic amidase expression-regulating protein
amn	AMP nucleosidase
ampD	1%2C6-anhydro-N-acetylmuramyl-L-alanine amidase AmpD
ampG	Protein AmpG
amtB	Ammonia channel
anmK	Anhydro-N-acetylmuramic acid kinase
anoI	Acyl-homoserine-lactone synthase
ansB	L-asparaginase
apaG	Protein ApaG
apaH	Bis(5'-nucleosyl)-tetraphosphatase%2C symmetrical
apbC	Iron-sulfur cluster carrier protein
appC	Cytochrome bd-II ubiquinol oxidase subunit 1
appC	hypothetical protein
apt	Adenine phosphoribosyltransferase
araG	Arabinose import ATP-binding protein AraG
arcB	Delta(1)-pyrroline-2-carboxylate reductase
argA	Amino-acid acetyltransferase
argB	Acetylglutamate kinase
argC	N-acetyl-gamma-glutamyl-phosphate reductase
argD	Acetylornithine aminotransferase
argE	Acetylornithine deacetylase
argF	Ornithine carbamoyltransferase 1%2C anabolic
argH	Argininosuccinate lyase
argJ	Arginine biosynthesis bifunctional protein ArgJ
argO	Arginine exporter protein ArgO
argP	HTH-type transcriptional regulator ArgP
argS	Arginine--tRNA ligase
arnA	Bifunctional polymyxin resistance protein ArnA
arnB	UDP-4-amino-4-deoxy-L-arabinose--oxoglutarate aminotransferase
arnC	hypothetical protein
arnD	putative 4-deoxy-4-formamido-L-arabinose-phosphoundecaprenol deformylase ArnD
arnT	Undecaprenyl phosphate-alpha-4-amino-4-deoxy-L-arabinose arabinosyl transferase
aroA	3-phosphoshikimate 1-carboxyvinyltransferase
aroB	3-dehydroquinate synthase
aroC	Chorismate synthase
aroE	Shikimate dehydrogenase (NADP(+))
aroG	Phospho-2-dehydro-3-deoxyheptonate aldolase%2C Phe-sensitive
aroK	Shikimate kinase 1
aroQ	3-dehydroquinate dehydratase
artJ	ABC transporter arginine-binding protein 1
ascD	CDP-6-deoxy-L-threo-D-glycero-4-hexulose-3-dehydrase reductase
asd	Aspartate-semialdehyde dehydrogenase
aspC	Aspartate aminotransferase
aspS	Aspartate--tRNA(Asp/Asn) ligase
atm1	ATM1-type heavy metal exporter
atpA	ATP synthase subunit alpha
atpB	ATP synthase subunit a
atpC	ATP synthase epsilon chain
atpD1	ATP synthase subunit beta 1
atpF	ATP synthase subunit b
atpG	ATP synthase gamma chain
aviRb	23S rRNA (uridine(2479)-2'-O)-methyltransferase
azoR1	FMN-dependent NADH-azoreductase 1
bacA	Vitamin B12 transport ATP-binding protein BacA
badR	hypothetical protein
baeR	Transcriptional regulatory protein BaeR
baeS	Signal transduction histidine-protein kinase BaeS
baiN	hypothetical protein
bamA	Outer membrane protein assembly factor BamA
bamB	hypothetical protein
bamB	Outer membrane protein assembly factor BamB
bamD	Outer membrane protein assembly factor BamD
bamE	Outer membrane protein assembly factor BamE
bapA	Beta-peptidyl aminopeptidase BapA
bauA	Beta-alanine--pyruvate aminotransferase
bauC	Putative 3-oxopropanoate dehydrogenase
bcp	Peroxiredoxin Bcp
bcr	Bicyclomycin resistance protein
bdhA	D-beta-hydroxybutyrate dehydrogenase
benM	HTH-type transcriptional regulator BenM
bepA	Beta-barrel assembly-enhancing protease
bepA	hypothetical protein
betI	HTH-type transcriptional regulator BetI
bfrD	putative TonB-dependent receptor BfrD
bfr	Bacterioferritin
bioA	Adenosylmethionine-8-amino-7-oxononanoate aminotransferase
bioA	putative aminotransferase
bioB	Biotin synthase
bioD1	ATP-dependent dethiobiotin synthetase BioD 1
bioF	8-amino-7-oxononanoate synthase
bioI	Biotin biosynthesis cytochrome P450
birA	Bifunctional ligase/repressor BirA
bkdA	3-methyl-2-oxobutanoate dehydrogenase subunit alpha
bkdB	Lipoamide acyltransferase component of branched-chain alpha-keto acid dehydrogenase complex
bla	Beta-lactamase OXA-18
bluB	5%2C6-dimethylbenzimidazole synthase
bmr3	Multidrug resistance protein 3
bolA	DNA-binding transcriptional regulator BolA
bprV	Extracellular basic protease
bpt	Aspartate/glutamate leucyltransferase
braC	hypothetical protein
braC	Leucine-%2C isoleucine-%2C valine-%2C threonine-%2C and alanine-binding protein
btrK	L-glutamyl-[BtrI acyl-carrier protein] decarboxylase
btuB	Vitamin B12 transporter BtuB
btuD	Vitamin B12 import ATP-binding protein BtuD
btuE	hypothetical protein
btuF	Vitamin B12-binding protein
C1-hpah	p-hydroxyphenylacetate 3-hydroxylase%2C reductase component
cadA	putative cadmium-transporting ATPase
caiA	Crotonobetainyl-CoA dehydrogenase
caiA	Putative acyl-CoA dehydrogenase FadE17
caiD	Carnitinyl-CoA dehydratase
can	Carbonic anhydrase 2
carA	Caffeate CoA-transferase
carA	Carbamoyl-phosphate synthase small chain
car	Carboxylic acid reductase
catD	3-oxoadipate enol-lactonase 2
catM	HTH-type transcriptional regulator CatM
cbaB	Cytochrome c oxidase subunit 2
cbbA	Fructose-bisphosphate aldolase
cbiA	Cobyrinate a%2Cc-diamide synthase
cbiB	Cobalamin biosynthesis protein CbiB
cbiD	Cobalt-precorrin-5B C(1)-methyltransferase
cbiL	Cobalt-precorrin-2 C(20)-methyltransferase
cbiO	Cobalt import ATP-binding protein CbiO
cbl	HTH-type transcriptional regulator cbl
cbs	Putative cystathionine beta-synthase
cca	Multifunctional CCA protein
ccoN1	Cbb3-type cytochrome c oxidase subunit CcoN1
ccoP	Cbb3-type cytochrome c oxidase subunit CcoP
ccpA	Catabolite control protein A
ccs1	Cytochrome c biogenesis protein Ccs1
ccsA	Cytochrome c biogenesis protein CcsA
cdsA	Phosphatidate cytidylyltransferase
cheA	Chemotaxis protein CheA
cheB	Chemotaxis response regulator protein-glutamate methylesterase
cheD	Chemoreceptor glutamine deamidase CheD
cheR	Chemotaxis protein methyltransferase
cheW	Chemotaxis protein CheW
cheY	Chemotaxis protein CheY
cheZ	Protein phosphatase CheZ
chiA	hypothetical protein
chrA1	hypothetical protein
cidA	Holin-like protein CidA
cinA	hypothetical protein
clcB	Voltage-gated ClC-type chloride channel ClcB
clpB	Chaperone protein ClpB
clpX	ATP-dependent Clp protease ATP-binding subunit ClpX
clsB	Cardiolipin synthase B
cmk	Cytidylate kinase
cmpB	Bicarbonate transport system permease protein CmpB
cmpD	Bicarbonate transport ATP-binding protein CmpD
cmpR	HTH-type transcriptional activator CmpR
cnbH	2-amino-5-chloromuconic acid deaminase
cnrH	RNA polymerase sigma factor CnrH
cntI	hypothetical protein
coaBC	Coenzyme A biosynthesis bifunctional protein CoaBC
coaD	Phosphopantetheine adenylyltransferase
coaE	Dephospho-CoA kinase
coaX	Type III pantothenate kinase
cobB	NAD-dependent protein deacylase
cobD	Cobalamin biosynthesis protein CobD
cobM	Precorrin-4 C(11)-methyltransferase
cobN	hypothetical protein
cobO	Cob(I)yrinic acid a%2Cc-diamide adenosyltransferase
cobQ	Cobyric acid synthase
cobS	Adenosylcobinamide-GDP ribazoletransferase
cobT	Nicotinate-nucleotide--dimethylbenzimidazole phosphoribosyltransferase
cobU	Bifunctional adenosylcobalamin biosynthesis protein CobU
codA	Cytosine deaminase
comB	2-phosphosulfolactate phosphatase
comEC	hypothetical protein
comM	Competence protein ComM
copA	Copper-exporting P-type ATPase
copZ	Copper chaperone CopZ
corA	Cobalt/magnesium transport protein CorA
corC	Magnesium and cobalt efflux protein CorC
coxN	Alternative cytochrome c oxidase subunit 1
cpdA	3'%2C5'-cyclic adenosine monophosphate phosphodiesterase CpdA
cpg2	Carboxypeptidase G2
cph2	hypothetical protein
cph2	putative signaling protein
cqsS	CAI-1 autoinducer sensor kinase/phosphatase CqsS
crcB	Putative fluoride ion transporter CrcB
crtB	All-trans-phytoene synthase
crt	Short-chain-enoyl-CoA hydratase
cspA	Cold shock-like protein CspA
cstA	Peptide transporter CstA
ctaA	Heme A synthase
ctaB	Protoheme IX farnesyltransferase
ctaD	Cytochrome c oxidase subunit 1
ctaE	Cytochrome c oxidase subunit 3
ctaE	hypothetical protein
ctaG	Cytochrome c oxidase assembly protein CtaG
cusA	Cation efflux system protein CusA
cutA	Divalent-cation tolerance protein CutA
cutL	Carbon monoxide dehydrogenase large chain
cya	hypothetical protein
cydB	Cytochrome bd-I ubiquinol oxidase subunit 2
cynR	HTH-type transcriptional regulator CynR
cynR	hypothetical protein
cynS	Cyanate hydratase
cyoA	Cytochrome bo(3) ubiquinol oxidase subunit 2
cyoB	Cytochrome bo(3) ubiquinol oxidase subunit 1
cyoC	Cytochrome bo(3) ubiquinol oxidase subunit 3
cysA	Sulfate/thiosulfate import ATP-binding protein CysA
cysC	Adenylyl-sulfate kinase
cysC	putative adenylyl-sulfate kinase
cysD	Sulfate adenylyltransferase subunit 2
cysG	Siroheme synthase
cysH	Thioredoxin-dependent 5'-adenylylsulfate reductase
cysL	HTH-type transcriptional regulator CysL
cysM	Cysteine synthase B
cysN	Sulfate adenylyltransferase subunit 1
cysS	Cysteine--tRNA ligase
cysT	Sulfate transport system permease protein CysT
cysW	Sulfate transport system permease protein CysW
czcA	Cobalt-zinc-cadmium resistance protein CzcA
czcB	Cobalt-zinc-cadmium resistance protein CzcB
czcC	Cobalt-zinc-cadmium resistance protein CzcC
czcR	Transcriptional activator protein CzcR
czcS	Sensor protein CzcS
dacB	D-alanyl-D-alanine carboxypeptidase DacB
dacC	D-alanyl-D-alanine carboxypeptidase DacC
dadA1	D-amino acid dehydrogenase 1
dadA	D-amino acid dehydrogenase
dadX	Alanine racemase%2C catabolic
dan	D-aminoacylase
dapB	4-hydroxy-tetrahydrodipicolinate reductase
dapE	Succinyl-diaminopimelate desuccinylase
dapF	Diaminopimelate epimerase
dapH	2%2C3%2C4%2C5-tetrahydropyridine-2%2C6-dicarboxylate N-acetyltransferase
dat	D-alanine aminotransferase
dauR	Transcriptional regulator DauR
davD	Glutarate-semialdehyde dehydrogenase DavD
dcd	dCTP deaminase
dctA2	C4-dicarboxylate transport protein 2
dctB	C4-dicarboxylate transport sensor protein DctB
dctD	C4-dicarboxylate transport transcriptional regulatory protein DctD
ddlB	D-alanine--D-alanine ligase B
ddpC	putative D%2CD-dipeptide transport system permease protein DdpC
decR	DNA-binding transcriptional activator DecR
def1	Peptide deformylase 1
degA	HTH-type transcriptional regulator DegA
degP	hypothetical protein
degQ	hypothetical protein
degS	hypothetical protein
der	GTPase Der
devR	DNA-binding transcriptional activator DevR/DosR
dgcC	hypothetical protein
dgcE	hypothetical protein
dgk	hypothetical protein
dhaT	1%2C3-propanediol dehydrogenase
dhfrIII	IS1595 family transposase ISSsu9
dinB	DNA polymerase IV
dinF	DNA damage-inducible protein F
dinG	putative ATP-dependent helicase DinG
dksA	RNA polymerase-binding transcription factor DksA
dld	hypothetical protein
dmdB	3-methylmercaptopropionyl-CoA ligase
dmdC	3-methylmercaptopropionyl-CoA dehydrogenase
dmlR	HTH-type transcriptional regulator DmlR
dmsA	Dimethyl sulfoxide reductase DmsA
dnaA	Chromosomal replication initiator protein DnaA
dnaB	Replicative DNA helicase
dnaE2	Error-prone DNA polymerase
dnaE	DNA polymerase III subunit alpha
dnaG	DNA primase
dnaK	Chaperone protein DnaK
dnaN	Beta sliding clamp
dnaQ	DNA polymerase III subunit epsilon
dnaX	hypothetical protein
dppA	D-aminopeptidase
dppB	Dipeptide transport system permease protein DppB
dprE1	Decaprenylphosphoryl-beta-D-ribose oxidase
dps2	DNA protection during starvation protein 2
drrA	Daunorubicin/doxorubicin resistance ATP-binding protein DrrA
dsbA	Thiol:disulfide interchange protein DsbA
dsbB	Disulfide bond formation protein B
dsbC	putative thiol:disulfide interchange protein DsbC
dsbD	Thiol:disulfide interchange protein DsbD
dtd	D-aminoacyl-tRNA deacylase
dusA	tRNA-dihydrouridine(20/20a) synthase
dusC	tRNA-dihydrouridine(16) synthase
dus	putative tRNA-dihydrouridine synthase
dxr	1-deoxy-D-xylulose 5-phosphate reductoisomerase
dxs	1-deoxy-D-xylulose-5-phosphate synthase
eamA	putative amino-acid metabolite efflux pump
ecfA2	Energy-coupling factor transporter ATP-binding protein EcfA2
echA8	putative enoyl-CoA hydratase echA8
ectD	hypothetical protein
eda	KHG/KDPG aldolase
edd	Phosphogluconate dehydratase
efe	2-oxoglutarate-dependent ethylene/succinate-forming enzyme
efp	Elongation factor P
egl	Endoglucanase
egtB	Hercynine oxygenase
egtD	Histidine N-alpha-methyltransferase
emrA	Multidrug export protein EmrA
emrB	Multidrug export protein EmrB
emrK	putative multidrug resistance protein EmrK
emrY	putative multidrug resistance protein EmrY
engB	putative GTP-binding protein EngB
eno	Enolase
entS	Enterobactin exporter EntS
envZ	Osmolarity sensor protein EnvZ
ephA	2-(acetamidomethylene)succinate hydrolase
ephA	Epoxide hydrolase A
epsF	Type II secretion system protein F
epsL	putative sugar transferase EpsL
era	GTPase Era
eriC	Chloride/fluoride channel protein
erpA	Iron-sulfur cluster insertion protein ErpA
esiB	hypothetical protein
estA	Esterase EstA
etfA	Electron transfer flavoprotein subunit alpha
etfB	Electron transfer flavoprotein subunit beta
ettA	Energy-dependent translational throttle protein EttA
eutB	Ethanolamine ammonia-lyase heavy chain
exaE	Transcriptional activator protein ExaE
exbD	Biopolymer transport protein ExbD
exoA	Exodeoxyribonuclease
exuT	Hexuronate transporter
fabF	3-oxoacyl-[acyl-carrier-protein] synthase 2
fabG	3-oxoacyl-[acyl-carrier-protein] reductase FabG
fabG	hypothetical protein
fabH	3-oxoacyl-[acyl-carrier-protein] synthase 3
fabI	Enoyl-[acyl-carrier-protein] reductase [NADH] FabI
fabZ	3-hydroxyacyl-[acyl-carrier-protein] dehydratase FabZ
fadA	3-ketoacyl-CoA thiolase
fadB	Fatty acid oxidation complex subunit alpha
fadD3	3-[(3aS%2C4S%2C7aS)-7a-methyl-1%2C5-dioxo-octahydro-1H-inden-4-yl]propanoyl:CoA ligase
fadD	Long-chain-fatty-acid--CoA ligase
fadE	Acyl-coenzyme A dehydrogenase
fadN	putative 3-hydroxyacyl-CoA dehydrogenase
fatA	Ferric-anguibactin receptor FatA
fbcH	Cytochrome b/c1
fbp	FK506-binding protein
fbp	Fructose-1%2C6-bisphosphatase class 1
fbp	hypothetical protein
fcbB2	4-chlorobenzoyl coenzyme A dehalogenase-2
fccB	Sulfide dehydrogenase [flavocytochrome c] flavoprotein chain
fdhB1	Formate dehydrogenase iron-sulfur subunit
fdhD	Sulfur carrier protein FdhD
fdx4	Ferredoxin%2C 2Fe-2S
fdx	2Fe-2S ferredoxin
fdx	Ferredoxin
fecI	putative RNA polymerase sigma factor FecI
fecR	hypothetical protein
feoB	Fe(2+) transporter FeoB
fetA	putative iron export ATP-binding protein FetA
fetB	putative iron export permease protein FetB
ffh	Signal recognition particle protein
fhuA	Ferrichrome outer membrane transporter/phage receptor
fieF	Ferrous-iron efflux pump FieF
fkpB	FKBP-type 16 kDa peptidyl-prolyl cis-trans isomerase
fldP	Flavodoxin FldP
flgA	hypothetical protein
flgC	Flagellar basal-body rod protein FlgC
flgD	Basal-body rod modification protein FlgD
flgE	Flagellar hook protein FlgE
flgG	Flagellar basal-body rod protein FlgG
flgH	Flagellar L-ring protein
flgI	Flagellar P-ring protein
flgJ	Peptidoglycan hydrolase FlgJ
flgL	Flagellar hook-associated protein 3
flgM	hypothetical protein
flhA	Flagellar biosynthesis protein FlhA
flhA	S-(hydroxymethyl)glutathione dehydrogenase
flhB	Flagellar biosynthetic protein FlhB
flhC	Flagellar transcriptional regulator FlhC
flhD	Flagellar transcriptional regulator FlhD
fliA	RNA polymerase sigma factor FliA
fliF	Flagellar M-ring protein
fliH	hypothetical protein
fliI	Flagellum-specific ATP synthase
fliJ	Flagellar FliJ protein
fliM	Flagellar motor switch protein FliM
fliO	hypothetical protein
fliS	Flagellar secretion chaperone FliS
fliT	Flagellar protein FliT
fmt	Methionyl-tRNA formyltransferase
fnr	Fumarate and nitrate reduction regulatory protein
folC	Dihydrofolate synthase/folylpolyglutamate synthase
folD	Bifunctional protein FolD protein
folE2	GTP cyclohydrolase FolE2
folK	2-amino-4-hydroxy-6-hydroxymethyldihydropteridine pyrophosphokinase
folP	Dihydropteroate synthase
frc	Formyl-CoA:oxalate CoA-transferase
fruA	PTS system fructose-specific EIIB'BC component
fsr	Fosmidomycin resistance protein
ftsA	Cell division protein FtsA
ftsH	ATP-dependent zinc metalloprotease FtsH
ftsK	DNA translocase FtsK
ftsK	hypothetical protein
ftsN	Cell division protein FtsN
ftsQ	Cell division protein FtsQ
ftsW	putative peptidoglycan glycosyltransferase FtsW
ftsY	Signal recognition particle receptor FtsY
fumB	Fumarate hydratase class I%2C anaerobic
fumC	Fumarate hydratase class II
fur	Ferric uptake regulation protein
fusA	Elongation factor G
gabD	Succinate-semialdehyde dehydrogenase [NADP(+)] GabD
gabR	HTH-type transcriptional regulatory protein GabR
gapA	Glyceraldehyde-3-phosphate dehydrogenase A
garB	Glutathione amide reductase
garD	Galactarate dehydratase (L-threo-forming)
garL	5-keto-4-deoxy-D-glucarate aldolase
garP	putative galactarate transporter
gatA	Glutamyl-tRNA(Gln) amidotransferase subunit A
gatB	Aspartyl/glutamyl-tRNA(Asn/Gln) amidotransferase subunit B
gatC	Glutamyl-tRNA(Gln) amidotransferase subunit C
gcvA	Glycine cleavage system transcriptional activator
gcvH	Glycine cleavage system H protein
gcvP	Glycine dehydrogenase (decarboxylating)
gcvT	Aminomethyltransferase
gdhA	Glutamate dehydrogenase
gdh	Glucose 1-dehydrogenase
gfo	Glucose--fructose oxidoreductase
ggt	Glutathione hydrolase proenzyme
ghrA	Glyoxylate/hydroxypyruvate reductase A
ghrB	Glyoxylate/hydroxypyruvate reductase B
ghxP	Guanine/hypoxanthine permease GhxP
glcA	Glycolate permease GlcA
glgA	Glycogen synthase
glgB	1%2C4-alpha-glucan branching enzyme GlgB
glgE	Alpha-1%2C4-glucan:maltose-1-phosphate maltosyltransferase
glgX	Glycogen operon protein GlgX
glk	Glucokinase
glmM	Phosphoglucosamine mutase
glmS	Glutamine--fructose-6-phosphate aminotransferase [isomerizing]
glmU	Bifunctional protein GlmU
glnB	Nitrogen regulatory protein P-II 1
glnD	Bifunctional uridylyltransferase/uridylyl-removing enzyme
glnE	Bifunctional glutamine synthetase adenylyltransferase/adenylyl-removing enzyme
glnG	DNA-binding transcriptional regulator NtrC
glnH	ABC transporter glutamine-binding protein GlnH
glnL	Sensory histidine kinase/phosphatase NtrB
glnM	putative glutamine ABC transporter permease protein GlnM
glnP	Glutamine transport system permease protein GlnP
glnQ	Glutamine transport ATP-binding protein GlnQ
glnS	Glutamine--tRNA ligase
gloA	Lactoylglutathione lyase
gloB	Hydroxyacylglutathione hydrolase GloB
gloC	Hydroxyacylglutathione hydrolase GloC
glpD	Aerobic glycerol-3-phosphate dehydrogenase
glpE	hypothetical protein
glpG	hypothetical protein
glpG	Rhomboid protease GlpG
glpK	Glycerol kinase
glpQ	Glycerophosphodiester phosphodiesterase%2C periplasmic
glpR	Glycerol-3-phosphate regulon repressor
glsA	Thermolabile glutaminase
gltA	Citrate synthase
gltB	Ferredoxin-dependent glutamate synthase 1
gltC	HTH-type transcriptional regulator GltC
gltD	Glutamate synthase [NADPH] small chain
gltI	Glutamate/aspartate import solute-binding protein
gltJ	hypothetical protein
gltK	Glutamate/aspartate import permease protein GltK
gltP	Proton/glutamate-aspartate symporter
gltR	HTH-type transcriptional regulator GltR
gltX	Glutamate--tRNA ligase
gluQ	Glutamyl-Q tRNA(Asp) synthetase
glxR	2-hydroxy-3-oxopropionate reductase
glyA1	Serine hydroxymethyltransferase 1
glyQ	Glycine--tRNA ligase alpha subunit
glyS	Glycine--tRNA ligase beta subunit
gmuR	HTH-type transcriptional regulator GmuR
gno	Gluconate 5-dehydrogenase
gntK	Thermoresistant gluconokinase
gntR	HTH-type transcriptional regulator GntR
gph	5'-nucleotidase
gph	Phosphoglycolate phosphatase
gpmA	2%2C3-bisphosphoglycerate-dependent phosphoglycerate mutase
gpmB	hypothetical protein
gpsA	Glycerol-3-phosphate dehydrogenase [NAD(P)+]
gpx1	Hydroperoxy fatty acid reductase gpx1
greA	Transcription elongation factor GreA
groL	60 kDa chaperonin
grpE	Protein GrpE
grxC	Glutaredoxin 3
gshB	Glutathione synthetase
gsiA	Glutathione import ATP-binding protein GsiA
gsiB	Glutathione-binding protein GsiB
gsiC	Glutathione transport system permease protein GsiC
gsiD	Glutathione transport system permease protein GsiD
gstB	Glutathione S-transferase GST-6.0
gtaB	UTP--glucose-1-phosphate uridylyltransferase
guaA	GMP synthase [glutamine-hydrolyzing]
guaB	hypothetical protein
guaB	Inosine-5'-monophosphate dehydrogenase
guaD	Guanine deaminase
gudD	Glucarate dehydratase
gudP	putative glucarate transporter
gyrA	DNA gyrase subunit A
gyrB	DNA gyrase subunit B
hag	Flagellin
hbd	3-hydroxybutyryl-CoA dehydrogenase
hbpA	hypothetical protein
hcaB	hypothetical protein
hda	DnaA regulatory inactivator Hda
hdfR	hypothetical protein
hemB	Delta-aminolevulinic acid dehydratase
hemC	Porphobilinogen deaminase
hemE	Uroporphyrinogen decarboxylase
hemH	Ferrochelatase
hemL	Glutamate-1-semialdehyde 2%2C1-aminomutase
hemN	Oxygen-independent coproporphyrinogen III oxidase
hemX	hypothetical protein
hexR	HTH-type transcriptional regulator HexR
hflC	Modulator of FtsH protease HflC
hflX	GTPase HflX
hipA	Serine/threonine-protein kinase toxin HipA
hipO	Hippurate hydrolase
hisA	1-(5-phosphoribosyl)-5-[(5-phosphoribosylamino)methylideneamino] imidazole-4-carboxamide isomerase
hisC2	Histidinol-phosphate aminotransferase 2
hisC	Histidinol-phosphate aminotransferase
hisD	Histidinol dehydrogenase
hisG	ATP phosphoribosyltransferase
hisI	Phosphoribosyl-AMP cyclohydrolase
hisS	Histidine--tRNA ligase
hisZ	ATP phosphoribosyltransferase regulatory subunit
hldD	ADP-L-glycero-D-manno-heptose-6-epimerase
hlyD	Hemolysin secretion protein D%2C chromosomal
hmgA	Homogentisate 1%2C2-dioxygenase
hmp	Flavohemoprotein
holA	DNA polymerase III subunit delta
hoxN	High-affinity nickel transport protein
hpcD	5-carboxymethyl-2-hydroxymuconate Delta-isomerase
hpcH	4-hydroxy-2-oxo-heptane-1%2C7-dioate aldolase
hpd	4-hydroxyphenylpyruvate dioxygenase
hpf	Ribosome hibernation promotion factor
hprK	HPr kinase/phosphorylase
hpxO	FAD-dependent urate hydroxylase
hpyO	FAD-dependent urate hydroxylase
hrcA	Heat-inducible transcription repressor HrcA
hscA	Chaperone protein HscA
hscC	Chaperone protein HscC
hslO	33 kDa chaperonin
hslU	ATP-dependent protease ATPase subunit HslU
hslV	ATP-dependent protease subunit HslV
hsrA	putative transport protein HsrA
hssR	hypothetical protein
htpG	Chaperone protein HtpG
htpX	Protease HtpX
hutG	Formimidoylglutamase
hutH	Histidine ammonia-lyase
hutI	Imidazolonepropionase
hutU	Urocanate hydratase
hxcR	putative type II secretion system protein HxcR
iaaA	Isoaspartyl peptidase
icd	Isocitrate dehydrogenase [NADP]
icl1	Isocitrate lyase 1
icmF	Fused isobutyryl-CoA mutase
ihfA	Integration host factor subunit alpha
ihfB	Integration host factor subunit beta
ileS	Isoleucine--tRNA ligase
ilvA	L-threonine dehydratase biosynthetic IlvA
ilvD	Dihydroxy-acid dehydratase
ilvE	Branched-chain-amino-acid aminotransferase
ilvG	Acetolactate synthase isozyme 2 large subunit
ilvH	Acetolactate synthase isozyme 3 small subunit
ilvI	Acetolactate synthase isozyme 3 large subunit
imuB	Protein ImuB
infA	Translation initiation factor IF-1
infC	Translation initiation factor IF-3
inhA	Isonitrile hydratase
iolB	5-deoxy-glucuronate isomerase
iolC	5-dehydro-2-deoxygluconokinase
iolD	3D-(3%2C5/4)-trihydroxycyclohexane-1%2C2-dione hydrolase
iolE	Inosose dehydratase
iorA	Isoquinoline 1-oxidoreductase subunit alpha
iorB	Isoquinoline 1-oxidoreductase subunit beta
iscS	Cysteine desulfurase IscS
ispA	Farnesyl diphosphate synthase
ispB	Octaprenyl diphosphate synthase
ispD	2-C-methyl-D-erythritol 4-phosphate cytidylyltransferase
ispE	4-diphosphocytidyl-2-C-methyl-D-erythritol kinase
ispF	2-C-methyl-D-erythritol 2%2C4-cyclodiphosphate synthase
ispG	4-hydroxy-3-methylbut-2-en-1-yl diphosphate synthase (flavodoxin)
iucA	N(2)-citryl-N(6)-acetyl-N(6)-hydroxylysine synthase
iutA	Ferric aerobactin receptor
katB	Catalase
katG	Catalase-peroxidase
kce	3-keto-5-aminohexanoate cleavage enzyme
kdgK	2-dehydro-3-deoxygluconokinase
kdpA	Potassium-transporting ATPase potassium-binding subunit
kdpB	Potassium-transporting ATPase ATP-binding subunit
kdpC	Potassium-transporting ATPase KdpC subunit
kdpD	Sensor protein KdpD
kdpE	KDP operon transcriptional regulatory protein KdpE
kdsA	2-dehydro-3-deoxyphosphooctonate aldolase
kdsC	3-deoxy-D-manno-octulosonate 8-phosphate phosphatase KdsC
kdsD	Arabinose 5-phosphate isomerase KdsD
kefC	Glutathione-regulated potassium-efflux system protein KefC
kefF	Glutathione-regulated potassium-efflux system ancillary protein KefF
kgtP	Alpha-ketoglutarate permease
kstR2	hypothetical protein
kup	Low affinity potassium transport system protein kup
kynA	Tryptophan 2%2C3-dioxygenase
kynB	Kynurenine formamidase
kynU	Kynureninase
lacC	Tagatose-6-phosphate kinase
lacX	hypothetical protein
lamB	Maltoporin
lapA	hypothetical protein
lapB	Lipopolysaccharide assembly protein B
lcfB	Long-chain-fatty-acid--CoA ligase
ldcA	Murein tetrapeptide carboxypeptidase
ldhA	D-lactate dehydrogenase
lemA	Protein LemA
lepA	Elongation factor 4
lepB	Signal peptidase I
leuA	2-isopropylmalate synthase
leuB	3-isopropylmalate dehydrogenase
leuC1	3-isopropylmalate dehydratase large subunit 1
leuD1	3-isopropylmalate dehydratase small subunit 1
leuE	Leucine efflux protein
leuS	Leucine--tRNA ligase
lexA	LexA repressor
lgt	Prolipoprotein diacylglyceryl transferase
liaR	Transcriptional regulatory protein LiaR
liaS	hypothetical protein
lipA	Lipoyl synthase
lipB	Octanoyltransferase
liuE	3-hydroxy-3-isohexenylglutaryl-CoA/hydroxy-methylglutaryl-CoA lyase
livF	High-affinity branched-chain amino acid transport ATP-binding protein LivF
livH	High-affinity branched-chain amino acid transport system permease protein LivH
livK	Leucine-specific-binding protein
lnpD	UDP-glucose 4-epimerase
lnt	Apolipoprotein N-acyltransferase
lolB	Outer-membrane lipoprotein LolB
lolD	Lipoprotein-releasing system ATP-binding protein LolD
lolE	Lipoprotein-releasing system transmembrane protein LolE
lon	Lon protease
lpdA	Dihydrolipoyl dehydrogenase
lpd	Dihydrolipoyl dehydrogenase
lplT	Lysophospholipid transporter LplT
lptA	Lipopolysaccharide export system protein LptA
lptB	Lipopolysaccharide export system ATP-binding protein LptB
lptC	Lipopolysaccharide export system protein LptC
lptD	LPS-assembly protein LptD
lptG	Lipopolysaccharide export system permease protein LptG
lpxA	Acyl-[acyl-carrier-protein]--UDP-N-acetylglucosamine O-acyltransferase
lpxB	Lipid-A-disaccharide synthase
lpxC	UDP-3-O-acyl-N-acetylglucosamine deacetylase
lpxD	UDP-3-O-acylglucosamine N-acyltransferase
lpxH	UDP-2%2C3-diacylglucosamine hydrolase
lpxK	Tetraacyldisaccharide 4'-kinase
lpxL	Lipid A biosynthesis lauroyltransferase
lpxP	Lipid A biosynthesis palmitoleoyltransferase
lrp	Leucine-responsive regulatory protein
lspA	Lipoprotein signal peptidase
ltaE	Low specificity L-threonine aldolase
lutA	Lactate utilization protein A
lutB	Lactate utilization protein B
lutC	Lactate utilization protein C
lutR	HTH-type transcriptional regulator LutR
luxA	Alkanal monooxygenase alpha chain
lysA	Diaminopimelate decarboxylase
lysC	Aspartate kinase
lysN	2-aminoadipate transaminase
lysP	Lysine-specific permease
lysS	Lysine--tRNA ligase
maeB	NADP-dependent malic enzyme
malQ	hypothetical protein
map	Methionine aminopeptidase
marR	hypothetical protein
marR	Multiple antibiotic resistance protein MarR
mauG	Methylamine utilization protein MauG
mbtH	Protein MbtH
mcl1	L-malyl-CoA/beta-methylmalyl-CoA lyase
mdh	Malate dehydrogenase
mdoD	Glucans biosynthesis protein D
mdoG	Glucans biosynthesis protein G
mdtA	Multidrug resistance protein MdtA
mdtB	Multidrug resistance protein MdtB
mdtC	Multidrug resistance protein MdtC
mdtG	Multidrug resistance protein MdtG
mdtK	Multidrug resistance protein MdtK
menB	1%2C4-dihydroxy-2-naphthoyl-CoA synthase
menB	hypothetical protein
menE	2-succinylbenzoate--CoA ligase
menF	Isochorismate synthase MenF
menH	2-succinyl-6-hydroxy-2%2C4-cyclohexadiene-1-carboxylate synthase
mepA	Multidrug export protein MepA
mepC	Multidrug/solvent efflux pump outer membrane protein MepC
mepS	hypothetical protein
merR1	Mercuric resistance operon regulatory protein
metC	Cystathionine beta-lyase
metE	5-methyltetrahydropteroyltriglutamate--homocysteine methyltransferase
metF	5%2C10-methylenetetrahydrofolate reductase
metH	Methionine synthase
metI	D-methionine transport system permease protein MetI
metK	S-adenosylmethionine synthase
metN	Methionine import ATP-binding protein MetN
metQ	D-methionine-binding lipoprotein MetQ
metR	HTH-type transcriptional regulator MetR
metXA	Bifunctional methionine biosynthesis protein MetXA/MetW
metXS	Homoserine O-succinyltransferase
mexA	Multidrug resistance protein MexA
mfd	Transcription-repair-coupling factor
mglA	Galactose/methyl galactoside import ATP-binding protein MglA
mgl	L-methionine gamma-lyase
mgsA	Methylglyoxal synthase
mhpA	3-(3-hydroxy-phenyl)propionate/3-hydroxycinnamic acid hydroxylase
miaA	tRNA dimethylallyltransferase
miaB	tRNA-2-methylthio-N(6)-dimethylallyladenosine synthase
minC	Septum site-determining protein MinC
minE	Cell division topological specificity factor
mlaA	putative phospholipid-binding lipoprotein MlaA
mlaC	putative phospholipid-binding protein MlaC
mlaD	putative phospholipid ABC transporter-binding protein MlaD
mlaF	putative phospholipid import ATP-binding protein MlaF
mltA	Membrane-bound lytic murein transglycosylase A
mltB	Membrane-bound lytic murein transglycosylase B
mltC	hypothetical protein
mltC	Membrane-bound lytic murein transglycosylase C
mltD	Membrane-bound lytic murein transglycosylase D
mltG	Endolytic murein transglycosylase
mmgC	Acyl-CoA dehydrogenase
mmsA	Methylmalonate-semialdehyde dehydrogenase [acylating]
mneA	Putative manganese exporter
mngB	hypothetical protein
mnmA	tRNA-specific 2-thiouridylase MnmA
mnmC	tRNA 5-methylaminomethyl-2-thiouridine biosynthesis bifunctional protein MnmC
mnmE	tRNA modification GTPase MnmE
mnmG	tRNA uridine 5-carboxymethylaminomethyl modification enzyme MnmG
mntH	Divalent metal cation transporter MntH
moaA	GTP 3'%2C8-cyclase
moaC	Cyclic pyranopterin monophosphate synthase
moaE	Molybdopterin synthase catalytic subunit
mobB	Molybdopterin-guanine dinucleotide biosynthesis adapter protein
modA	Molybdate-binding protein ModA
modB	Molybdenum transport system permease protein ModB
moeA	Molybdopterin molybdenumtransferase
moeB	Molybdopterin-synthase adenylyltransferase
mog	Molybdopterin adenylyltransferase
mopA	Molybdenum-pterin-binding protein MopA
mopR	Phenol regulator MopR
motA	Motility protein A
motB	Motility protein B
mpl	UDP-N-acetylmuramate--L-alanyl-gamma-D-glutamyl-meso-2%2C6-diaminoheptandioate ligase
mprF	Phosphatidylglycerol lysyltransferase
mqo	Malate:quinone oxidoreductase
mraY	Phospho-N-acetylmuramoyl-pentapeptide-transferase
mrcA	Penicillin-binding protein 1A
mrdB	Peptidoglycan glycosyltransferase MrdB
mreB	Rod shape-determining protein MreB
mreC	hypothetical protein
msbA	Lipid A export ATP-binding/permease protein MsbA
mscL	Large-conductance mechanosensitive channel
mscS	Small-conductance mechanosensitive channel
mshA	D-inositol-3-phosphate glycosyltransferase
mshD	hypothetical protein
mshD	Mycothiol acetyltransferase
msrA	Peptide methionine sulfoxide reductase MsrA
msrP	Protein-methionine-sulfoxide reductase catalytic subunit MsrP
mtfA	Protein MtfA
mtgA	Monofunctional biosynthetic peptidoglycan transglycosylase
mtnN	5'-methylthioadenosine/S-adenosylhomocysteine nucleosidase
mupP	N-acetylmuramic acid 6-phosphate phosphatase
murA	UDP-N-acetylglucosamine 1-carboxyvinyltransferase
murB	UDP-N-acetylenolpyruvoylglucosamine reductase
murC	UDP-N-acetylmuramate--L-alanine ligase
murD	UDP-N-acetylmuramoylalanine--D-glutamate ligase
murE	UDP-N-acetylmuramoyl-L-alanyl-D-glutamate--2%2C6-diaminopimelate ligase
murF	UDP-N-acetylmuramoyl-tripeptide--D-alanyl-D-alanine ligase
murG	UDP-N-acetylglucosamine--N-acetylmuramyl-(pentapeptide) pyrophosphoryl-undecaprenol N-acetylglucosamine transferase
murI	Glutamate racemase
murR	HTH-type transcriptional regulator MurR
murU	N-acetylmuramate alpha-1-phosphate uridylyltransferase
mutL	DNA mismatch repair protein MutL
mutM	Formamidopyrimidine-DNA glycosylase
mutS	DNA mismatch repair protein MutS
mutY	Adenine DNA glycosylase
mxiA	Protein MxiA
nadA	Quinolinate synthase A
nadB	L-aspartate oxidase
nadC	Nicotinate-nucleotide pyrophosphorylase [carboxylating]
nadD	putative nicotinate-nucleotide adenylyltransferase
nadE	Glutamine-dependent NAD(+) synthetase
nadX	L-aspartate dehydrogenase
nagK	Fumarylpyruvate hydrolase
nagL	Maleylpyruvate isomerase
nagZ	Beta-hexosaminidase
naiP	Putative niacin/nicotinamide transporter NaiP
namA	NADPH dehydrogenase
nanT	Putative sialic acid transporter
napA	Nitrate reductase
NA	2-hydroxy-1%2C4-benzoquinone reductase
NA	3'%2C5'-nucleoside bisphosphate phosphatase
NA	3-hydroxylaminophenol mutase
NA	4-hydroxy-4-methyl-2-oxoglutarate aldolase
NA	5-formyltetrahydrofolate cyclo-ligase
NA	6-deoxy-6-sulfogluconolactonase
NA	Acetyltransferase
NA	Adenine deaminase
NA	Alkyl hydroperoxide reductase C
NA	Alpha-ketoglutaric semialdehyde dehydrogenase
NA	Bacteriohemerythrin
NA	Beta-ketodecanoyl-[acyl-carrier-protein] synthase
NA	Bifunctional NMN adenylyltransferase/Nudix hydrolase
NA	Cellobiose 2-epimerase
NA	Cyclic di-GMP phosphodiesterase
NA	D-(-)-3-hydroxybutyrate oligomer hydrolase
NA	D-beta-D-heptose 1-phosphate adenylyltransferase
NA	Deoxyguanosinetriphosphate triphosphohydrolase-like protein
NA	D-glycero-beta-D-manno-heptose-1%2C7-bisphosphate 7-phosphatase
NA	DNA-binding protein Bv3F
NA	Dodecin
NA	D-threonine aldolase
NA	Electron transfer flavoprotein-ubiquinone oxidoreductase
NA	Ferredoxin 1
NA	Ferredoxin--NADP reductase
NA	Fluoroacetate dehalogenase
NA	Glutathione S-transferase
NA	Histone deacetylase-like amidohydrolase
NA	Hydroxycinnamoyl-CoA hydratase-lyase
NA	hypothetical protein
NA	Inward rectifier potassium channel Kirbac3.1
NA	L-methionine sulfoximine/L-methionine sulfone acetyltransferase
NA	Methylmalonyl-CoA carboxyltransferase 12S subunit
NA	Outer membrane porin protein 32
NA	Peroxiredoxin
NA	Phenylalanine 2-monooxygenase precursor
NA	Polyphosphate:AMP/ADP phosphotransferase
NA	Purine-binding protein
NA	putative FAD-linked oxidoreductase
NA	Putative lipoprotein/NMB1164
NA	Pyridoxal phosphate homeostasis protein
NA	Renalase
NA	Secreted chorismate mutase
NA	Solute-binding protein
NA	Sulfurtransferase
NA	Superoxide dismutase [Fe]
NA	Tn3 family transposase TnXax1
NA	Trehalase
narG	Respiratory nitrate reductase 1 alpha chain
narH	Respiratory nitrate reductase 1 beta chain
narK	Nitrate/nitrite transporter NarK
nasA	Nitrate reductase
nasD	Nitrite reductase [NAD(P)H]
nbzA	hypothetical protein
ndhB	NAD(P)H-quinone oxidoreductase subunit 2%2C chloroplastic
ndhC	NAD(P)H-quinone oxidoreductase subunit 3
ndhI	NAD(P)H-quinone oxidoreductase subunit I%2C chloroplastic
ndh	NADH dehydrogenase
ndk	Nucleoside diphosphate kinase
nemA	N-ethylmaleimide reductase
nemR	HTH-type transcriptional repressor NemR
nicS	hypothetical protein
nicT	Putative metabolite transport protein NicT
nimR	HTH-type transcriptional regulator NimR
nirD	Nitrite reductase (NADH) small subunit
nlhH	Carboxylesterase NlhH
nnr	Bifunctional NAD(P)H-hydrate repair enzyme Nnr
noc	Nucleoid occlusion protein
nodD2	Nodulation protein D 2
norG	HTH-type transcriptional regulator NorG
norR	Anaerobic nitric oxide reductase transcription regulator NorR
novN	Decarbamoylnovobiocin carbamoyltransferase
novR	Decarboxylase NovR
novR	hypothetical protein
nqo2	NADH-quinone oxidoreductase subunit 2
nqo3	NADH-quinone oxidoreductase chain 3
nrdB	Ribonucleoside-diphosphate reductase subunit beta
nreC	Oxygen regulatory protein NreC
nrtA	Nitrate transport protein NrtA
nrtP	Nitrate/nitrite transporter NrtP
nsrR	HTH-type transcriptional repressor NsrR
nudB	Dihydroneopterin triphosphate diphosphatase
nudC	NADH pyrophosphatase
nudG	CTP pyrophosphohydrolase
nudJ	Phosphatase NudJ
nudL	putative Nudix hydrolase NudL
nuoD	NADH-quinone oxidoreductase subunit D
nuoF	NADH-quinone oxidoreductase subunit F
nuoH	NADH-quinone oxidoreductase subunit H
nuoJ	NADH-quinone oxidoreductase subunit J
nuoL	NADH-quinone oxidoreductase subunit L
nuoM	NADH-quinone oxidoreductase subunit M
nusA	Transcription termination/antitermination protein NusA
nusB	Transcription antitermination protein NusB
nusG	Transcription termination/antitermination protein NusG
nylB'	hypothetical protein
obg	GTPase Obg
ocd	Delta(1)-pyrroline-2-carboxylate reductase 1
ocd	Ornithine cyclodeaminase
ogt	Methylated-DNA--protein-cysteine methyltransferase
ohrB	Organic hydroperoxide resistance protein OhrB
ohrR	Organic hydroperoxide resistance transcriptional regulator
ompA	hypothetical protein
ompW	hypothetical protein
ompW	Outer membrane protein W
opgH	Glucans biosynthesis glucosyltransferase H
oppD	Oligopeptide transport ATP-binding protein OppD
oppF	Oligopeptide transport ATP-binding protein OppF
oprB	Porin B
oprM	Outer membrane protein OprM
oqxB12	multidrug efflux RND transporter permease subunit OqxB12
orn	Oligoribonuclease
otnI	2-oxo-tetronate isomerase
otsA	Trehalose-6-phosphate synthase
otsB	Trehalose-6-phosphate phosphatase
oxyR	Hydrogen peroxide-inducible genes activator
paaA	1%2C2-phenylacetyl-CoA epoxidase%2C subunit A
paaB	1%2C2-phenylacetyl-CoA epoxidase%2C subunit B
paaC	1%2C2-phenylacetyl-CoA epoxidase%2C subunit C
paaD	Putative 1%2C2-phenylacetyl-CoA epoxidase%2C subunit D
paaE	1%2C2-phenylacetyl-CoA epoxidase%2C subunit E
paaF	2%2C3-dehydroadipyl-CoA hydratase
paaG	1%2C2-epoxyphenylacetyl-CoA isomerase
paaH	3-hydroxyadipyl-CoA dehydrogenase
paaI	Acyl-coenzyme A thioesterase PaaI
paaK	Phenylacetate-coenzyme A ligase
paaZ	hypothetical protein
paiB	Protease synthase and sporulation protein PAI 2
pal	hypothetical protein
panB	3-methyl-2-oxobutanoate hydroxymethyltransferase
panE	hypothetical protein
parB	putative chromosome-partitioning protein ParB
parC	DNA topoisomerase 4 subunit A
parE	DNA topoisomerase 4 subunit B
pasT	Persistence and stress-resistance toxin PasT
patA	Putative N-acetyl-LL-diaminopimelate aminotransferase
pat	Protein lysine acetyltransferase Pat
pbpG	hypothetical protein
pcaB	3-carboxy-cis%2Ccis-muconate cycloisomerase
pcaF	Beta-ketoadipyl-CoA thiolase
pcaG	Protocatechuate 3%2C4-dioxygenase alpha chain
pcaH	Protocatechuate 3%2C4-dioxygenase beta chain
pcaI	3-oxoadipate CoA-transferase subunit A
pcaJ	3-oxoadipate CoA-transferase subunit B
pcaR	Pca regulon regulatory protein
pckG	Phosphoenolpyruvate carboxykinase [GTP]
pcm	Protein-L-isoaspartate O-methyltransferase
pcnB	Poly(A) polymerase I
pcp	Pyrrolidone-carboxylate peptidase
pcpR	PCP degradation transcriptional activation protein
pcrA	ATP-dependent DNA helicase PcrA
pctB	hypothetical protein
pdhB	Pyruvate dehydrogenase E1 component subunit beta
pdtaR	putative transcriptional regulatory protein pdtaR
pdxA	4-hydroxythreonine-4-phosphate dehydrogenase
pdxH	Pyridoxine/pyridoxamine 5'-phosphate oxidase
pdxJ	Pyridoxine 5'-phosphate synthase
ped	(S)-1-Phenylethanol dehydrogenase
pehX	Exo-poly-alpha-D-galacturonosidase
pemB	Pectinesterase B
penA	putative peptidoglycan D%2CD-transpeptidase PenA
pepA	Cytosol aminopeptidase
pepN	Aminopeptidase N
pepN	hypothetical protein
pepP	Xaa-Pro aminopeptidase
pepV	Beta-Ala-Xaa dipeptidase
perB	GDP-perosamine N-acetyltransferase
per	GDP-perosamine synthase
petA	Ubiquinol-cytochrome c reductase iron-sulfur subunit
petC	Ammonia monooxygenase gamma subunit
petJ	Cytochrome c6
pgi	Glucose-6-phosphate isomerase
pgk	Phosphoglycerate kinase
pglA	Polygalacturonase
pglF	UDP-N-acetyl-alpha-D-glucosamine C6 dehydratase
pgl	6-phosphogluconolactonase
pgrR	HTH-type transcriptional regulator PgrR
pgsA	CDP-diacylglycerol--glycerol-3-phosphate 3-phosphatidyltransferase
pheA	P-protein
pheC	Cyclohexadienyl dehydratase
pheS	Phenylalanine--tRNA ligase alpha subunit
pheT	Phenylalanine--tRNA ligase beta subunit
phhA	Phenylalanine-4-hydroxylase
phnU	Putative 2-aminoethylphosphonate transport system permease protein PhnU
phnV	Putative 2-aminoethylphosphonate transport system permease protein PhnV
phoA	Alkaline phosphatase
phoB	Phosphate regulon transcriptional regulatory protein PhoB
phoP	Alkaline phosphatase synthesis transcriptional regulatory protein PhoP
phoR	Phosphate regulon sensor protein PhoR
phoU	Phosphate-specific transport system accessory protein PhoU
pigA	putative acyl-CoA dehydrogenase fadE25
pigE	Aminotransferase PigE
pilE1	Fimbrial protein
pilE	hypothetical protein
pilT	Twitching mobility protein
pilY1	Type IV pilus biogenesis factor PilY1
pip	Proline iminopeptidase
pknD	Serine/threonine-protein kinase PknD
pksM	hypothetical protein
pld	hypothetical protein
plsX	Phosphate acyltransferase
plsY	putative glycerol-3-phosphate acyltransferase
pmbA	Metalloprotease PmbA
pncA	Nicotinamidase
pncB2	Nicotinate phosphoribosyltransferase 2
pncC	Nicotinamide-nucleotide amidohydrolase PncC
pnoA	hypothetical protein
pnp	Polyribonucleotide nucleotidyltransferase
pntAA	NAD(P) transhydrogenase subunit alpha part 1
pntB	NAD(P) transhydrogenase subunit beta
pobB	Phenoxybenzoate dioxygenase subunit beta
polA	DNA polymerase I
popA	Protein PopA1
potA	Spermidine/putrescine import ATP-binding protein PotA
ppc	Phosphoenolpyruvate carboxylase
ppiD	Peptidyl-prolyl cis-trans isomerase D
ppk	Polyphosphate kinase
ppsA	Phosphoenolpyruvate synthase
ppsC	Phthiocerol/phenolphthiocerol synthesis polyketide synthase type I PpsC
ppsR	Phosphoenolpyruvate synthase regulatory protein
ppx	Exopolyphosphatase
pqiA	Paraquat-inducible protein A
pqiB	Paraquat-inducible protein B
pqqE	Coenzyme PQQ synthesis protein E
praI	4-hydroxybenzoate 3-monooxygenase (NAD(P)H)
prcB	hypothetical protein
prfA	Peptide chain release factor RF1
prfB	Peptide chain release factor RF2
prfC	Peptide chain release factor 3
priA	Primosomal protein N'
priB	Primosomal replication protein n
prlC	Oligopeptidase A
prmA	Ribosomal protein L11 methyltransferase
prmB	50S ribosomal protein L3 glutamine methyltransferase
prmC	Release factor glutamine methyltransferase
proA	Gamma-glutamyl phosphate reductase
proC	Pyrroline-5-carboxylate reductase
proP	Proline/betaine transporter
proS	Proline--tRNA ligase
prpB	2-methylisocitrate lyase
prpD	2-methylcitrate dehydratase
prpF	2-methyl-aconitate isomerase
prs	Ribose-phosphate pyrophosphokinase
psd	Phosphatidylserine decarboxylase proenzyme
pspA	Phosphoserine phosphatase 1
pstA	Phosphate transport system permease protein PstA
pstB	Phosphate import ATP-binding protein PstB
pstC	Phosphate transport system permease protein PstC
pstS	Phosphate-binding protein PstS
pth	Peptidyl-tRNA hydrolase
ptp	Low molecular weight protein-tyrosine-phosphatase Ptp
ptsH	Phosphocarrier protein HPr
ptsI	hypothetical protein
ptsI	Phosphoenolpyruvate-protein phosphotransferase
ptsN	Nitrogen regulatory protein
pucA	putative xanthine dehydrogenase subunit A
pucB	Purine catabolism protein PucB
pucD	putative xanthine dehydrogenase subunit D
pucI	putative allantoin permease
pucM	5-hydroxyisourate hydrolase
purA	Adenylosuccinate synthetase
purB	Adenylosuccinate lyase
purC	Phosphoribosylaminoimidazole-succinocarboxamide synthase
purD	Phosphoribosylamine--glycine ligase
purE	N5-carboxyaminoimidazole ribonucleotide mutase
purH	Bifunctional purine biosynthesis protein PurH
purK	N5-carboxyaminoimidazole ribonucleotide synthase
purL	Phosphoribosylformylglycinamidine synthase
purM	Phosphoribosylformylglycinamidine cyclo-ligase
purN	Phosphoribosylglycinamide formyltransferase
purR	HTH-type transcriptional repressor PurR
purU	Formyltetrahydrofolate deformylase
putA	Bifunctional protein PutA
putP	High-affinity proline transporter PutP
puuB	Gamma-glutamylputrescine oxidoreductase
puuC	NADP/NAD-dependent aldehyde dehydrogenase PuuC
puuE	4-aminobutyrate aminotransferase PuuE
puuP	Putrescine importer PuuP
pxpA	hypothetical protein
pykA	Pyruvate kinase II
pyrB	Aspartate carbamoyltransferase
pyrC	Dihydroorotase
pyrC'	Dihydroorotase-like protein
pyrD	Dihydroorotate dehydrogenase (quinone)
pyrE	Orotate phosphoribosyltransferase
pyrG	CTP synthase
pyrR	Bifunctional protein pyrR
qmcA	Protein QmcA
qorA	Quinone oxidoreductase 1
qorB	Quinone oxidoreductase 2
qseC	Sensor protein QseC
queA	S-adenosylmethionine:tRNA ribosyltransferase-isomerase
queC	7-cyano-7-deazaguanine synthase
queE	7-carboxy-7-deazaguanine synthase
queF	NADPH-dependent 7-cyano-7-deazaguanine reductase
queG	Epoxyqueuosine reductase
rapZ	RNase adapter protein RapZ
rarA	Replication-associated recombination protein A
rarD	Protein RarD
rbn	Ribonuclease BN
rbsC	Ribose import permease protein RbsC
rbsK	Ribokinase
rclA	putative pyridine nucleotide-disulfide oxidoreductase RclA
rcsB	Transcriptional regulatory protein RcsB
rcsC	Sensor histidine kinase RcsC
rdgB	dITP/XTP pyrophosphatase
rdoA	Serine/threonine protein kinase RdoA
recG	ATP-dependent DNA helicase RecG
recN	DNA repair protein RecN
recQ	ATP-dependent DNA helicase RecQ
recR	Recombination protein RecR
recX	Regulatory protein RecX
regA	Photosynthetic apparatus regulatory protein RegA
regB	Sensor histidine kinase RegB
regX3	Sensory transduction protein regX3
relA	GTP pyrophosphokinase
rep	ATP-dependent DNA helicase Rep
resA	Thiol-disulfide oxidoreductase ResA
rfaC	Lipopolysaccharide heptosyltransferase 1
rfaE	D-beta-D-heptose 7-phosphate kinase
rfaF	ADP-heptose--LPS heptosyltransferase 2
rfbB	dTDP-glucose 4%2C6-dehydratase
rhaR	HTH-type transcriptional activator RhaR
rhaR	hypothetical protein
rhaS	HTH-type transcriptional activator RhaS
rhlE	ATP-dependent RNA helicase RhlE
rhmA	2-keto-3-deoxy-L-rhamnonate aldolase
rho	Transcription termination factor Rho
rhtA	Threonine/homoserine exporter RhtA
rhtB	Homoserine/homoserine lactone efflux protein
rhtC	hypothetical protein
ribBA	Riboflavin biosynthesis protein RibBA
ribB	3%2C4-dihydroxy-2-butanone 4-phosphate synthase
ribD	Riboflavin biosynthesis protein RibD
ribE	Riboflavin synthase
ribF	Riboflavin biosynthesis protein RibF
ribH	6%2C7-dimethyl-8-ribityllumazine synthase
ribN	Riboflavin transporter
ribX	Riboflavin transport system permease protein RibX
rimM	Ribosome maturation factor RimM
rimO	Ribosomal protein S12 methylthiotransferase RimO
rkpK	UDP-glucose 6-dehydrogenase
rlmB	23S rRNA (guanosine-2'-O-)-methyltransferase RlmB
rlmD	23S rRNA (uracil(1939)-C(5))-methyltransferase RlmD
rlmI	Ribosomal RNA large subunit methyltransferase I
rlmJ	Ribosomal RNA large subunit methyltransferase J
rlmL	Ribosomal RNA large subunit methyltransferase K/L
rluB	hypothetical protein
rluC	Ribosomal large subunit pseudouridine synthase C
rluD	Ribosomal large subunit pseudouridine synthase D
rmlA	Glucose-1-phosphate thymidylyltransferase
rmlC	dTDP-4-dehydrorhamnose 3%2C5-epimerase
rmlD	dTDP-4-dehydrorhamnose reductase
rnb	Exoribonuclease 2
rnc	Ribonuclease 3
rne	Ribonuclease E
rnfH	Protein RnfH
rng	Ribonuclease G
rnhB	Ribonuclease HII
rnk	Regulator of nucleoside diphosphate kinase
rnpA	Ribonuclease P protein component
rnr	Ribonuclease R
rocD	Ornithine aminotransferase
rocF	Arginase
rodZ	Cytoskeleton protein RodZ
roxA	50S ribosomal protein L16 3-hydroxylase
rpe	Ribulose-phosphate 3-epimerase
rpiA	Ribose-5-phosphate isomerase A
rplA	50S ribosomal protein L1
rplB	50S ribosomal protein L2
rplD	50S ribosomal protein L4
rplE	50S ribosomal protein L5
rplI	50S ribosomal protein L9
rplK	50S ribosomal protein L11
rplO	50S ribosomal protein L15
rplR	50S ribosomal protein L18
rplT	50S ribosomal protein L20
rpmC	50S ribosomal protein L29
rpoA	DNA-directed RNA polymerase subunit alpha
rpoB	DNA-directed RNA polymerase subunit beta
rpoC	DNA-directed RNA polymerase subunit beta'
rpoD	RNA polymerase sigma factor RpoD
rpoE	ECF RNA polymerase sigma-E factor
rpoH	RNA polymerase sigma factor RpoH
rpoN	RNA polymerase sigma-54 factor
rpoS	RNA polymerase sigma factor RpoS
rppH	RNA pyrophosphohydrolase
rpsA	30S ribosomal protein S1
rpsD	30S ribosomal protein S4
rpsF	30S ribosomal protein S6
rpsG	30S ribosomal protein S7
rpsH	30S ribosomal protein S8
rpsI	30S ribosomal protein S9
rpsK	30S ribosomal protein S11
rpsM	30S ribosomal protein S13
rpsO	30S ribosomal protein S15
rpsQ	30S ribosomal protein S17
rseB	Sigma-E factor regulatory protein RseB
rseP	Regulator of sigma-E protease RseP
rsfS	Ribosomal silencing factor RsfS
rsgA	Small ribosomal subunit biogenesis GTPase RsgA
rsmA	Ribosomal RNA small subunit methyltransferase A
rsmB	Ribosomal RNA small subunit methyltransferase B
rsmD	Ribosomal RNA small subunit methyltransferase D
rsmG	Ribosomal RNA small subunit methyltransferase G
rsmH	Ribosomal RNA small subunit methyltransferase H
rsmI	Ribosomal RNA small subunit methyltransferase I
rspR	HTH-type transcriptional repressor RspR
rsrIM	Modification methylase RsrI
rssB	Regulator of RpoS
rssB	Swarming motility regulation protein RssB
rstB	Sensor protein RstB
rsxB	Electron transport complex subunit RsxB
rtcA	RNA 3'-terminal phosphate cyclase
rtcB	RNA-splicing ligase RtcB
rubA	Rubredoxin
rutC	Putative aminoacrylate peracid reductase RutC
rutD	Putative aminoacrylate hydrolase RutD
rutE	putative malonic semialdehyde reductase RutE
ruvA	Holliday junction ATP-dependent DNA helicase RuvA
ruvB	Holliday junction ATP-dependent DNA helicase RuvB
ruvC	Crossover junction endodeoxyribonuclease RuvC
sacX	Negative regulator of SacY activity
sasA	Adaptive-response sensory-kinase SasA
sbnA	putative siderophore biosynthesis protein SbnA
sbnC	hypothetical protein
sbnF	hypothetical protein
sbp	Sulfate-binding protein
scoA	putative succinyl-CoA:3-ketoacid coenzyme A transferase subunit A
scpB	Segregation and condensation protein B
scrB	Sucrose-6-phosphate hydrolase
scrK	Fructokinase
sctC	hypothetical protein
sdaA	L-serine dehydratase 1
sdhA	Succinate dehydrogenase flavoprotein subunit
secA	Protein translocase subunit SecA
secB	Protein-export protein SecB
secD	Protein translocase subunit SecD
secE	Protein translocase subunit SecE
secY	Protein translocase subunit SecY
selO	hypothetical protein
serB1	Phosphoserine phosphatase SerB1
serC	Phosphoserine aminotransferase
serS	Serine--tRNA ligase
shlB	Hemolysin transporter protein ShlB
sigE	ECF RNA polymerase sigma factor SigE
sigK	hypothetical protein
sir	Sulfite reductase [ferredoxin]
slmA	Nucleoid occlusion factor SlmA
slt	hypothetical protein
slyA	hypothetical protein
slyA	Transcriptional regulator SlyA
smpB	SsrA-binding protein
smtA	Succinyl-CoA--L-malate CoA-transferase alpha subunit
smtB	Succinyl-CoA--L-malate CoA-transferase beta subunit
sotB	hypothetical protein
sotB	sugar efflux transporter
soxA	SoxAX cytochrome complex subunit A
spaR	hypothetical protein
speB	Agmatinase
speE	Polyamine aminopropyltransferase
spmB	hypothetical protein
spoT	Bifunctional (p)ppGpp synthase/hydrolase SpoT
srpC	Solvent efflux pump outer membrane protein SrpC
sseB	Putative thiosulfate sulfurtransferase SseB
ssuA	hypothetical protein
ssuB	Aliphatic sulfonates import ATP-binding protein SsuB
ssuC	hypothetical protein
ssuE	FMN reductase (NADPH)
sta	hypothetical protein
sucA	2-oxoglutarate dehydrogenase E1 component
sucB	Dihydrolipoyllysine-residue succinyltransferase component of 2-oxoglutarate dehydrogenase complex
sucC	Succinate--CoA ligase [ADP-forming] subunit beta
sucD	Succinate--CoA ligase [ADP-forming] subunit alpha
sugB	Trehalose transport system permease protein SugB
sumT	Uroporphyrinogen-III C-methyltransferase
surA	Chaperone SurA
sutR	HTH-type transcriptional regulator SutR
swrC	Swarming motility protein SwrC
tadA	tRNA-specific adenosine deaminase
tag	DNA-3-methyladenine glycosylase 1
tal	Transaldolase
tamA	Translocation and assembly module subunit TamA
tamB	hypothetical protein
tam	Trans-aconitate 2-methyltransferase
tap	hypothetical protein
tar	hypothetical protein
tar	Methyl-accepting chemotaxis protein II
tatC	Sec-independent protein translocase protein TatC
tcdA	tRNA threonylcarbamoyladenosine dehydratase
tctD	Transcriptional regulatory protein tctD
tcyB	L-cystine transport system permease protein TcyB
tcyC	L-cystine import ATP-binding protein TcyC
tdiR	Transcriptional regulatory protein TdiR
teaD	Putative universal stress protein
tesA	Esterase TesA
tgpA	Protein-glutamine gamma-glutamyltransferase
thadh	L-threo-3-hydroxyaspartate ammonia-lyase
thiC	Phosphomethylpyrimidine synthase
thiD	Hydroxymethylpyrimidine/phosphomethylpyrimidine kinase
thiE	Thiamine-phosphate synthase
thiG	Thiazole synthase
thiL	Thiamine-monophosphate kinase
thlA	Acetyl-CoA acetyltransferase
thpR	RNA 2'%2C3'-cyclic phosphodiesterase
thrB	Homoserine kinase
thrC	Threonine synthase
thrS	Threonine--tRNA ligase
thyA	Thymidylate synthase
tilS	tRNA(Ile)-lysidine synthase
tktA	Transketolase 1
tldD	Metalloprotease TldD
tolB	Protein TolB
tolC	Outer membrane protein TolC
tolQ	Protein TolQ
topB	DNA topoisomerase 3
torD	Chaperone protein TorD
tpiA	Triosephosphate isomerase
tpm	Thiopurine S-methyltransferase
treA	Periplasmic trehalase
trg	hypothetical protein
triA	Melamine deaminase
trmD	tRNA (guanine-N(1)-)-methyltransferase
trmJ	tRNA (cytidine/uridine-2'-O-)-methyltransferase TrmJ
trmL	tRNA (cytidine(34)-2'-O)-methyltransferase
trpA	Tryptophan synthase alpha chain
trpB	Tryptophan synthase beta chain
trpC	Indole-3-glycerol phosphate synthase
trpD	Anthranilate phosphoribosyltransferase
trpE	Anthranilate synthase component 1
trpF	N-(5'-phosphoribosyl)anthranilate isomerase
trpG	Anthranilate synthase component 2
trpS	Tryptophan--tRNA ligase
truA	tRNA pseudouridine synthase A
truB	tRNA pseudouridine synthase B
trxB	Thioredoxin reductase
tsaB	tRNA threonylcarbamoyladenosine biosynthesis protein TsaB
tsaE	tRNA threonylcarbamoyladenosine biosynthesis protein TsaE
tsaM1	Toluene-4-sulfonate monooxygenase system iron-sulfur subunit TsaM1
tsaQ1	HTH-type transcriptional regulator TsaQ1/TsaQ2
tsf	Elongation factor Ts
tsr	hypothetical protein
tsr	Methyl-accepting chemotaxis protein I
ttcA	tRNA-cytidine(32) 2-sulfurtransferase
ttgR	HTH-type transcriptional regulator TtgR
ttuB	Putative tartrate transporter
ttuD	Putative hydroxypyruvate reductase
tupA	Tungstate-binding protein TupA
tupB	Tungstate uptake system permease protein TupB
tusA	Sulfur carrier protein TusA
tycC	Tyrocidine synthase 3
tyrB	Aromatic-amino-acid aminotransferase
tyrC	Cyclohexadienyl dehydrogenase
tyrS	Tyrosine--tRNA ligase
uao	Uric acid degradation bifunctional protein
ubiA	4-hydroxybenzoate octaprenyltransferase
ubiB	putative protein kinase UbiB
ubiC	Chorismate pyruvate-lyase
ubiD	3-octaprenyl-4-hydroxybenzoate carboxy-lyase
ubiE	Ubiquinone/menaquinone biosynthesis C-methyltransferase UbiE
ubiF	2-octaprenyl-3-methyl-6-methoxy-1%2C4-benzoquinol hydroxylase
ubiG	Ubiquinone biosynthesis O-methyltransferase
ubiH	2-octaprenyl-6-methoxyphenol hydroxylase
ubiJ	hypothetical protein
ubiK	hypothetical protein
ubiX	Flavin prenyltransferase UbiX
uctC	Acetyl-CoA:oxalate CoA-transferase
udg	hypothetical protein
udh	Uronate dehydrogenase
uehA	hypothetical protein
ugpA	sn-glycerol-3-phosphate transport system permease protein UgpA
ugpC	sn-glycerol-3-phosphate import ATP-binding protein UgpC
ugpQ	Glycerophosphodiester phosphodiesterase%2C cytoplasmic
ung	Uracil-DNA glycosylase
uppP	Undecaprenyl-diphosphatase
upp	Uracil phosphoribosyltransferase
uppS	Ditrans%2Cpolycis-undecaprenyl-diphosphate synthase ((2E%2C6E)-farnesyl-diphosphate specific)
ureC	Urease subunit alpha
ureD	Urease accessory protein UreD
ureE	Urease accessory protein UreE
ureF	Urease accessory protein UreF
ureG	Urease accessory protein UreG
uup	ABC transporter ATP-binding protein uup
uvrA	UvrABC system protein A
uvrB	UvrABC system protein B
uvrC	UvrABC system protein C
uvrD	DNA helicase II
uvrY	Response regulator UvrY
valS	Valine--tRNA ligase
vdh	Vanillin dehydrogenase
ves	Protein Ves
vgb	Virginiamycin B lyase
viuB	Vibriobactin utilization protein ViuB
waaA	3-deoxy-D-manno-octulosonic acid transferase
wecA	Undecaprenyl-phosphate alpha-N-acetylglucosaminyl 1-phosphate transferase
wecB	UDP-N-acetylglucosamine 2-epimerase
wecC	UDP-N-acetyl-D-mannosamine dehydrogenase
wecH	O-acetyltransferase WecH
wspC	putative biofilm formation methyltransferase WspC
wzc	Tyrosine-protein kinase wzc
xcpX	hypothetical protein
xerC	Tyrosine recombinase XerC
xerD	Tyrosine recombinase XerD
xseA	Exodeoxyribonuclease 7 large subunit
xthA	Exodeoxyribonuclease III
xylF	D-xylose-binding periplasmic protein
xylG	Xylose import ATP-binding protein XylG
xynR	hypothetical protein
yabJ	2-iminobutanoate/2-iminopropanoate deaminase
yadG	putative ABC transporter ATP-binding protein YadG
yadH	Inner membrane transport permease YadH
yaeQ	putative protein YaeQ
yafJ	Putative glutamine amidotransferase YafJ
yafP	putative N-acetyltransferase YafP
yahB	putative HTH-type transcriptional regulator YahB
yajR	Inner membrane transport protein YajR
ybaB	Nucleoid-associated protein YbaB
ybaK	Cys-tRNA(Pro)/Cys-tRNA(Cys) deacylase YbaK
ybaL	Putative cation/proton antiporter YbaL
ybdL	Methionine aminotransferase
ybeY	Endoribonuclease YbeY
ybeZ	PhoH-like protein
ybgC	Acyl-CoA thioesterase YbgC
ybgI	GTP cyclohydrolase 1 type 2
ybgJ	putative protein YbgJ
ybgK	putative protein YbgK
ybhF	putative multidrug ABC transporter ATP-binding protein YbhF
ybhS	putative multidrug ABC transporter permease YbhS
ybiB	putative protein YbiB
ybiR	Inner membrane protein YbiR
ybiT	putative ABC transporter ATP-binding protein YbiT
ybjG	Putative undecaprenyl-diphosphatase YbjG
ybjJ	Inner membrane protein YbjJ
yccA	Modulator of FtsH protease YccA
yccS	Inner membrane protein YccS
yccX	Acylphosphatase
yceF	Maf-like protein YceF
yceI	Protein YceI
yceJ	Cytochrome b561
ycfH	putative metal-dependent hydrolase YcfH
ychF	Ribosome-binding ATPase YchF
yciB	Intracellular septation protein
yciC	Putative metal chaperone YciC
yciO	putative protein YciO
ydcV	Inner membrane ABC transporter permease protein YdcV
yddE	putative isomerase YddE
ydeP	Protein YdeP
ydfG	NADP-dependent 3-hydroxy acid dehydrogenase YdfG
ydgJ	putative oxidoreductase YdgJ
yeaW	Carnitine monooxygenase oxygenase subunit
yecS	L-cystine transport system permease protein YecS
yedA	putative inner membrane transporter YedA
yedY	Sulfoxide reductase catalytic subunit YedY
yedZ	Sulfoxide reductase heme-binding subunit YedZ
yeeA	hypothetical protein
yeiG	S-formylglutathione hydrolase YeiG
yejB	Inner membrane ABC transporter permease protein YejB
yejE	Inner membrane ABC transporter permease protein YejE
yejF	putative ABC transporter ATP-binding protein YejF
yfcA	putative membrane transporter protein YfcA
yfcG	Disulfide-bond oxidoreductase YfcG
yfgD	putative protein YfgD
yfiH	Polyphenol oxidase
yfmJ	Putative NADP-dependent oxidoreductase YfmJ
ygaU	putative protein YgaU
ygaZ	Inner membrane protein YgaZ
ygfF	putative oxidoreductase YgfF
yggS	Pyridoxal phosphate homeostasis protein
ygiD	4%2C5-DOPA dioxygenase extradiol
ygiF	Inorganic triphosphatase
yhaJ	HTH-type transcriptional regulator YhaJ
yhbO	Protein/nucleic acid deglycase 2
yhbU	putative protease YhbU
yhdE	Maf-like protein YhdE
yhdG	putative amino acid permease YhdG
yhdY	Inner membrane amino-acid ABC transporter permease protein YhdY
yheS	putative ABC transporter ATP-binding protein YheS
yhfA	Protein YhfA
yhgF	Protein YhgF
yhhW	Quercetin 2%2C3-dioxygenase
yhjE	Inner membrane metabolite transport protein YhjE
yiaA	Inner membrane protein YiaA
yiaJ	DNA-binding transcriptional repressor YiaJ
yiaJ	hypothetical protein
yibF	putative GST-like protein YibF
yidC	Membrane protein insertase YidC
yidD	Putative membrane protein insertion efficiency factor
yieH	6-phosphogluconate phosphatase
yigZ	IMPACT family member YigZ
yihG	putative acyltransferase YihG
yiiM	Protein YiiM
yjiA	putative GTP-binding protein YjiA
yjiE	HTH-type transcriptional regulator YjiE
yjjV	putative metal-dependent hydrolase YjjV
yknY	putative ABC transporter ATP-binding protein YknY
ymdB	O-acetyl-ADP-ribose deacetylase
ynfM	Inner membrane transport protein YnfM
yoaH	hypothetical protein
yoaJ	hypothetical protein
yohK	Inner membrane protein YohK
yojM	hypothetical protein
ypdB	Transcriptional regulatory protein YpdB
yphA	Inner membrane protein YphA
ypjD	Inner membrane protein YpjD
yqaA	Inner membrane protein YqaA
yqgF	Putative pre-16S rRNA nuclease
yqjD	putative protein YqjD
yqjZ	putative protein YqjZ
yscC	Yop proteins translocation protein C
yscN	putative ATP synthase YscN
yscU	Yop proteins translocation protein U
ytfF	Inner membrane protein YtfF
yueD	Benzil reductase ((S)-benzoin forming)
yurK	putative HTH-type transcriptional regulator YurK
yusV	putative siderophore transport system ATP-binding protein YusV
yveA	Aspartate-proton symporter
yvoA	HTH-type transcriptional repressor YvoA
ywhB	2-hydroxymuconate tautomerase
ywiE	putative cardiolipin synthase YwiE
ywlC	Threonylcarbamoyl-AMP synthase
ywrD	Glutathione hydrolase-like YwrD proenzyme
yybR	putative HTH-type transcriptional regulator YybR
yycJ	Putative metallo-hydrolase YycJ
zapD	Cell division protein ZapD
zapE	Cell division protein ZapE
zitB	Zinc transporter ZitB
zwf	Glucose-6-phosphate 1-dehydrogenase

## Sheet: I_GMI1000_chr
gene/protein id	description	recombination events	recombination events (normalized by 59 phyl I genomes)
WP_011000796.1	IS5-like element ISRso9 family transposase	97	1.64407
WP_011000828.1	hypothetical protein	85	1.44068
WP_011003128.1	hypothetical protein	84	1.42373
WP_043876720.1	hypothetical protein	78	1.32203
WP_011001433.1	IS4-like element ISRso13 family transposase	77	1.30508
WP_011000806.1	phage terminase large subunit family protein	75	1.27119
WP_011003127.1	helix-turn-helix domain-containing protein	75	1.27119
WP_011000826.1	tape measure protein	72	1.22034
WP_011000832.1	hypothetical protein	72	1.22034
WP_011000807.1	phage portal protein	71	1.20339
WP_011000838.1	COG2958 family protein	71	1.20339
WP_011000811.1	S49 family peptidase	70	1.18644
WP_011000830.1	hypothetical protein	70	1.18644
WP_011000831.1	hypothetical protein	70	1.18644
WP_011000808.1	hypothetical protein	69	1.16949
WP_011000810.1	phage portal protein	69	1.16949
WP_011000792.1	phage/plasmid primase%2C P4 family	68	1.15254
WP_011000798.1	site-specific DNA-methyltransferase	67	1.13559
WP_011000803.1	DUF3489 domain-containing protein	67	1.13559
WP_011000837.1	DUF1484 domain-containing protein	66	1.11864
WP_011000840.1	ShlB/FhaC/HecB family hemolysin secretion/activation protein	66	1.11864
WP_011000809.1	hypothetical protein	65	1.10169
WP_011000827.1	hypothetical protein	65	1.10169
WP_011000841.1	DUF746 domain-containing protein	65	1.10169
WP_011003117.1	phage/plasmid primase%2C P4 family	65	1.10169
WP_043876721.1	hypothetical protein	65	1.10169
WP_011000833.1	hypothetical protein	64	1.08475
WP_011000801.1	hypothetical protein	63	1.0678
WP_011000805.1	hypothetical protein	63	1.0678
WP_011000789.1	hypothetical protein	62	1.05085
WP_011003126.1	hypothetical protein	62	1.05085
WP_043876559.1	DUF6511 domain-containing protein	62	1.05085
WP_043876718.1	hypothetical protein	62	1.05085
WP_003270772.1	DUF6127 family protein	61	1.0339
WP_011000804.1	hypothetical protein	61	1.0339
WP_011000834.1	hypothetical protein	61	1.0339
WP_011003118.1	DNA-binding protein	61	1.0339
WP_011000788.1	ATP-binding protein	60	1.01695
WP_011000835.1	lysozyme	60	1.01695
WP_043876561.1	hypothetical protein	59	1
WP_043876562.1	hypothetical protein	59	1
gyrB	DNA topoisomerase (ATP-hydrolyzing) subunit B	57	0.966102
WP_011000793.1	hypothetical protein	57	0.966102
WP_011001860.1	baseplate assembly protein	57	0.966102
WP_043876560.1	hypothetical protein	57	0.966102
WP_157048840.1	hypothetical protein	57	0.966102
WP_157048841.1	hypothetical protein	57	0.966102
WP_157048842.1	hypothetical protein	57	0.966102
WP_011000787.1	hypothetical protein	56	0.949153
WP_011000794.1	DUF6362 family protein	55	0.932203
WP_011001858.1	phage tail protein	55	0.932203
WP_011001859.1	phage tail protein I	55	0.932203
WP_011001861.1	GPW/gp25 family protein	55	0.932203
WP_011001851.1	hypothetical protein	54	0.915254
WP_011001862.1	phage baseplate assembly protein V	54	0.915254
WP_011003121.1	DUF6511 domain-containing protein	54	0.915254
WP_011003122.1	hypothetical protein	54	0.915254
WP_011003129.1	DUF6441 family protein	54	0.915254
WP_043876685.1	hypothetical protein	54	0.915254
WP_080511075.1	hypothetical protein	54	0.915254
WP_011000812.1	head decoration protein	53	0.898305
WP_011001855.1	phage tail sheath protein	53	0.898305
WP_011001857.1	hypothetical protein	53	0.898305
WP_011003116.1	hypothetical protein	53	0.898305
WP_011003119.1	hypothetical protein	53	0.898305
WP_011003125.1	hypothetical protein	53	0.898305
WP_011000819.1	DUF6441 family protein	52	0.881356
WP_011001864.1	hypothetical protein	52	0.881356
WP_011001865.1	phage virion morphogenesis protein	52	0.881356
WP_011001867.1	hypothetical protein	52	0.881356
WP_011003120.1	HNH endonuclease	52	0.881356
WP_011000842.1	DUF2924 domain-containing protein	51	0.864407
WP_011001856.1	hypothetical protein	51	0.864407
WP_011001866.1	phage tail protein	51	0.864407
WP_011003115.1	hypothetical protein	51	0.864407
WP_011003309.1	type VI secretion system Vgr family protein	51	0.864407
popP2	type III secretion system YopJ family effector PopP2	50	0.847458
WP_011001853.1	phage tail assembly protein	50	0.847458
WP_011001854.1	phage major tail tube protein	50	0.847458
WP_011001863.1	hypothetical protein	50	0.847458
WP_011000813.1	major capsid protein	49	0.830508
WP_011000816.1	hypothetical protein	49	0.830508
WP_011000818.1	hypothetical protein	49	0.830508
WP_011003114.1	DUF6362 family protein	49	0.830508
WP_011003131.1	DUF2924 domain-containing protein	49	0.830508
WP_011003313.1	hypothetical protein	49	0.830508
WP_011000843.1	recombinase family protein	48	0.813559
WP_011001852.1	GpE family phage tail protein	48	0.813559
WP_011001878.1	phage portal protein	48	0.813559
WP_011003294.1	bestrophin family protein	48	0.813559
WP_043876563.1	hypothetical protein	48	0.813559
WP_011000786.1	helix-turn-helix domain-containing protein	47	0.79661
WP_011001305.1	GALA protein	47	0.79661
WP_011003123.1	ATP-binding protein	47	0.79661
WP_011003315.1	ATP-binding protein	47	0.79661
WP_011003316.1	hypothetical protein	47	0.79661
WP_011003317.1	DNA cytosine methyltransferase	47	0.79661
WP_011003318.1	very short patch repair endonuclease	47	0.79661
WP_011000820.1	H-NS histone family protein	46	0.779661
WP_043876681.1	HNH endonuclease	46	0.779661
WP_080511079.1	DNA cytosine methyltransferase	46	0.779661
WP_011000815.1	hypothetical protein	44	0.745763
WP_011001875.1	GPO family capsid scaffolding protein	44	0.745763
WP_011003296.1	restriction endonuclease	44	0.745763
WP_011001849.1	phage late control D family protein	43	0.728814
WP_011001868.1	N-acetylmuramidase domain-containing protein	43	0.728814
WP_011001870.1	putative holin	43	0.728814
WP_011001871.1	tail protein X	43	0.728814
WP_011001872.1	head completion/stabilization protein	43	0.728814
WP_011003293.1	Fic family protein	43	0.728814
WP_080511081.1	LacI family transcriptional regulator	43	0.728814
WP_119918767.1	hypothetical protein	43	0.728814
WP_011000814.1	hypothetical protein	42	0.711864
WP_011000824.1	type II toxin-antitoxin system VapC family toxin	42	0.711864
WP_011000825.1	type II toxin-antitoxin system Phd/YefM family antitoxin	42	0.711864
WP_011001850.1	phage tail protein	42	0.711864
WP_080511086.1	hypothetical protein	42	0.711864
WP_119918758.1	GALA protein	42	0.711864
WP_011003113.1	type II toxin-antitoxin system ParD family antitoxin	41	0.694915
WP_197535725.1	hypothetical protein	41	0.694915
WP_011000783.1	hypothetical protein	40	0.677966
WP_011001837.1	hypothetical protein	40	0.677966
WP_011003295.1	O-acetylhomoserine aminocarboxypropyltransferase/cysteine synthase	40	0.677966
WP_011000784.1	preprotein translocase subunit SecA	39	0.661017
WP_011001838.1	hypothetical protein	39	0.661017
WP_011001839.1	hypothetical protein	39	0.661017
WP_011001840.1	hypothetical protein	39	0.661017
WP_011001847.1	hypothetical protein	39	0.661017
WP_011001869.1	phage holin family protein	39	0.661017
WP_011003112.1	type II toxin-antitoxin system RelE/ParE family toxin	39	0.661017
WP_011003297.1	HD domain-containing protein	39	0.661017
WP_043876558.1	phospholipase D family protein	39	0.661017
WP_043876617.1	site-specific DNA-methyltransferase	39	0.661017
WP_157048853.1	hypothetical protein	39	0.661017
WP_011001841.1	ogr/Delta-like zinc finger family protein	38	0.644068
WP_011001873.1	terminase endonuclease subunit	38	0.644068
WP_011003107.1	hypothetical protein	38	0.644068
WP_011001781.1	ISNCY family transposase	37	0.627119
WP_011003302.1	hypothetical protein	37	0.627119
WP_043876747.1	helix-turn-helix domain-containing protein	37	0.627119
WP_080511084.1	DNA-binding protein	37	0.627119
WP_011001836.1	hypothetical protein	36	0.610169
WP_011003306.1	DcrB-related protein	36	0.610169
WP_011001835.1	toprim domain-containing protein	35	0.59322
WP_043876772.1	IS5 family transposase	35	0.59322
WP_119918756.1	hypothetical protein	35	0.59322
WP_011003106.1	hypothetical protein	33	0.559322
WP_011001304.1	gamma-glutamylcyclotransferase	32	0.542373
WP_011001879.1	alpha/beta hydrolase	32	0.542373
WP_011003104.1	hypothetical protein	31	0.525424
WP_028861135.1	PAAR domain-containing protein	31	0.525424
WP_043876621.1	hypothetical protein	31	0.525424
WP_043876622.1	type VI secretion system tip protein VgrG	31	0.525424
WP_011001874.1	phage major capsid protein%2C P2 family	30	0.508475
WP_011003132.1	recombinase family protein	30	0.508475
WP_071654070.1	hypothetical protein	30	0.508475
WP_011001299.1	2TM domain-containing protein	29	0.491525
WP_011003133.1	hypothetical protein	29	0.491525
WP_019717196.1	hypothetical protein	29	0.491525
WP_043876613.1	hypothetical protein	29	0.491525
WP_011001300.1	sensor histidine kinase	28	0.474576
WP_011001882.1	hypothetical protein	28	0.474576
WP_011001883.1	hypothetical protein	28	0.474576
WP_011001884.1	hypothetical protein	28	0.474576
WP_011003071.1	filamentous hemagglutinin N-terminal domain-containing protein	28	0.474576
WP_011003136.1	DUF4411 family protein	28	0.474576
WP_038962175.1	hypothetical protein	28	0.474576
WP_196764844.1	ImmA/IrrE family metallo-endopeptidase	28	0.474576
soxB	thiosulfohydrolase SoxB	27	0.457627
WP_011001886.1	hypothetical protein	27	0.457627
WP_011003101.1	DUF3489 domain-containing protein	27	0.457627
WP_011003102.1	hypothetical protein	27	0.457627
WP_019718547.1	hypothetical protein	27	0.457627
WP_043876582.1	NEL domain-containing protein	27	0.457627
ripJ	type III secretion system YopJ family effector RipJ	26	0.440678
WP_011003072.1	hypothetical protein	26	0.440678
WP_196764841.1	hypothetical protein	26	0.440678
WP_011000726.1	cytochrome c	25	0.423729
rraA	ribonuclease E activity regulator RraA	24	0.40678
WP_011001717.1	ShlB/FhaC/HecB family hemolysin secretion/activation protein	24	0.40678
WP_011001782.1	hypothetical protein	24	0.40678
WP_011001783.1	hypothetical protein	24	0.40678
WP_011001784.1	tyrosine-type recombinase/integrase	24	0.40678
WP_011001785.1	tyrosine-type recombinase/integrase	24	0.40678
WP_011001786.1	hypothetical protein	24	0.40678
WP_011002602.1	fimbrial biogenesis outer membrane usher protein	24	0.40678
WP_043876739.1	LysM peptidoglycan-binding domain-containing protein	24	0.40678
WP_119918760.1	hypothetical protein	24	0.40678
WP_011001302.1	thiamine pyrophosphate-binding protein	23	0.389831
WP_011001715.1	hypothetical protein	23	0.389831
WP_011001744.1	hybrid non-ribosomal peptide synthetase/type I polyketide synthase	23	0.389831
WP_011003076.1	hemagglutinin	23	0.389831
WP_011003103.1	DUF1484 domain-containing protein	23	0.389831
WP_011001642.1	hypothetical protein	22	0.372881
WP_011001833.1	integrase arm-type DNA-binding domain-containing protein	22	0.372881
WP_011001834.1	AlpA family transcriptional regulator	22	0.372881
WP_157048846.1	hypothetical protein	22	0.372881
WP_157048847.1	hypothetical protein	22	0.372881
WP_011001748.1	KR domain-containing protein	21	0.355932
WP_043876652.1	molecular chaperone	21	0.355932
WP_011003081.1	HNH endonuclease	20	0.338983
WP_043876542.1	Wzy polymerase domain-containing protein	20	0.338983
WP_119918759.1	hypothetical protein	20	0.338983
WP_011000185.1	hypothetical protein	19	0.322034
WP_011000186.1	acylphosphatase	19	0.322034
WP_011000516.1	pilin	19	0.322034
WP_011001643.1	hypothetical protein	19	0.322034
WP_011001644.1	lysis protein	19	0.322034
WP_011003069.1	peptidyl-prolyl cis-trans isomerase	19	0.322034
WP_011003070.1	ShlB/FhaC/HecB family hemolysin secretion/activation protein	19	0.322034
WP_011003074.1	hypothetical protein	19	0.322034
WP_011003078.1	DUF1484 domain-containing protein	19	0.322034
WP_011003080.1	lysozyme	19	0.322034
WP_011003082.1	hypothetical protein	19	0.322034
WP_019719020.1	hypothetical protein	19	0.322034
argH	argininosuccinate lyase	18	0.305085
popP1	type III secretion system YopJ family effector PopP1	18	0.305085
WP_011001301.1	LytTR family DNA-binding domain-containing protein	18	0.305085
WP_011001645.1	IS5-like element ISRso18 family transposase	18	0.305085
WP_011002214.1	hypothetical protein	18	0.305085
WP_071623775.1	hypothetical protein	18	0.305085
WP_011000201.1	helix-turn-helix domain-containing protein	17	0.288136
WP_011000780.1	alpha/beta fold hydrolase	17	0.288136
WP_011001285.1	sulfate ABC transporter substrate-binding protein	17	0.288136
WP_011001641.1	glycoside hydrolase family protein	17	0.288136
WP_011002222.1	Ig-like domain-containing protein	17	0.288136
WP_011003292.1	methyl-accepting chemotaxis protein	17	0.288136
WP_080511064.1	hypothetical protein	17	0.288136
WP_119918757.1	IS5 family transposase	17	0.288136
WP_162014406.1	hypothetical protein	17	0.288136
ehuD	ectoine/hydroxyectoine ABC transporter permease subunit EhuD	16	0.271186
gstA	glutathione transferase GstA	16	0.271186
rtcA	RNA 3'-terminal phosphate cyclase	16	0.271186
WP_011000846.1	hypothetical protein	16	0.271186
WP_011001498.1	transglycosylase SLT domain-containing protein	16	0.271186
WP_011003083.1	DUF6127 family protein	16	0.271186
WP_016726423.1	DUF746 domain-containing protein	16	0.271186
WP_119918753.1	YopT-type cysteine protease domain-containing protein	16	0.271186
WP_011000202.1	DUF427 domain-containing protein	15	0.254237
WP_011000539.1	HAD-IA family hydrolase	15	0.254237
WP_011000775.1	hypothetical protein	15	0.254237
WP_011000918.1	DUF1484 domain-containing protein	15	0.254237
WP_011000919.1	toprim domain-containing protein	15	0.254237
WP_011001349.1	hypothetical protein	15	0.254237
WP_011001827.1	(2Fe-2S)-binding protein	15	0.254237
WP_011002249.1	MFS transporter	15	0.254237
WP_011003084.1	hypothetical protein	15	0.254237
WP_011003290.1	ABC transporter substrate-binding protein	15	0.254237
WP_080511052.1	ogr/Delta-like zinc finger family protein	15	0.254237
WP_011000200.1	DMT family transporter	14	0.237288
WP_011000515.1	TerC family protein	14	0.237288
WP_011000517.1	pilin	14	0.237288
WP_011000538.1	lipase	14	0.237288
WP_011000727.1	AsmA family protein	14	0.237288
WP_011000914.1	AlpA family transcriptional regulator	14	0.237288
WP_011000915.1	hypothetical protein	14	0.237288
WP_011001348.1	peptide deformylase	14	0.237288
WP_011001631.1	phage tail tape measure protein	14	0.237288
WP_011001743.1	thiazolinyl imide reductase	14	0.237288
WP_011001779.1	alpha/beta hydrolase	14	0.237288
WP_011002215.1	high-potential iron-sulfur protein	14	0.237288
WP_011002285.1	anti-sigma factor	14	0.237288
WP_011002580.1	LrgB family protein	14	0.237288
WP_011003097.1	oxidoreductase	14	0.237288
WP_011003098.1	hypothetical protein	14	0.237288
WP_011003099.1	hypothetical protein	14	0.237288
WP_028860305.1	endoglucanase	14	0.237288
WP_038938076.1	ANTAR domain-containing response regulator	14	0.237288
WP_080511051.1	hypothetical protein	14	0.237288
WP_080511063.1	hypothetical protein	14	0.237288
WP_119918712.1	hypothetical protein	14	0.237288
aceA	isocitrate lyase	13	0.220339
WP_011000192.1	nucleotidyltransferase domain-containing protein	13	0.220339
WP_011000725.1	GMC family oxidoreductase	13	0.220339
WP_011000774.1	nitroreductase family protein	13	0.220339
WP_011001632.1	phage tail protein	13	0.220339
WP_011001635.1	phage minor tail protein L	13	0.220339
WP_011001639.1	host specificity protein J	13	0.220339
WP_011001749.1	non-ribosomal peptide synthetase	13	0.220339
WP_011001778.1	pyridoxal phosphate-dependent aminotransferase	13	0.220339
WP_011002579.1	CidA/LrgA family protein	13	0.220339
WP_011002581.1	VOC family protein	13	0.220339
WP_011003291.1	IclR family transcriptional regulator	13	0.220339
WP_063612226.1	hypothetical protein	13	0.220339
WP_080511062.1	DUF1799 domain-containing protein	13	0.220339
WP_162939063.1	Type III effector protein (Skwp 4)	13	0.220339
mnmG	tRNA uridine-5-carboxymethylaminomethyl(34) synthesis enzyme MnmG	12	0.20339
thpR	RNA 2'%2C3'-cyclic phosphodiesterase	12	0.20339
WP_011000187.1	cupin domain-containing protein	12	0.20339
WP_011000206.1	amidohydrolase	12	0.20339
WP_011000226.1	DUF1289 domain-containing protein	12	0.20339
WP_011001617.1	hypothetical protein	12	0.20339
WP_011001618.1	hypothetical protein	12	0.20339
WP_011001625.1	phage major capsid protein	12	0.20339
WP_011001626.1	head-tail connector protein	12	0.20339
WP_011001627.1	phage head closure protein	12	0.20339
WP_011001628.1	hypothetical protein	12	0.20339
WP_011001629.1	DUF3168 domain-containing protein	12	0.20339
WP_011001630.1	phage tail protein	12	0.20339
WP_011001633.1	phage tail protein	12	0.20339
WP_011001634.1	tail fiber assembly protein	12	0.20339
WP_011001636.1	C40 family peptidase	12	0.20339
WP_011001640.1	hypothetical protein	12	0.20339
WP_011001694.1	glycoside hydrolase family 28 protein	12	0.20339
WP_011001826.1	xanthine dehydrogenase family protein molybdopterin-binding subunit	12	0.20339
WP_011002762.1	MHS family MFS transporter	12	0.20339
WP_011002763.1	long-chain fatty acid--CoA ligase	12	0.20339
WP_011002764.1	aminopeptidase	12	0.20339
WP_011002765.1	molybdopterin oxidoreductase family protein	12	0.20339
WP_011002924.1	DUF2300 domain-containing protein	12	0.20339
WP_011002958.1	MipA/OmpV family protein	12	0.20339
WP_011002961.1	mechanosensitive ion channel family protein	12	0.20339
WP_011002962.1	MFS transporter	12	0.20339
WP_011002963.1	glutathione S-transferase	12	0.20339
WP_011003320.1	DNA polymerase III subunit beta	12	0.20339
WP_016721728.1	acyltransferase	12	0.20339
WP_043876600.1	hypothetical protein	12	0.20339
WP_043876603.1	hypothetical protein	12	0.20339
WP_043876606.1	hypothetical protein	12	0.20339
WP_043876664.1	YfaP family protein	12	0.20339
crgA	LysR family transcriptional regulator CrgA	11	0.186441
lpxB	lipid-A-disaccharide synthase	11	0.186441
minC	septum site-determining protein MinC	11	0.186441
moaC	cyclic pyranopterin monophosphate synthase MoaC	11	0.186441
ptsP	phosphoenolpyruvate--protein phosphotransferase	11	0.186441
purL	phosphoribosylformylglycinamidine synthase	11	0.186441
rnhB	ribonuclease HII	11	0.186441
rsmG	16S rRNA (guanine(527)-N(7))-methyltransferase RsmG	11	0.186441
WP_011000175.1	IS5 family transposase	11	0.186441
WP_011000344.1	ABC transporter substrate-binding protein	11	0.186441
WP_011000913.1	PAAR domain-containing protein	11	0.186441
WP_011001287.1	aliphatic sulfonate ABC transporter substrate-binding protein	11	0.186441
WP_011001297.1	CysB family HTH-type transcriptional regulator	11	0.186441
WP_011001616.1	hypothetical protein	11	0.186441
WP_011001619.1	hypothetical protein	11	0.186441
WP_011001620.1	hypothetical protein	11	0.186441
WP_011001621.1	HNH endonuclease	11	0.186441
WP_011001637.1	tail assembly protein	11	0.186441
WP_011001740.1	DJ-1/PfpI family protein	11	0.186441
WP_011002732.1	type II secretion system F family protein	11	0.186441
WP_011002734.1	dephospho-CoA kinase	11	0.186441
WP_011002761.1	porin	11	0.186441
WP_011002960.1	PepSY-associated TM helix domain-containing protein	11	0.186441
WP_011003059.1	recombinase family protein	11	0.186441
WP_011003060.1	hypothetical protein	11	0.186441
WP_011003061.1	hypothetical protein	11	0.186441
WP_011003062.1	hypothetical protein	11	0.186441
WP_011003064.1	GNAT family N-acetyltransferase	11	0.186441
WP_011003065.1	cyclic nucleotide-binding domain-containing protein	11	0.186441
WP_011003209.1	ParA family protein	11	0.186441
WP_011003213.1	hypothetical protein	11	0.186441
WP_011003214.1	short chain dehydrogenase	11	0.186441
WP_011003216.1	DUF3820 family protein	11	0.186441
WP_011003217.1	LysR family transcriptional regulator	11	0.186441
WP_011003244.1	sel1 repeat family protein	11	0.186441
WP_011003245.1	bifunctional 2'%2C3'-cyclic-nucleotide 2'-phosphodiesterase/3'-nucleotidase	11	0.186441
WP_016722885.1	hypothetical protein	11	0.186441
WP_016726067.1	A24 family peptidase	11	0.186441
WP_028852512.1	YbaK/EbsC family protein	11	0.186441
WP_043876602.1	terminase large subunit	11	0.186441
WP_043876610.1	voltage-gated chloride channel family protein	11	0.186441
WP_043876637.1	lytic transglycosylase domain-containing protein	11	0.186441
WP_043876648.1	gamma-glutamyltransferase family protein	11	0.186441
WP_043876765.1	hypothetical protein	11	0.186441
WP_049832880.1	hypothetical protein	11	0.186441
WP_086004963.1	GlxA family transcriptional regulator	11	0.186441
WP_107523985.1	AAA family ATPase	11	0.186441
WP_157048851.1	hypothetical protein	11	0.186441
zapD	cell division protein ZapD	11	0.186441
argJ	bifunctional glutamate N-acetyltransferase/amino-acid acetyltransferase ArgJ	10	0.169492
bioD	dethiobiotin synthase	10	0.169492
bioF	8-amino-7-oxononanoate synthase	10	0.169492
cyoA	ubiquinol oxidase subunit II	10	0.169492
cyoB	cytochrome o ubiquinol oxidase subunit I	10	0.169492
cyoC	cytochrome o ubiquinol oxidase subunit III	10	0.169492
ligA	NAD-dependent DNA ligase LigA	10	0.169492
lpxA	acyl-ACP--UDP-N-acetylglucosamine O-acyltransferase	10	0.169492
mobB	molybdopterin-guanine dinucleotide biosynthesis protein B	10	0.169492
pilB	type IV-A pilus assembly ATPase PilB	10	0.169492
secA	preprotein translocase subunit SecA	10	0.169492
ssuE	NADPH-dependent FMN reductase	10	0.169492
vgrG	type VI secretion system tip protein VgrG	10	0.169492
WP_011000203.1	hypothetical protein	10	0.169492
WP_011000207.1	DoxX family protein	10	0.169492
WP_011000225.1	MBL fold metallo-hydrolase	10	0.169492
WP_011000911.1	hypothetical protein	10	0.169492
WP_011000912.1	DUF3274 domain-containing protein	10	0.169492
WP_011001060.1	LysR family transcriptional regulator	10	0.169492
WP_011001350.1	pseudouridine synthase	10	0.169492
WP_011001368.1	RNA methyltransferase	10	0.169492
WP_011001369.1	kinase/pyrophosphorylase	10	0.169492
WP_011001430.1	hypothetical protein	10	0.169492
WP_011001431.1	DUF1653 domain-containing protein	10	0.169492
WP_011001432.1	hypothetical protein	10	0.169492
WP_011001499.1	site-specific integrase	10	0.169492
WP_011001598.1	PRTRC system ThiF family protein	10	0.169492
WP_011001599.1	PRTRC system protein A	10	0.169492
WP_011001601.1	PRTRC system protein F	10	0.169492
WP_011001602.1	PRTRC system protein C	10	0.169492
WP_011001603.1	PRTRC system protein E	10	0.169492
WP_011001604.1	hypothetical protein	10	0.169492
WP_011001605.1	hypothetical protein	10	0.169492
WP_011001606.1	hypothetical protein	10	0.169492
WP_011001607.1	hypothetical protein	10	0.169492
WP_011001608.1	hypothetical protein	10	0.169492
WP_011001623.1	phage portal protein	10	0.169492
WP_011001624.1	HK97 family phage prohead protease	10	0.169492
WP_011001662.1	hypothetical protein	10	0.169492
WP_011001695.1	amino acid permease	10	0.169492
WP_011001739.1	GALA protein	10	0.169492
WP_011001742.1	methyltransferase domain-containing protein	10	0.169492
WP_011001795.1	PLP-dependent aminotransferase family protein	10	0.169492
WP_011001832.1	helix-turn-helix transcriptional regulator	10	0.169492
WP_011001901.1	MotA/TolQ/ExbB proton channel family protein	10	0.169492
WP_011002248.1	MFS transporter	10	0.169492
WP_011002419.1	hypothetical protein	10	0.169492
WP_011002737.1	NUDIX domain-containing protein	10	0.169492
WP_011002738.1	ATP-binding protein	10	0.169492
WP_011002766.1	LacI family transcriptional regulator	10	0.169492
WP_011002799.1	UbiH/UbiF family hydroxylase	10	0.169492
WP_011002800.1	hypothetical protein	10	0.169492
WP_011002801.1	hypothetical protein	10	0.169492
WP_011002802.1	lytic transglycosylase domain-containing protein	10	0.169492
WP_011002803.1	flagellar protein FliT	10	0.169492
WP_011002922.1	DUF2135 domain-containing protein	10	0.169492
WP_011002959.1	hypothetical protein	10	0.169492
WP_011002965.1	hypothetical protein	10	0.169492
WP_011003057.1	cation:dicarboxylase symporter family transporter	10	0.169492
WP_011003058.1	DUF2924 domain-containing protein	10	0.169492
WP_011003086.1	hypothetical protein	10	0.169492
WP_011003096.1	TolC family protein	10	0.169492
WP_011003212.1	ABC transporter substrate-binding protein	10	0.169492
WP_011003218.1	SDR family oxidoreductase	10	0.169492
WP_011003288.1	amino acid ABC transporter ATP-binding protein	10	0.169492
WP_021155779.1	hypothetical protein	10	0.169492
WP_080511072.1	hypothetical protein	10	0.169492
yacG	DNA gyrase inhibitor YacG	10	0.169492
ampD	1%2C6-anhydro-N-acetylmuramyl-L-alanine amidase AmpD	9	0.152542
ftsW	putative lipid II flippase FtsW	9	0.152542
kdpA	potassium-transporting ATPase subunit KdpA	9	0.152542
kynA	tryptophan 2%2C3-dioxygenase	9	0.152542
kynU	kynureninase	9	0.152542
ppsA	phosphoenolpyruvate synthase	9	0.152542
trbB	P-type conjugative transfer ATPase TrbB	9	0.152542
trbG	P-type conjugative transfer protein TrbG	9	0.152542
trbL	P-type conjugative transfer protein TrbL	9	0.152542
WP_004350841.1	DUF2840 domain-containing protein	9	0.152542
WP_004350845.1	AAA family ATPase	9	0.152542
WP_010999987.1	hydroxypyruvate isomerase family protein	9	0.152542
WP_011000070.1	IS630-like element ISRso5 family transposase	9	0.152542
WP_011000090.1	GMC family oxidoreductase N-terminal domain-containing protein	9	0.152542
WP_011000191.1	RtcB family protein	9	0.152542
WP_011000194.1	hypothetical protein	9	0.152542
WP_011000199.1	hypothetical protein	9	0.152542
WP_011000208.1	XapX domain-containing protein	9	0.152542
WP_011000404.1	hypothetical protein	9	0.152542
WP_011000520.1	M48 family metallopeptidase	9	0.152542
WP_011000535.1	threonylcarbamoyl-AMP synthase	9	0.152542
WP_011000711.1	IclR family transcriptional regulator	9	0.152542
WP_011000920.1	tyrosine-type recombinase/integrase	9	0.152542
WP_011001426.1	adenosylmethionine--8-amino-7-oxononanoate transaminase	9	0.152542
WP_011001597.1	hypothetical protein	9	0.152542
WP_011001600.1	PRTRC system protein B	9	0.152542
WP_011001609.1	hypothetical protein	9	0.152542
WP_011001638.1	type II toxin-antitoxin system HicB family antitoxin	9	0.152542
WP_011001659.1	NAD(P)H-hydrate dehydratase	9	0.152542
WP_011001660.1	winged helix DNA-binding protein	9	0.152542
WP_011001693.1	hypothetical protein	9	0.152542
WP_011001794.1	FABP family protein	9	0.152542
WP_011001828.1	hypothetical protein	9	0.152542
WP_011001900.1	energy transducer TonB	9	0.152542
WP_011002228.1	type IV pilus secretin PilQ	9	0.152542
WP_011002492.1	conjugal transfer protein TrbF	9	0.152542
WP_011002496.1	conjugal transfer protein TrbE	9	0.152542
WP_011002497.1	VirB3 family type IV secretion system protein	9	0.152542
WP_011002498.1	TrbC/VirB2 family protein	9	0.152542
WP_011002500.1	CopG family transcriptional regulator	9	0.152542
WP_011002501.1	conjugal transfer protein TraG	9	0.152542
WP_011002517.1	S26 family signal peptidase	9	0.152542
WP_011002582.1	cupin domain-containing protein	9	0.152542
WP_011002712.1	ribonucleoside-diphosphate reductase subunit alpha	9	0.152542
WP_011002752.1	UDP-N-acetylmuramoyl-L-alanine--D-glutamate ligase	9	0.152542
WP_011002753.1	phospho-N-acetylmuramoyl-pentapeptide-transferase	9	0.152542
WP_011002754.1	UDP-N-acetylmuramoyl-tripeptide--D-alanyl-D-alanine ligase	9	0.152542
WP_011002755.1	UDP-N-acetylmuramoyl-L-alanyl-D-glutamate--2%2C6-diaminopimelate ligase	9	0.152542
WP_011002798.1	DsbC family protein	9	0.152542
WP_011002805.1	hypothetical protein	9	0.152542
WP_011002956.1	two-component sensor histidine kinase	9	0.152542
WP_011002957.1	response regulator transcription factor	9	0.152542
WP_011002966.1	hypothetical protein	9	0.152542
WP_011003022.1	XRE family transcriptional regulator	9	0.152542
WP_011003023.1	GNAT family N-acetyltransferase	9	0.152542
WP_011003039.1	hypothetical protein	9	0.152542
WP_011003208.1	ParB/RepB/Spo0J family partition protein	9	0.152542
WP_011003233.1	OmpW family protein	9	0.152542
WP_028860015.1	DUF3617 domain-containing protein	9	0.152542
WP_042549333.1	relaxase/mobilization nuclease and DUF3363 domain-containing protein	9	0.152542
WP_042549819.1	hypothetical protein	9	0.152542
WP_043876605.1	type II toxin-antitoxin system HicA family toxin	9	0.152542
WP_043876609.1	alpha/beta hydrolase	9	0.152542
WP_043876669.1	hypothetical protein	9	0.152542
WP_118872110.1	helix-turn-helix transcriptional regulator	9	0.152542
WP_119918763.1	glucose-6-phosphate isomerase	9	0.152542
WP_155738957.1	hypothetical protein	9	0.152542
WP_157048845.1	hypothetical protein	9	0.152542
ychF	redox-regulated ATPase YchF	9	0.152542
clsB	cardiolipin synthase ClsB	8	0.135593
coq7	2-polyprenyl-3-methyl-6-methoxy-1%2C4-benzoquinone monooxygenase	8	0.135593
fabZ	3-hydroxyacyl-ACP dehydratase FabZ	8	0.135593
ftsA	cell division protein FtsA	8	0.135593
ftsZ	cell division protein FtsZ	8	0.135593
hemP	hemin uptake protein HemP	8	0.135593
minD	septum site-determining protein MinD	8	0.135593
mraZ	division/cell wall cluster transcriptional repressor MraZ	8	0.135593
rsmH	16S rRNA (cytosine(1402)-N(4))-methyltransferase RsmH	8	0.135593
ssuC	aliphatic sulfonate ABC transporter permease SsuC	8	0.135593
ssuD	FMNH2-dependent alkanesulfonate monooxygenase	8	0.135593
thiS	sulfur carrier protein ThiS	8	0.135593
trbJ	P-type conjugative transfer protein TrbJ	8	0.135593
WP_011000066.1	hypothetical protein	8	0.135593
WP_011000076.1	thiazole synthase	8	0.135593
WP_011000077.1	IS630-like element ISRso5 family transposase	8	0.135593
WP_011000079.1	FAD-binding oxidoreductase	8	0.135593
WP_011000082.1	putative Ig domain-containing protein	8	0.135593
WP_011000092.1	DNA-binding transcriptional regulator	8	0.135593
WP_011000093.1	hypothetical protein	8	0.135593
WP_011000209.1	hydrolase	8	0.135593
WP_011000375.1	monovalent cation:proton antiporter family protein	8	0.135593
WP_011000376.1	ribbon-helix-helix domain-containing protein	8	0.135593
WP_011000377.1	DJ-1/PfpI family protein	8	0.135593
WP_011000428.1	hypothetical protein	8	0.135593
WP_011000432.1	acyl CoA:acetate/3-ketoacid CoA transferase	8	0.135593
WP_011000573.1	LysR family transcriptional regulator	8	0.135593
WP_011000575.1	hypothetical protein	8	0.135593
WP_011000768.1	RcnB family protein	8	0.135593
WP_011000907.1	hypothetical protein	8	0.135593
WP_011001296.1	sulfate ABC transporter ATP-binding protein	8	0.135593
WP_011001435.1	hypothetical protein	8	0.135593
WP_011001436.1	hypothetical protein	8	0.135593
WP_011001439.1	hypothetical protein	8	0.135593
WP_011001611.1	hypothetical protein	8	0.135593
WP_011001614.1	hypothetical protein	8	0.135593
WP_011001622.1	hypothetical protein	8	0.135593
WP_011001663.1	DUF1843 domain-containing protein	8	0.135593
WP_011001711.1	acyl-CoA thioesterase	8	0.135593
WP_011001712.1	GNAT family N-acetyltransferase	8	0.135593
WP_011001737.1	2-oxo acid dehydrogenase subunit E2	8	0.135593
WP_011001898.1	ATP-binding protein	8	0.135593
WP_011001902.1	biopolymer transporter ExbD	8	0.135593
WP_011001904.1	heme-binding protein	8	0.135593
WP_011001905.1	YdcF family protein	8	0.135593
WP_011001906.1	membrane protein	8	0.135593
WP_011001907.1	hypothetical protein	8	0.135593
WP_011002093.1	DUF2968 domain-containing protein	8	0.135593
WP_011002200.1	tetratricopeptide repeat protein	8	0.135593
WP_011002201.1	bifunctional glycoside hydrolase 114/ polysaccharide deacetylase family protein	8	0.135593
WP_011002217.1	SCO family protein	8	0.135593
WP_011002221.1	hypothetical protein	8	0.135593
WP_011002223.1	multicopper oxidase family protein	8	0.135593
WP_011002224.1	multicopper oxidase family protein	8	0.135593
WP_011002225.1	type II secretion system protein	8	0.135593
WP_011002229.1	hypothetical protein	8	0.135593
WP_011002284.1	sigma-70 family RNA polymerase sigma factor	8	0.135593
WP_011002288.1	arginine/lysine/ornithine decarboxylase	8	0.135593
WP_011002299.1	4Fe-4S binding protein	8	0.135593
WP_011002490.1	TrbI/VirB10 family protein	8	0.135593
WP_011002494.1	hypothetical protein	8	0.135593
WP_011002519.1	replication initiator protein A	8	0.135593
WP_011002525.1	DUF736 domain-containing protein	8	0.135593
WP_011002604.1	spore coat U domain-containing protein	8	0.135593
WP_011002741.1	M23 family metallopeptidase	8	0.135593
WP_011002743.1	UDP-3-O-acyl-N-acetylglucosamine deacetylase	8	0.135593
WP_011002744.1	peroxiredoxin	8	0.135593
WP_011002806.1	glutamyl-tRNA reductase	8	0.135593
WP_011002970.1	cation diffusion facilitator family transporter	8	0.135593
WP_011002971.1	response regulator transcription factor	8	0.135593
WP_011002991.1	SgcJ/EcaC family oxidoreductase	8	0.135593
WP_011002992.1	S8 family serine peptidase	8	0.135593
WP_011003026.1	methyl-accepting chemotaxis protein	8	0.135593
WP_011003087.1	IS5 family transposase	8	0.135593
WP_011003093.1	efflux RND transporter permease subunit	8	0.135593
WP_011003095.1	TetR/AcrR family transcriptional regulator	8	0.135593
WP_011003231.1	heavy metal translocating P-type ATPase	8	0.135593
WP_011003234.1	delta(1)-pyrroline-2-carboxylate reductase family protein	8	0.135593
WP_011003287.1	FAD-binding oxidoreductase	8	0.135593
WP_016723799.1	DciA family protein	8	0.135593
WP_016727088.1	nuclear transport factor 2 family protein	8	0.135593
WP_019718648.1	hypothetical protein	8	0.135593
WP_043876535.1	adenine phosphoribosyltransferase	8	0.135593
WP_043876587.1	hypothetical protein	8	0.135593
WP_043876588.1	hypothetical protein	8	0.135593
WP_043876657.1	sigma-54 dependent transcriptional regulator	8	0.135593
WP_071615365.1	hypothetical protein	8	0.135593
WP_080511047.1	DMT family transporter	8	0.135593
WP_157048844.1	hypothetical protein	8	0.135593
WP_197535726.1	hypothetical protein	8	0.135593
alr	alanine racemase	7	0.118644
dacB	D-alanyl-D-alanine carboxypeptidase/D-alanyl-D-alanine-endopeptidase	7	0.118644
dnaE	DNA polymerase III subunit alpha	7	0.118644
ftsL	cell division protein FtsL	7	0.118644
glcF	glycolate oxidase subunit GlcF	7	0.118644
kynB	arylformamidase	7	0.118644
lplT	lysophospholipid transporter LplT	7	0.118644
mnmC	bifunctional tRNA (5-methylaminomethyl-2-thiouridine)(34)-methyltransferase MnmD/FAD-dependent 5-carboxymethylaminomethyl-2-thiouridine(34) oxidoreductase MnmC	7	0.118644
msrA	peptide-methionine (S)-S-oxide reductase MsrA	7	0.118644
nudB	dihydroneopterin triphosphate diphosphatase	7	0.118644
pelG	exopolysaccharide Pel transporter PelG	7	0.118644
prfA	peptide chain release factor 1	7	0.118644
radA	DNA repair protein RadA	7	0.118644
tsaB	tRNA (adenosine(37)-N6)-threonylcarbamoyltransferase complex dimerization subunit type 1 TsaB	7	0.118644
WP_011000075.1	thiamine phosphate synthase	7	0.118644
WP_011000088.1	acyl-CoA dehydrogenase family protein	7	0.118644
WP_011000089.1	amino acid ABC transporter substrate-binding protein	7	0.118644
WP_011000091.1	type II toxin-antitoxin system RelE/ParE family toxin	7	0.118644
WP_011000119.1	hypothetical protein	7	0.118644
WP_011000188.1	patatin-like phospholipase family protein	7	0.118644
WP_011000205.1	DUF1275 domain-containing protein	7	0.118644
WP_011000236.1	methylcrotonoyl-CoA carboxylase	7	0.118644
WP_011000237.1	YchJ family protein	7	0.118644
WP_011000295.1	sensor histidine kinase	7	0.118644
WP_011000298.1	O-acetyl-ADP-ribose deacetylase	7	0.118644
WP_011000301.1	tyrosinase family protein	7	0.118644
WP_011000302.1	YifB family Mg chelatase-like AAA ATPase	7	0.118644
WP_011000388.1	beta-ketoacyl-[acyl-carrier-protein] synthase family protein	7	0.118644
WP_011000389.1	polysaccharide deacetylase family protein	7	0.118644
WP_011000390.1	MMPL family transporter	7	0.118644
WP_011000434.1	acyl-CoA dehydrogenase C-terminal domain-containing protein	7	0.118644
WP_011000715.1	Lrp/AsnC family transcriptional regulator	7	0.118644
WP_011000716.1	DUF3079 domain-containing protein	7	0.118644
WP_011000717.1	flavin reductase family protein	7	0.118644
WP_011000719.1	DUF72 domain-containing protein	7	0.118644
WP_011000767.1	LysE family translocator	7	0.118644
WP_011000946.1	tetratricopeptide repeat protein	7	0.118644
WP_011001324.1	CoA transferase	7	0.118644
WP_011001371.1	NfeD family protein	7	0.118644
WP_011001424.1	hypothetical protein	7	0.118644
WP_011001488.1	sulfite exporter TauE/SafE family protein	7	0.118644
WP_011001489.1	NAD(P)/FAD-dependent oxidoreductase	7	0.118644
WP_011001495.1	transposase	7	0.118644
WP_011001496.1	hypothetical protein	7	0.118644
WP_011001595.1	efflux RND transporter permease subunit	7	0.118644
WP_011001596.1	site-specific integrase	7	0.118644
WP_011001649.1	hypothetical protein	7	0.118644
WP_011001664.1	DUF1842 domain-containing protein	7	0.118644
WP_011001665.1	DUF1842 domain-containing protein	7	0.118644
WP_011001709.1	iron-containing alcohol dehydrogenase	7	0.118644
WP_011001738.1	GALA protein	7	0.118644
WP_011002066.1	porin	7	0.118644
WP_011002189.1	D-amino acid dehydrogenase	7	0.118644
WP_011002190.1	DUF4382 domain-containing protein	7	0.118644
WP_011002191.1	hypothetical protein	7	0.118644
WP_011002194.1	hypothetical protein	7	0.118644
WP_011002197.1	hypothetical protein	7	0.118644
WP_011002202.1	hemolysin family protein	7	0.118644
WP_011002213.1	hypothetical protein	7	0.118644
WP_011002220.1	hypothetical protein	7	0.118644
WP_011002289.1	dCTP deaminase	7	0.118644
WP_011002290.1	formate dehydrogenase accessory sulfurtransferase FdhD	7	0.118644
WP_011002293.1	formate dehydrogenase subunit gamma	7	0.118644
WP_011002298.1	molecular chaperone	7	0.118644
WP_011002300.1	DUF3306 domain-containing protein	7	0.118644
WP_011002351.1	sensor domain-containing diguanylate cyclase	7	0.118644
WP_011002420.1	zinc metallopeptidase	7	0.118644
WP_011002484.1	DNA-3-methyladenine glycosylase	7	0.118644
WP_011002489.1	DUF2274 domain-containing protein	7	0.118644
WP_011002502.1	EexN family lipoprotein	7	0.118644
WP_011002503.1	LysR family transcriptional regulator	7	0.118644
WP_011002504.1	nuclear transport factor 2 family protein	7	0.118644
WP_011002505.1	nuclear transport factor 2 family protein	7	0.118644
WP_011002506.1	AraC family transcriptional regulator	7	0.118644
WP_011002508.1	carboxylesterase/lipase family protein	7	0.118644
WP_011002509.1	glutathione S-transferase family protein	7	0.118644
WP_011002511.1	cysteine hydrolase family protein	7	0.118644
WP_011002512.1	SDR family oxidoreductase	7	0.118644
WP_011002513.1	AraC family transcriptional regulator	7	0.118644
WP_011002515.1	substrate binding domain-containing protein	7	0.118644
WP_011002756.1	penicillin-binding protein 2	7	0.118644
WP_011002797.1	oxidoreductase	7	0.118644
WP_011002939.1	ABC transporter ATP-binding protein	7	0.118644
WP_011002941.1	sugar ABC transporter permease	7	0.118644
WP_011002944.1	ABC transporter substrate-binding protein	7	0.118644
WP_011002972.1	PAS domain-containing hybrid sensor histidine kinase/response regulator	7	0.118644
WP_011003019.1	sigma-54-dependent Fis family transcriptional regulator	7	0.118644
WP_011003094.1	efflux RND transporter periplasmic adaptor subunit	7	0.118644
WP_011003199.1	FecR domain-containing protein	7	0.118644
WP_011003232.1	heavy-metal-associated domain-containing protein	7	0.118644
WP_011003235.1	lysoplasmalogenase	7	0.118644
WP_011003240.1	SET domain-containing protein-lysine N-methyltransferase	7	0.118644
WP_011003250.1	hypothetical protein	7	0.118644
WP_016724416.1	ferritin-like domain-containing protein	7	0.118644
WP_019717987.1	NAD(P)/FAD-dependent oxidoreductase	7	0.118644
WP_020371584.1	hypothetical protein	7	0.118644
WP_020832947.1	2-hydroxyacid dehydrogenase	7	0.118644
WP_028852545.1	hypothetical protein	7	0.118644
WP_029240201.1	redoxin family protein	7	0.118644
WP_042549330.1	antibiotic biosynthesis monooxygenase	7	0.118644
WP_043876531.1	hypothetical protein	7	0.118644
WP_043876586.1	transglycosylase domain-containing protein	7	0.118644
WP_043876592.1	aminotransferase class III-fold pyridoxal phosphate-dependent enzyme	7	0.118644
WP_043876595.1	hypothetical protein	7	0.118644
WP_043876675.1	MFS transporter	7	0.118644
WP_043876732.1	ATP-binding cassette domain-containing protein	7	0.118644
WP_043876753.1	formate dehydrogenase	7	0.118644
WP_043876768.1	tetratricopeptide repeat protein	7	0.118644
WP_078222094.1	helix-turn-helix domain-containing protein	7	0.118644
WP_080511061.1	hypothetical protein	7	0.118644
WP_080511074.1	TolC family protein	7	0.118644
WP_119918643.1	YncE family protein	7	0.118644
WP_119918734.1	ATP-dependent helicase	7	0.118644
WP_157048852.1	hypothetical protein	7	0.118644
WP_197535724.1	MmcQ/YjbR family DNA-binding protein	7	0.118644
adhP	alcohol dehydrogenase AdhP	6	0.101695
alaS	alanine--tRNA ligase	6	0.101695
alkB	DNA oxidative demethylase AlkB	6	0.101695
amt	ammonium transporter	6	0.101695
argC	N-acetyl-gamma-glutamyl-phosphate reductase	6	0.101695
bamA	outer membrane protein assembly factor BamA	6	0.101695
clpB	ATP-dependent chaperone ClpB	6	0.101695
cyoD	cytochrome o ubiquinol oxidase subunit IV	6	0.101695
cysW	sulfate ABC transporter permease subunit CysW	6	0.101695
dnaQ	DNA polymerase III subunit epsilon	6	0.101695
egtB	ergothioneine biosynthesis protein EgtB	6	0.101695
eutC	ethanolamine ammonia-lyase subunit EutC	6	0.101695
ffh	signal recognition particle protein	6	0.101695
glpD	glycerol-3-phosphate dehydrogenase	6	0.101695
gspG	type II secretion system major pseudopilin GspG	6	0.101695
hrpA	ATP-dependent RNA helicase HrpA	6	0.101695
lptA	lipopolysaccharide transport periplasmic protein LptA	6	0.101695
lptB	LPS export ABC transporter ATP-binding protein	6	0.101695
lptC	LPS export ABC transporter periplasmic protein LptC	6	0.101695
lpxD	UDP-3-O-(3-hydroxymyristoyl)glucosamine N-acyltransferase	6	0.101695
mutY	A/G-specific adenine glycosylase	6	0.101695
pcp	pyroglutamyl-peptidase I	6	0.101695
pelF	GT4 family glycosyltransferase PelF	6	0.101695
ptsN	PTS IIA-like nitrogen regulatory protein PtsN	6	0.101695
purU	formyltetrahydrofolate deformylase	6	0.101695
radC	DNA repair protein RadC	6	0.101695
raiA	ribosome-associated translation inhibitor RaiA	6	0.101695
rapZ	RNase adapter RapZ	6	0.101695
rimI	ribosomal protein S18-alanine N-acetyltransferase	6	0.101695
typA	translational GTPase TypA	6	0.101695
ugpC	sn-glycerol-3-phosphate ABC transporter ATP-binding protein UgpC	6	0.101695
WP_004350857.1	DUF6430 domain-containing protein	6	0.101695
WP_009405759.1	DUF2958 domain-containing protein	6	0.101695
WP_011000065.1	alkaline phosphatase	6	0.101695
WP_011000074.1	VOC family protein	6	0.101695
WP_011000087.1	GNAT family N-acetyltransferase	6	0.101695
WP_011000108.1	YiaA/YiaB family protein	6	0.101695
WP_011000117.1	nitroreductase family protein	6	0.101695
WP_011000118.1	DMT family transporter	6	0.101695
WP_011000120.1	M48 family metallopeptidase	6	0.101695
WP_011000224.1	ankyrin repeat domain-containing protein	6	0.101695
WP_011000294.1	dicarboxylate/amino acid:cation symporter	6	0.101695
WP_011000296.1	sigma-54 dependent transcriptional regulator	6	0.101695
WP_011000304.1	accessory factor UbiK family protein	6	0.101695
WP_011000305.1	TorF family putative porin	6	0.101695
WP_011000306.1	P-II family nitrogen regulator	6	0.101695
WP_011000364.1	LON peptidase substrate-binding domain-containing protein	6	0.101695
WP_011000367.1	HPr(Ser) kinase/phosphatase	6	0.101695
WP_011000369.1	RNA polymerase factor sigma-54	6	0.101695
WP_011000373.1	HAD family hydrolase	6	0.101695
WP_011000379.1	LysE family translocator	6	0.101695
WP_011000386.1	hypothetical protein	6	0.101695
WP_011000387.1	beta-ketoacyl synthase chain length factor	6	0.101695
WP_011000403.1	AMP-binding protein	6	0.101695
WP_011000430.1	endonuclease/exonuclease/phosphatase family protein	6	0.101695
WP_011000435.1	3-hydroxyacyl-CoA dehydrogenase/enoyl-CoA hydratase family protein	6	0.101695
WP_011000568.1	FMN-binding protein	6	0.101695
WP_011000569.1	FAD:protein FMN transferase	6	0.101695
WP_011000576.1	recombination-associated protein RdgC	6	0.101695
WP_011000724.1	membrane protein	6	0.101695
WP_011000945.1	metalloregulator ArsR/SmtB family transcription factor	6	0.101695
WP_011000948.1	VWA domain-containing protein	6	0.101695
WP_011000949.1	GNAT family N-acetyltransferase	6	0.101695
WP_011000950.1	MoxR family ATPase	6	0.101695
WP_011001053.1	sarcosine oxidase subunit alpha family protein	6	0.101695
WP_011001054.1	sarcosine oxidase subunit gamma	6	0.101695
WP_011001055.1	dihydroneopterin aldolase	6	0.101695
WP_011001087.1	DUF4166 domain-containing protein	6	0.101695
WP_011001088.1	saccharopine dehydrogenase NADP-binding domain-containing protein	6	0.101695
WP_011001090.1	PHP domain-containing protein	6	0.101695
WP_011001283.1	D-(-)-3-hydroxybutyrate oligomer hydrolase	6	0.101695
WP_011001318.1	uracil-DNA glycosylase	6	0.101695
WP_011001322.1	disulfide bond formation protein B	6	0.101695
WP_011001323.1	DUF523 domain-containing protein	6	0.101695
WP_011001326.1	MurR/RpiR family transcriptional regulator	6	0.101695
WP_011001335.1	hypothetical protein	6	0.101695
WP_011001346.1	cell division protein FtsZ	6	0.101695
WP_011001362.1	OmpH family outer membrane protein	6	0.101695
WP_011001395.1	type II toxin-antitoxin system HipA family toxin	6	0.101695
WP_011001397.1	oxaloacetate decarboxylase	6	0.101695
WP_011001444.1	FkbM family methyltransferase	6	0.101695
WP_011001445.1	hypothetical protein	6	0.101695
WP_011001490.1	metalloregulator ArsR/SmtB family transcription factor	6	0.101695
WP_011001491.1	MBL fold metallo-hydrolase	6	0.101695
WP_011001699.1	acetyl-CoA C-acyltransferase	6	0.101695
WP_011001726.1	ankyrin repeat domain-containing protein	6	0.101695
WP_011001728.1	LacI family DNA-binding transcriptional regulator	6	0.101695
WP_011001747.1	ABC transporter ATP-binding protein/permease	6	0.101695
WP_011001800.1	nitrite/sulfite reductase	6	0.101695
WP_011001808.1	integrase arm-type DNA-binding domain-containing protein	6	0.101695
WP_011002095.1	TRAP transporter substrate-binding protein	6	0.101695
WP_011002134.1	sulfurtransferase	6	0.101695
WP_011002135.1	flavodoxin family protein	6	0.101695
WP_011002181.1	3-oxoacid CoA-transferase subunit A	6	0.101695
WP_011002188.1	glutamate/aspartate ABC transporter substrate-binding protein	6	0.101695
WP_011002198.1	PelD GGDEF domain-containing protein	6	0.101695
WP_011002199.1	hypothetical protein	6	0.101695
WP_011002204.1	hypothetical protein	6	0.101695
WP_011002226.1	prepilin-type N-terminal cleavage/methylation domain-containing protein	6	0.101695
WP_011002230.1	hypothetical protein	6	0.101695
WP_011002231.1	hypothetical protein	6	0.101695
WP_011002232.1	hypothetical protein	6	0.101695
WP_011002233.1	GspE/PulE family protein	6	0.101695
WP_011002251.1	hypothetical protein	6	0.101695
WP_011002282.1	hypothetical protein	6	0.101695
WP_011002292.1	hypothetical protein	6	0.101695
WP_011002294.1	hypothetical protein	6	0.101695
WP_011002295.1	formate dehydrogenase FDH3 subunit beta	6	0.101695
WP_011002296.1	molybdopterin-dependent oxidoreductase	6	0.101695
WP_011002352.1	NAD-dependent dehydratase	6	0.101695
WP_011002414.1	LysR family transcriptional regulator	6	0.101695
WP_011002417.1	DoxX family protein	6	0.101695
WP_011002487.1	hypothetical protein	6	0.101695
WP_011002488.1	ISL3-like element ISRso15 family transposase	6	0.101695
WP_011002520.1	helix-turn-helix domain-containing protein	6	0.101695
WP_011002521.1	DUF2285 domain-containing protein	6	0.101695
WP_011002523.1	helix-turn-helix domain-containing protein	6	0.101695
WP_011002524.1	hypothetical protein	6	0.101695
WP_011002529.1	DUF945 domain-containing protein	6	0.101695
WP_011002605.1	spore coat U domain-containing protein	6	0.101695
WP_011002715.1	PAS domain-containing protein	6	0.101695
WP_011002716.1	hypothetical protein	6	0.101695
WP_011002717.1	inner membrane protein YpjD	6	0.101695
WP_011002719.1	hypoxanthine-guanine phosphoribosyltransferase	6	0.101695
WP_011002722.1	lytic transglycosylase domain-containing protein	6	0.101695
WP_011002723.1	proline--tRNA ligase	6	0.101695
WP_011002724.1	RNA pyrophosphohydrolase	6	0.101695
WP_011002730.1	HlyC/CorC family transporter	6	0.101695
WP_011002921.1	class I SAM-dependent methyltransferase	6	0.101695
WP_011002940.1	ABC transporter ATP-binding protein	6	0.101695
WP_011002955.1	helix-turn-helix transcriptional regulator	6	0.101695
WP_011002990.1	cupin domain-containing protein	6	0.101695
WP_011003011.1	pyridoxamine 5'-phosphate oxidase family protein	6	0.101695
WP_011003012.1	hypothetical protein	6	0.101695
WP_011003013.1	indolepyruvate ferredoxin oxidoreductase family protein	6	0.101695
WP_011003017.1	ethanolamine ammonia-lyase subunit EutB	6	0.101695
WP_011003018.1	aldehyde dehydrogenase	6	0.101695
WP_011003027.1	bifunctional glycoside hydrolase 114/ polysaccharide deacetylase family protein	6	0.101695
WP_011003038.1	helix-turn-helix domain-containing protein	6	0.101695
WP_011003040.1	FAD-dependent oxidoreductase	6	0.101695
WP_011003170.1	ABC transporter substrate-binding protein	6	0.101695
WP_011003171.1	acyl-homoserine-lactone synthase	6	0.101695
WP_011003172.1	transcriptional activator protein SolR	6	0.101695
WP_011003198.1	RsiV family protein	6	0.101695
WP_011003207.1	ATP synthase subunit I	6	0.101695
WP_011003222.1	hypothetical protein	6	0.101695
WP_011003236.1	Lrp/AsnC family transcriptional regulator	6	0.101695
WP_011003237.1	phenylalanine 4-monooxygenase	6	0.101695
WP_011003238.1	4a-hydroxytetrahydrobiopterin dehydratase	6	0.101695
WP_011003239.1	DUF3717 domain-containing protein	6	0.101695
WP_011003241.1	HU family DNA-binding protein	6	0.101695
WP_011003242.1	DUF2272 domain-containing protein	6	0.101695
WP_011003243.1	2-dehydropantoate 2-reductase	6	0.101695
WP_011003249.1	23S rRNA (adenine(2030)-N(6))-methyltransferase RlmJ	6	0.101695
WP_016722540.1	MarR family transcriptional regulator	6	0.101695
WP_016722567.1	hypothetical protein	6	0.101695
WP_016723391.1	acyl-CoA dehydrogenase	6	0.101695
WP_016724265.1	KpsF/GutQ family sugar-phosphate isomerase	6	0.101695
WP_016727157.1	TetR/AcrR family transcriptional regulator	6	0.101695
WP_020425243.1	hypothetical protein	6	0.101695
WP_020831236.1	TetR/AcrR family transcriptional regulator	6	0.101695
WP_028853004.1	acyl-CoA-binding protein	6	0.101695
WP_028853251.1	helix-turn-helix transcriptional regulator	6	0.101695
WP_028861186.1	hypothetical protein	6	0.101695
WP_043876543.1	PLP-dependent aminotransferase family protein	6	0.101695
WP_043876568.1	spermidine synthase	6	0.101695
WP_043876658.1	CNP1-like family protein	6	0.101695
WP_043876667.1	DeoR/GlpR family DNA-binding transcription regulator	6	0.101695
WP_043876695.1	hypothetical protein	6	0.101695
WP_043876703.1	PsiF family protein	6	0.101695
WP_043876766.1	hypothetical protein	6	0.101695
WP_071654075.1	ester cyclase	6	0.101695
WP_157048849.1	hypothetical protein	6	0.101695
ada	bifunctional DNA-binding transcriptional regulator/O6-methylguanine-DNA methyltransferase Ada	5	0.0847458
aspS	aspartate--tRNA ligase	5	0.0847458
atpB	F0F1 ATP synthase subunit A	5	0.0847458
bamC	outer membrane protein assembly factor BamC	5	0.0847458
bioB	biotin synthase BioB	5	0.0847458
coaBC	bifunctional phosphopantothenoylcysteine decarboxylase/phosphopantothenate--cysteine ligase CoaBC	5	0.0847458
cueR	Cu(I)-responsive transcriptional regulator	5	0.0847458
dxs	1-deoxy-D-xylulose-5-phosphate synthase	5	0.0847458
gmhB	D-glycero-beta-D-manno-heptose 1%2C7-bisphosphate 7-phosphatase	5	0.0847458
greB	transcription elongation factor GreB	5	0.0847458
gshA	glutamate--cysteine ligase	5	0.0847458
gsiB	glutathione ABC transporter substrate-binding protein GsiB	5	0.0847458
gsiC	glutathione ABC transporter permease GsiC	5	0.0847458
gspF	type II secretion system inner membrane protein GspF	5	0.0847458
guaB	IMP dehydrogenase	5	0.0847458
hppD	4-hydroxyphenylpyruvate dioxygenase	5	0.0847458
htpX	zinc metalloprotease HtpX	5	0.0847458
ileS	isoleucine--tRNA ligase	5	0.0847458
iolC	5-dehydro-2-deoxygluconokinase	5	0.0847458
iolD	3D-(3%2C5/4)-trihydroxycyclohexane-1%2C2-dione acylhydrolase (decyclizing)	5	0.0847458
kdpB	potassium-transporting ATPase subunit KdpB	5	0.0847458
kdpC	potassium-transporting ATPase subunit KdpC	5	0.0847458
maf	Maf-like protein	5	0.0847458
maiA	maleylacetoacetate isomerase	5	0.0847458
minE	cell division topological specificity factor MinE	5	0.0847458
mnmA	tRNA 2-thiouridine(34) synthase MnmA	5	0.0847458
nodI	nodulation factor ABC transporter ATP-binding protein NodI	5	0.0847458
parC	DNA topoisomerase IV subunit A	5	0.0847458
pcaC	4-carboxymuconolactone decarboxylase	5	0.0847458
pcaD	3-oxoadipate enol-lactonase	5	0.0847458
pcaF	3-oxoadipyl-CoA thiolase	5	0.0847458
pfkB	1-phosphofructokinase	5	0.0847458
pilV	type IV pilus modification protein PilV	5	0.0847458
pncA	bifunctional nicotinamidase/pyrazinamidase	5	0.0847458
purB	adenylosuccinate lyase	5	0.0847458
purF	amidophosphoribosyltransferase	5	0.0847458
pyrE	orotate phosphoribosyltransferase	5	0.0847458
recG	ATP-dependent DNA helicase RecG	5	0.0847458
rsmB	16S rRNA (cytosine(967)-C(5))-methyltransferase RsmB	5	0.0847458
smpB	SsrA-binding protein SmpB	5	0.0847458
tcdA	tRNA cyclic N6-threonylcarbamoyladenosine(37) synthase TcdA	5	0.0847458
thiC	phosphomethylpyrimidine synthase ThiC	5	0.0847458
truB	tRNA pseudouridine(55) synthase TruB	5	0.0847458
tsaD	tRNA (adenosine(37)-N6)-threonylcarbamoyltransferase complex transferase subunit TsaD	5	0.0847458
ubiA	4-hydroxybenzoate octaprenyltransferase	5	0.0847458
WP_003264057.1	glycine zipper 2TM domain-containing protein	5	0.0847458
WP_003271865.1	DNA starvation/stationary phase protection protein	5	0.0847458
WP_011000039.1	methionyl-tRNA formyltransferase	5	0.0847458
WP_011000040.1	LysE family translocator	5	0.0847458
WP_011000044.1	PAS domain-containing sensor histidine kinase	5	0.0847458
WP_011000081.1	nitronate monooxygenase family protein	5	0.0847458
WP_011000083.1	phage tail protein	5	0.0847458
WP_011000084.1	phage tail protein	5	0.0847458
WP_011000085.1	phage tail protein	5	0.0847458
WP_011000095.1	Lrp/AsnC family transcriptional regulator	5	0.0847458
WP_011000096.1	glutathione S-transferase	5	0.0847458
WP_011000105.1	polyphosphate kinase 2 family protein	5	0.0847458
WP_011000136.1	NAD-dependent epimerase/dehydratase family protein	5	0.0847458
WP_011000137.1	hypothetical protein	5	0.0847458
WP_011000138.1	SDR family oxidoreductase	5	0.0847458
WP_011000196.1	PLP-dependent aminotransferase family protein	5	0.0847458
WP_011000198.1	LysE family translocator	5	0.0847458
WP_011000223.1	alpha/beta hydrolase	5	0.0847458
WP_011000234.1	enoyl-CoA hydratase/isomerase family protein	5	0.0847458
WP_011000235.1	dienelactone hydrolase family protein	5	0.0847458
WP_011000238.1	HAD family phosphatase	5	0.0847458
WP_011000303.1	hypothetical protein	5	0.0847458
WP_011000346.1	fumarylacetoacetate hydrolase family protein	5	0.0847458
WP_011000401.1	hypothetical protein	5	0.0847458
WP_011000408.1	acetate kinase	5	0.0847458
WP_011000436.1	acetyl-CoA C-acyltransferase	5	0.0847458
WP_011000437.1	enoyl-CoA hydratase	5	0.0847458
WP_011000438.1	acyl-CoA thioesterase	5	0.0847458
WP_011000483.1	glycine--tRNA ligase subunit beta	5	0.0847458
WP_011000484.1	hypothetical protein	5	0.0847458
WP_011000558.1	ABC-type transport auxiliary lipoprotein family protein	5	0.0847458
WP_011000570.1	hypothetical protein	5	0.0847458
WP_011000571.1	inclusion body family protein	5	0.0847458
WP_011000720.1	cyclopropane-fatty-acyl-phospholipid synthase family protein	5	0.0847458
WP_011000758.1	LysR family transcriptional regulator	5	0.0847458
WP_011000932.1	chromate transporter	5	0.0847458
WP_011000933.1	L-lactate permease	5	0.0847458
WP_011001085.1	alpha/beta hydrolase	5	0.0847458
WP_011001086.1	thiol-disulfide oxidoreductase DCC family protein	5	0.0847458
WP_011001091.1	threonylcarbamoyl-AMP synthase	5	0.0847458
WP_011001092.1	site-2 protease family protein	5	0.0847458
WP_011001093.1	tryptophan--tRNA ligase	5	0.0847458
WP_011001094.1	class I SAM-dependent methyltransferase	5	0.0847458
WP_011001095.1	4-hydroxy-tetrahydrodipicolinate synthase	5	0.0847458
WP_011001097.1	MBL fold metallo-hydrolase	5	0.0847458
WP_011001100.1	hypothetical protein	5	0.0847458
WP_011001123.1	extracellular solute-binding protein	5	0.0847458
WP_011001124.1	microcin C ABC transporter permease YejB	5	0.0847458
WP_011001125.1	ABC transporter permease	5	0.0847458
WP_011001126.1	ABC transporter ATP-binding protein	5	0.0847458
WP_011001127.1	C40 family peptidase	5	0.0847458
WP_011001128.1	patatin-like phospholipase family protein	5	0.0847458
WP_011001202.1	polysaccharide deacetylase family protein	5	0.0847458
WP_011001241.1	DHA2 family efflux MFS transporter permease subunit	5	0.0847458
WP_011001242.1	HlyD family secretion protein	5	0.0847458
WP_011001292.1	EAL domain-containing protein	5	0.0847458
WP_011001327.1	isoaspartyl peptidase/L-asparaginase	5	0.0847458
WP_011001328.1	dipeptide ABC transporter ATP-binding protein	5	0.0847458
WP_011001351.1	[protein-PII] uridylyltransferase	5	0.0847458
WP_011001372.1	SPFH/Band 7/PHB domain protein	5	0.0847458
WP_011001374.1	type II toxin-antitoxin system RatA family toxin	5	0.0847458
WP_011001375.1	RnfH family protein	5	0.0847458
WP_011001376.1	DUF4124 domain-containing protein	5	0.0847458
WP_011001377.1	DMT family transporter	5	0.0847458
WP_011001408.1	DUF2252 domain-containing protein	5	0.0847458
WP_011001416.1	xanthine dehydrogenase family protein subunit M	5	0.0847458
WP_011001492.1	EAL domain-containing protein	5	0.0847458
WP_011001494.1	YukJ family protein	5	0.0847458
WP_011001501.1	FAD-binding oxidoreductase	5	0.0847458
WP_011001686.1	YdiU family protein	5	0.0847458
WP_011001692.1	ABC transporter ATP-binding protein	5	0.0847458
WP_011001696.1	amino acid permease	5	0.0847458
WP_011001708.1	alpha/beta hydrolase	5	0.0847458
WP_011001729.1	ABC transporter substrate-binding protein	5	0.0847458
WP_011001733.1	phosphodiesterase	5	0.0847458
WP_011001764.1	bifunctional salicylyl-CoA 5-hydroxylase/oxidoreductase	5	0.0847458
WP_011001765.1	acyl-CoA thioesterase	5	0.0847458
WP_011001766.1	indolepyruvate oxidoreductase subunit beta family protein	5	0.0847458
WP_011001770.1	AraC family transcriptional regulator	5	0.0847458
WP_011001775.1	alanine-phosphoribitol ligase	5	0.0847458
WP_011001776.1	SDR family oxidoreductase	5	0.0847458
WP_011001787.1	MarR family winged helix-turn-helix transcriptional regulator	5	0.0847458
WP_011001909.1	phasin family protein	5	0.0847458
WP_011002060.1	mannitol dehydrogenase family protein	5	0.0847458
WP_011002079.1	PHB depolymerase family esterase	5	0.0847458
WP_011002080.1	hypothetical protein	5	0.0847458
WP_011002081.1	YXWGXW repeat-containing protein	5	0.0847458
WP_011002090.1	radical SAM family heme chaperone HemW	5	0.0847458
WP_011002091.1	PRK02126 family protein	5	0.0847458
WP_011002092.1	PA2169 family four-helix-bundle protein	5	0.0847458
WP_011002096.1	DUF979 domain-containing protein	5	0.0847458
WP_011002146.1	NAD(P)/FAD-dependent oxidoreductase	5	0.0847458
WP_011002148.1	GTP cyclohydrolase FolE2	5	0.0847458
WP_011002152.1	aromatic ring-hydroxylating dioxygenase subunit alpha	5	0.0847458
WP_011002160.1	membrane protein	5	0.0847458
WP_011002161.1	homoserine kinase	5	0.0847458
WP_011002162.1	hypothetical protein	5	0.0847458
WP_011002178.1	3-carboxy-cis%2Ccis-muconate cycloisomerase	5	0.0847458
WP_011002180.1	CoA transferase subunit B	5	0.0847458
WP_011002185.1	amino acid ABC transporter permease	5	0.0847458
WP_011002218.1	cytochrome c	5	0.0847458
WP_011002250.1	MarR family transcriptional regulator	5	0.0847458
WP_011002252.1	LysR family transcriptional regulator	5	0.0847458
WP_011002253.1	alpha/beta hydrolase	5	0.0847458
WP_011002291.1	superoxide dismutase family protein	5	0.0847458
WP_011002301.1	DUF3305 domain-containing protein	5	0.0847458
WP_011002349.1	MarR family winged helix-turn-helix transcriptional regulator	5	0.0847458
WP_011002350.1	chloride channel protein	5	0.0847458
WP_011002376.1	signal peptidase II	5	0.0847458
WP_011002554.1	imidazolonepropionase	5	0.0847458
WP_011002595.1	hypothetical protein	5	0.0847458
WP_011002597.1	hypothetical protein	5	0.0847458
WP_011002598.1	hypothetical protein	5	0.0847458
WP_011002616.1	DSD1 family PLP-dependent enzyme	5	0.0847458
WP_011002617.1	hypothetical protein	5	0.0847458
WP_011002628.1	glutathione S-transferase	5	0.0847458
WP_011002629.1	FMN-binding glutamate synthase family protein	5	0.0847458
WP_011002631.1	NUDIX hydrolase	5	0.0847458
WP_011002632.1	MarR family winged helix-turn-helix transcriptional regulator	5	0.0847458
WP_011002634.1	multidrug efflux MFS transporter	5	0.0847458
WP_011002720.1	MarC family protein	5	0.0847458
WP_011002721.1	2OG-Fe(II) oxygenase	5	0.0847458
WP_011002726.1	glutamate 5-kinase	5	0.0847458
WP_011002747.1	cell division protein FtsQ/DivIB	5	0.0847458
WP_011002748.1	D-alanine--D-alanine ligase	5	0.0847458
WP_011002796.1	M61 family metallopeptidase	5	0.0847458
WP_011002826.1	TonB-dependent siderophore receptor	5	0.0847458
WP_011002827.1	gamma-glutamyltransferase family protein	5	0.0847458
WP_011002869.1	glutamate synthase subunit beta	5	0.0847458
WP_011002876.1	type IV pilus secretin PilQ	5	0.0847458
WP_011002926.1	DUF1175 domain-containing protein	5	0.0847458
WP_011002936.1	CHAD domain-containing protein	5	0.0847458
WP_011002942.1	carbohydrate ABC transporter permease	5	0.0847458
WP_011002943.1	DUF2160 domain-containing protein	5	0.0847458
WP_011002989.1	GNAT family N-acetyltransferase	5	0.0847458
WP_011002993.1	Lrp/AsnC family transcriptional regulator	5	0.0847458
WP_011003034.1	DUF4123 domain-containing protein	5	0.0847458
WP_011003035.1	hypothetical protein	5	0.0847458
WP_011003036.1	ABC transporter substrate-binding protein	5	0.0847458
WP_011003181.1	oligopeptide transporter%2C OPT family	5	0.0847458
WP_011003220.1	TSUP family transporter	5	0.0847458
WP_011003223.1	branched-chain amino acid ABC transporter permease	5	0.0847458
WP_011003228.1	GMC family oxidoreductase N-terminal domain-containing protein	5	0.0847458
WP_011003229.1	alpha/beta hydrolase	5	0.0847458
WP_011003248.1	CoA transferase	5	0.0847458
WP_011003251.1	acylphosphatase	5	0.0847458
WP_011003252.1	ABC transporter permease subunit	5	0.0847458
WP_011003253.1	AAA-associated domain-containing protein	5	0.0847458
WP_011003254.1	helix-turn-helix transcriptional regulator	5	0.0847458
WP_011003259.1	phospholipase D-like domain-containing protein	5	0.0847458
WP_011003281.1	hypothetical protein	5	0.0847458
WP_016722089.1	MarR family transcriptional regulator	5	0.0847458
WP_016723313.1	hypothetical protein	5	0.0847458
WP_016723714.1	hypothetical protein	5	0.0847458
WP_016724571.1	peptidylprolyl isomerase	5	0.0847458
WP_016724574.1	fatty-acid--CoA ligase	5	0.0847458
WP_019717243.1	branched-chain amino acid ABC transporter permease	5	0.0847458
WP_019718464.1	hypothetical protein	5	0.0847458
WP_020832026.1	N-acetylmuramoyl-L-alanine amidase	5	0.0847458
WP_020832236.1	ABC transporter permease	5	0.0847458
WP_021154847.1	AdeC/AdeK/OprM family multidrug efflux complex outer membrane factor	5	0.0847458
WP_043876520.1	glycosyltransferase family 39 protein	5	0.0847458
WP_043876521.1	DUF4390 domain-containing protein	5	0.0847458
WP_043876578.1	glutamate--tRNA ligase	5	0.0847458
WP_043876589.1	hypothetical protein	5	0.0847458
WP_043876639.1	helix-turn-helix domain-containing protein	5	0.0847458
WP_043876645.1	YdcF family protein	5	0.0847458
WP_043876651.1	formimidoylglutamase	5	0.0847458
WP_043876665.1	alpha-2-macroglobulin family protein	5	0.0847458
WP_135006001.1	hypothetical protein	5	0.0847458
WP_155773161.1	hypothetical protein	5	0.0847458
WP_162903483.1	hypothetical protein	5	0.0847458
WP_172833515.1	spore coat protein U domain-containing protein	5	0.0847458
WP_173362005.1	TonB-dependent receptor	5	0.0847458
xth	exodeoxyribonuclease III	5	0.0847458
atpD	F0F1 ATP synthase subunit beta	4	0.0677966
cysC	adenylyl-sulfate kinase	4	0.0677966
dapF	diaminopimelate epimerase	4	0.0677966
dut	dUTP diphosphatase	4	0.0677966
folE	GTP cyclohydrolase I FolE	4	0.0677966
galU	UTP--glucose-1-phosphate uridylyltransferase GalU	4	0.0677966
glpK	glycerol kinase GlpK	4	0.0677966
glyQ	glycine--tRNA ligase subunit alpha	4	0.0677966
gsiD	glutathione ABC transporter permease GsiD	4	0.0677966
gspD	type II secretion system secretin GspD	4	0.0677966
hemN	oxygen-independent coproporphyrinogen III oxidase	4	0.0677966
hutC	histidine utilization repressor	4	0.0677966
hutH	histidine ammonia-lyase	4	0.0677966
icd	NADP-dependent isocitrate dehydrogenase	4	0.0677966
infB	translation initiation factor IF-2	4	0.0677966
kdpF	K(+)-transporting ATPase subunit F	4	0.0677966
lnt	apolipoprotein N-acyltransferase	4	0.0677966
lolD	lipoprotein-releasing ABC transporter ATP-binding protein LolD	4	0.0677966
lon	endopeptidase La	4	0.0677966
lysM	peptidoglycan-binding protein LysM	4	0.0677966
mlaD	outer membrane lipid asymmetry maintenance protein MlaD	4	0.0677966
mlaE	lipid asymmetry maintenance ABC transporter permease subunit MlaE	4	0.0677966
mprA	MprA protease%2C GlyGly-CTERM protein-sorting domain-containing form	4	0.0677966
msrB	peptide-methionine (R)-S-oxide reductase MsrB	4	0.0677966
mutS	DNA mismatch repair protein MutS	4	0.0677966
obgE	GTPase ObgE	4	0.0677966
pdhA	pyruvate dehydrogenase (acetyl-transferring) E1 component subunit alpha	4	0.0677966
pdxH	pyridoxamine 5'-phosphate oxidase	4	0.0677966
pgi	glucose-6-phosphate isomerase	4	0.0677966
prmB	50S ribosomal protein L3 N(5)-glutamine methyltransferase	4	0.0677966
purM	phosphoribosylformylglycinamidine cyclo-ligase	4	0.0677966
pxpB	5-oxoprolinase subunit PxpB	4	0.0677966
queF	NADPH-dependent 7-cyano-7-deazaguanine reductase QueF	4	0.0677966
queG	tRNA epoxyqueuosine(34) reductase QueG	4	0.0677966
rbfA	30S ribosome-binding factor RbfA	4	0.0677966
rdgB	RdgB/HAM1 family non-canonical purine NTP pyrophosphatase	4	0.0677966
recQ	DNA helicase RecQ	4	0.0677966
rplU	50S ribosomal protein L21	4	0.0677966
rrtA	rhombosortase	4	0.0677966
rseP	RIP metalloprotease RseP	4	0.0677966
sbcB	exodeoxyribonuclease I	4	0.0677966
sucD	succinate--CoA ligase subunit alpha	4	0.0677966
trxA	thioredoxin	4	0.0677966
WP_004350864.1	DUF2321 domain-containing protein	4	0.0677966
WP_004350888.1	site-specific integrase	4	0.0677966
WP_011000007.1	response regulator transcription factor	4	0.0677966
WP_011000008.1	hypothetical protein	4	0.0677966
WP_011000023.1	hypothetical protein	4	0.0677966
WP_011000051.1	transporter substrate-binding domain-containing protein	4	0.0677966
WP_011000053.1	glutathione S-transferase family protein	4	0.0677966
WP_011000054.1	complex I NDUFA9 subunit family protein	4	0.0677966
WP_011000097.1	HPP family protein	4	0.0677966
WP_011000115.1	hypothetical protein	4	0.0677966
WP_011000176.1	DoxX family protein	4	0.0677966
WP_011000177.1	helix-turn-helix transcriptional regulator	4	0.0677966
WP_011000178.1	membrane protein	4	0.0677966
WP_011000179.1	aspartate/glutamate racemase family protein	4	0.0677966
WP_011000180.1	glutamine amidotransferase	4	0.0677966
WP_011000181.1	LysR family transcriptional regulator	4	0.0677966
WP_011000190.1	zinc-ribbon domain-containing protein	4	0.0677966
WP_011000283.1	phospholipase C%2C phosphocholine-specific	4	0.0677966
WP_011000293.1	ferredoxin	4	0.0677966
WP_011000338.1	sensor domain-containing diguanylate cyclase	4	0.0677966
WP_011000339.1	OsmC family protein	4	0.0677966
WP_011000340.1	pirin family protein	4	0.0677966
WP_011000342.1	ABC transporter ATP-binding protein	4	0.0677966
WP_011000391.1	outer membrane lipoprotein carrier protein LolA	4	0.0677966
WP_011000392.1	acyl-CoA synthetase	4	0.0677966
WP_011000402.1	gluconokinase	4	0.0677966
WP_011000405.1	hypothetical protein	4	0.0677966
WP_011000406.1	C39 family peptidase	4	0.0677966
WP_011000407.1	hypothetical protein	4	0.0677966
WP_011000415.1	FAD/FMN-binding oxidoreductase	4	0.0677966
WP_011000481.1	1-acyl-sn-glycerol-3-phosphate acyltransferase	4	0.0677966
WP_011000534.1	5-(carboxyamino)imidazole ribonucleotide synthase	4	0.0677966
WP_011000555.1	hypothetical protein	4	0.0677966
WP_011000556.1	hypothetical protein	4	0.0677966
WP_011000594.1	alcohol dehydrogenase catalytic domain-containing protein	4	0.0677966
WP_011000609.1	CpaF family protein	4	0.0677966
WP_011000706.1	DUF3318 domain-containing protein	4	0.0677966
WP_011000731.1	bacteriohemerythrin	4	0.0677966
WP_011000732.1	DsbA family protein	4	0.0677966
WP_011000760.1	class II aldolase/adducin family protein	4	0.0677966
WP_011000923.1	hypothetical protein	4	0.0677966
WP_011000924.1	Kdo hydroxylase family protein	4	0.0677966
WP_011000929.1	lytic transglycosylase domain-containing protein	4	0.0677966
WP_011000944.1	SRPBCC domain-containing protein	4	0.0677966
WP_011000951.1	cytochrome c	4	0.0677966
WP_011001025.1	CHASE2 domain-containing protein	4	0.0677966
WP_011001067.1	lipoprotein-releasing ABC transporter permease subunit	4	0.0677966
WP_011001069.1	TatD family hydrolase	4	0.0677966
WP_011001070.1	DNA internalization-related competence protein ComEC/Rec2	4	0.0677966
WP_011001098.1	cupin domain-containing protein	4	0.0677966
WP_011001099.1	peptidylprolyl isomerase	4	0.0677966
WP_011001182.1	NCS1 family nucleobase:cation symporter-1	4	0.0677966
WP_011001273.1	glycosyltransferase family 39 protein	4	0.0677966
WP_011001274.1	Mth938-like domain-containing protein	4	0.0677966
WP_011001275.1	pyridoxal phosphate-dependent aminotransferase	4	0.0677966
WP_011001290.1	ATP-binding cassette domain-containing protein	4	0.0677966
WP_011001291.1	molybdopterin-binding protein	4	0.0677966
WP_011001314.1	DHA2 family efflux MFS transporter permease subunit	4	0.0677966
WP_011001332.1	P1 family peptidase	4	0.0677966
WP_011001333.1	M55 family metallopeptidase	4	0.0677966
WP_011001393.1	DsbA family protein	4	0.0677966
WP_011001394.1	MFS transporter	4	0.0677966
WP_011001407.1	glycoside hydrolase family 15 protein	4	0.0677966
WP_011001409.1	methyl-accepting chemotaxis protein	4	0.0677966
WP_011001410.1	MgtC/SapB family protein	4	0.0677966
WP_011001411.1	fatty acyl-CoA reductase	4	0.0677966
WP_011001412.1	XdhC family protein	4	0.0677966
WP_011001415.1	MoxR family ATPase	4	0.0677966
WP_011001417.1	xanthine dehydrogenase family protein molybdopterin-binding subunit	4	0.0677966
WP_011001446.1	2OG-Fe(II) oxygenase	4	0.0677966
WP_011001447.1	aldo/keto reductase	4	0.0677966
WP_011001449.1	hypothetical protein	4	0.0677966
WP_011001450.1	SCO family protein	4	0.0677966
WP_011001493.1	Dyp-type peroxidase	4	0.0677966
WP_011001502.1	DUF2069 domain-containing protein	4	0.0677966
WP_011001504.1	YihY family inner membrane protein	4	0.0677966
WP_011001505.1	DUF962 domain-containing protein	4	0.0677966
WP_011001679.1	MurR/RpiR family transcriptional regulator	4	0.0677966
WP_011001680.1	C45 family peptidase	4	0.0677966
WP_011001681.1	hypothetical protein	4	0.0677966
WP_011001683.1	BolA family transcriptional regulator	4	0.0677966
WP_011001684.1	septation protein A	4	0.0677966
WP_011001688.1	branched-chain amino acid ABC transporter substrate-binding protein	4	0.0677966
WP_011001689.1	branched-chain amino acid ABC transporter permease	4	0.0677966
WP_011001690.1	branched-chain amino acid ABC transporter permease	4	0.0677966
WP_011001691.1	ABC transporter ATP-binding protein	4	0.0677966
WP_011001704.1	NADP-dependent oxidoreductase	4	0.0677966
WP_011001732.1	ABC transporter ATP-binding protein	4	0.0677966
WP_011001736.1	alpha-ketoacid dehydrogenase subunit beta	4	0.0677966
WP_011001751.1	AraC family transcriptional regulator	4	0.0677966
WP_011001763.1	cupin domain-containing protein	4	0.0677966
WP_011001771.1	transporter	4	0.0677966
WP_011001772.1	NAD(P)/FAD-dependent oxidoreductase	4	0.0677966
WP_011001801.1	DUF934 domain-containing protein	4	0.0677966
WP_011001803.1	hypothetical protein	4	0.0677966
WP_011001804.1	hypothetical protein	4	0.0677966
WP_011001805.1	helix-turn-helix domain-containing protein	4	0.0677966
WP_011001806.1	AlpA family phage regulatory protein	4	0.0677966
WP_011001807.1	hypothetical protein	4	0.0677966
WP_011001824.1	acyl-CoA thioesterase/BAAT N-terminal domain-containing protein	4	0.0677966
WP_011001829.1	response regulator transcription factor	4	0.0677966
WP_011001888.1	cation acetate symporter	4	0.0677966
WP_011001913.1	CvpA family protein	4	0.0677966
WP_011001914.1	SPOR domain-containing protein	4	0.0677966
WP_011002033.1	FadR family transcriptional regulator	4	0.0677966
WP_011002034.1	transporter substrate-binding domain-containing protein	4	0.0677966
WP_011002075.1	D-tagatose-bisphosphate aldolase%2C class II%2C non-catalytic subunit	4	0.0677966
WP_011002076.1	sugar kinase	4	0.0677966
WP_011002097.1	DUF969 domain-containing protein	4	0.0677966
WP_011002099.1	biotin-dependent carboxyltransferase family protein	4	0.0677966
WP_011002101.1	multidrug effflux MFS transporter	4	0.0677966
WP_011002136.1	pirin family protein	4	0.0677966
WP_011002144.1	DNA primase	4	0.0677966
WP_011002145.1	GatB/YqeY domain-containing protein	4	0.0677966
WP_011002150.1	polyprenyl synthetase family protein	4	0.0677966
WP_011002151.1	exodeoxyribonuclease VII small subunit	4	0.0677966
WP_011002153.1	DMT family transporter	4	0.0677966
WP_011002154.1	sulfurtransferase	4	0.0677966
WP_011002155.1	ZIP family metal transporter	4	0.0677966
WP_011002156.1	dienelactone hydrolase family protein	4	0.0677966
WP_011002159.1	TIGR00730 family Rossman fold protein	4	0.0677966
WP_011002164.1	valine--tRNA ligase	4	0.0677966
WP_011002166.1	hypothetical protein	4	0.0677966
WP_011002174.1	branched-chain amino acid ABC transporter permease	4	0.0677966
WP_011002175.1	branched-chain amino acid ABC transporter permease	4	0.0677966
WP_011002186.1	amino acid ABC transporter permease	4	0.0677966
WP_011002227.1	type II secretion system GspH family protein	4	0.0677966
WP_011002234.1	type II secretion system F family protein	4	0.0677966
WP_011002283.1	ferritin-like domain-containing protein	4	0.0677966
WP_011002348.1	NAD(P)-dependent oxidoreductase	4	0.0677966
WP_011002379.1	LLM class flavin-dependent oxidoreductase	4	0.0677966
WP_011002383.1	cold-shock protein	4	0.0677966
WP_011002384.1	DUF4126 domain-containing protein	4	0.0677966
WP_011002385.1	hypothetical protein	4	0.0677966
WP_011002388.1	hypothetical protein	4	0.0677966
WP_011002389.1	hypothetical protein	4	0.0677966
WP_011002390.1	hypothetical protein	4	0.0677966
WP_011002392.1	hypothetical protein	4	0.0677966
WP_011002393.1	hypothetical protein	4	0.0677966
WP_011002394.1	hypothetical protein	4	0.0677966
WP_011002395.1	hypothetical protein	4	0.0677966
WP_011002396.1	hypothetical protein	4	0.0677966
WP_011002397.1	hypothetical protein	4	0.0677966
WP_011002398.1	hypothetical protein	4	0.0677966
WP_011002399.1	hypothetical protein	4	0.0677966
WP_011002400.1	DUF3631 domain-containing protein	4	0.0677966
WP_011002401.1	hypothetical protein	4	0.0677966
WP_011002402.1	hypothetical protein	4	0.0677966
WP_011002403.1	helix-turn-helix domain-containing protein	4	0.0677966
WP_011002405.1	hypothetical protein	4	0.0677966
WP_011002406.1	integrase arm-type DNA-binding domain-containing protein	4	0.0677966
WP_011002408.1	hypothetical protein	4	0.0677966
WP_011002409.1	metallophosphoesterase	4	0.0677966
WP_011002410.1	cytochrome-c peroxidase	4	0.0677966
WP_011002411.1	DUF192 domain-containing protein	4	0.0677966
WP_011002412.1	MBL fold metallo-hydrolase	4	0.0677966
WP_011002413.1	MliC family protein	4	0.0677966
WP_011002416.1	MFS transporter	4	0.0677966
WP_011002435.1	GntP family permease	4	0.0677966
WP_011002480.1	GNAT family N-acetyltransferase	4	0.0677966
WP_011002481.1	methylated-DNA--[protein]-cysteine S-methyltransferase	4	0.0677966
WP_011002482.1	2OG-Fe(II) oxygenase	4	0.0677966
WP_011002486.1	metal-binding protein	4	0.0677966
WP_011002526.1	nucleotide-binding protein	4	0.0677966
WP_011002527.1	hypothetical protein	4	0.0677966
WP_011002530.1	AAA family ATPase	4	0.0677966
WP_011002532.1	PDDEXK nuclease domain-containing protein	4	0.0677966
WP_011002553.1	ferrochelatase	4	0.0677966
WP_011002557.1	urocanate hydratase	4	0.0677966
WP_011002584.1	glutathione peroxidase	4	0.0677966
WP_011002590.1	type IV pilin protein	4	0.0677966
WP_011002592.1	type IV pilus twitching motility protein PilT	4	0.0677966
WP_011002594.1	pyrroline-5-carboxylate reductase	4	0.0677966
WP_011002600.1	hypothetical protein	4	0.0677966
WP_011002624.1	YceI family protein	4	0.0677966
WP_011002626.1	cytochrome b	4	0.0677966
WP_011002633.1	HlyD family secretion protein	4	0.0677966
WP_011002709.1	DMT family transporter	4	0.0677966
WP_011002861.1	ABC transporter ATP-binding protein	4	0.0677966
WP_011002863.1	phospholipid-binding protein MlaC	4	0.0677966
WP_011002864.1	VacJ family lipoprotein	4	0.0677966
WP_011002867.1	ABC transporter ATP-binding protein	4	0.0677966
WP_011002868.1	tripartite tricarboxylate transporter substrate binding protein	4	0.0677966
WP_011002877.1	pilus assembly protein PilP	4	0.0677966
WP_011002988.1	NAD(P)H-dependent oxidoreductase	4	0.0677966
WP_011003004.1	type II secretion system protein N	4	0.0677966
WP_011003008.1	hypothetical protein	4	0.0677966
WP_011003010.1	PLP-dependent aminotransferase family protein	4	0.0677966
WP_011003041.1	NAD(P)-dependent oxidoreductase	4	0.0677966
WP_011003043.1	cytochrome c	4	0.0677966
WP_011003044.1	antibiotic hydrolase	4	0.0677966
WP_011003053.1	glycosyl transferase family 8	4	0.0677966
WP_011003054.1	alpha/beta hydrolase	4	0.0677966
WP_011003182.1	glutamate--cysteine ligase	4	0.0677966
WP_011003196.1	alpha/beta hydrolase	4	0.0677966
WP_011003197.1	CoA-binding protein	4	0.0677966
WP_011003200.1	F0F1 ATP synthase subunit epsilon	4	0.0677966
WP_011003225.1	ABC transporter substrate-binding protein	4	0.0677966
WP_011003255.1	5'-methylthioadenosine/adenosylhomocysteine nucleosidase	4	0.0677966
WP_011003256.1	hypothetical protein	4	0.0677966
WP_011003260.1	TorF family putative porin	4	0.0677966
WP_011003266.1	sensor histidine kinase KdpD	4	0.0677966
WP_011003284.1	response regulator transcription factor	4	0.0677966
WP_011003285.1	membrane protein	4	0.0677966
WP_011003286.1	alpha/beta hydrolase	4	0.0677966
WP_016723683.1	PilW family protein	4	0.0677966
WP_016723684.1	Tfp pilus assembly protein FimT/FimU	4	0.0677966
WP_016723720.1	YceI family protein	4	0.0677966
WP_016724259.1	dynamin-like GTPase family protein	4	0.0677966
WP_016724587.1	class II aldolase/adducin family protein	4	0.0677966
WP_016726339.1	hypothetical protein	4	0.0677966
WP_016726346.1	UvrD-helicase domain-containing protein	4	0.0677966
WP_019718471.1	TlpA family protein disulfide reductase	4	0.0677966
WP_020831465.1	MFS transporter	4	0.0677966
WP_021155724.1	L-iditol 2-dehydrogenase	4	0.0677966
WP_023470266.1	DUF1624 domain-containing protein	4	0.0677966
WP_028852429.1	AMP-binding protein	4	0.0677966
WP_028853721.1	lipid asymmetry maintenance protein MlaB	4	0.0677966
WP_028860108.1	aldo/keto reductase	4	0.0677966
WP_028860524.1	chitin-binding protein	4	0.0677966
WP_038962212.1	amino acid ABC transporter ATP-binding protein	4	0.0677966
WP_043876522.1	multifunctional CCA addition/repair protein	4	0.0677966
WP_043876529.1	acetyl/propionyl/methylcrotonyl-CoA carboxylase subunit alpha	4	0.0677966
WP_043876536.1	AMP-binding protein	4	0.0677966
WP_043876552.1	glycoside hydrolase family 3 protein	4	0.0677966
WP_043876611.1	TAL effector repeat-containing protein	4	0.0677966
WP_043876614.1	antibiotic biosynthesis monooxygenase	4	0.0677966
WP_043876615.1	hypothetical protein	4	0.0677966
WP_043876616.1	methyl-accepting chemotaxis protein	4	0.0677966
WP_043876646.1	hypothetical protein	4	0.0677966
WP_043876647.1	LysR family transcriptional regulator	4	0.0677966
WP_043876666.1	DUF2138 domain-containing protein	4	0.0677966
WP_043876668.1	glucan biosynthesis protein D	4	0.0677966
WP_043876688.1	hypothetical protein	4	0.0677966
WP_043876756.1	RHS repeat protein	4	0.0677966
WP_043876760.1	M14 family metallopeptidase	4	0.0677966
WP_086004974.1	NCS2 family permease	4	0.0677966
WP_119918752.1	hypothetical protein	4	0.0677966
wrbA	NAD(P)H:quinone oxidoreductase	4	0.0677966
ybiB	DNA-binding protein YbiB	4	0.0677966
araG	L-arabinose ABC transporter ATP-binding protein AraG	3	0.0508475
aroB	3-dehydroquinate synthase	3	0.0508475
aroC	chorismate synthase	3	0.0508475
clpA	ATP-dependent Clp protease ATP-binding subunit ClpA	3	0.0508475
clpS	ATP-dependent Clp protease adapter ClpS	3	0.0508475
crcB	fluoride efflux transporter CrcB	3	0.0508475
cysT	sulfate ABC transporter permease subunit CysT	3	0.0508475
dapA	4-hydroxy-tetrahydrodipicolinate synthase	3	0.0508475
dnaA	chromosomal replication initiator protein DnaA	3	0.0508475
eno	phosphopyruvate hydratase	3	0.0508475
ettA	energy-dependent translational throttle protein EttA	3	0.0508475
fetB	iron export ABC transporter permease subunit FetB	3	0.0508475
fghA	S-formylglutathione hydrolase	3	0.0508475
folC	bifunctional tetrahydrofolate synthase/dihydrofolate synthase	3	0.0508475
ftsB	cell division protein FtsB	3	0.0508475
gatA	Asp-tRNA(Asn)/Glu-tRNA(Gln) amidotransferase subunit GatA	3	0.0508475
glcE	glycolate oxidase subunit GlcE	3	0.0508475
glnE	bifunctional [glutamate--ammonia ligase]-adenylyl-L-tyrosine phosphorylase/[glutamate--ammonia-ligase] adenylyltransferase	3	0.0508475
glnK	P-II family nitrogen regulator	3	0.0508475
gluQRS	tRNA glutamyl-Q(34) synthetase GluQRS	3	0.0508475
gshB	glutathione synthase	3	0.0508475
gspE	type II secretion system ATPase GspE	3	0.0508475
gspI	type II secretion system minor pseudopilin GspI	3	0.0508475
guaA	glutamine-hydrolyzing GMP synthase	3	0.0508475
hda	DnaA regulatory inactivator Hda	3	0.0508475
hemC	hydroxymethylbilane synthase	3	0.0508475
hemDX	fused uroporphyrinogen-III synthase HemD/membrane protein HemX	3	0.0508475
hslU	ATP-dependent protease ATPase subunit HslU	3	0.0508475
hslV	ATP-dependent protease subunit HslV	3	0.0508475
infA	translation initiation factor IF-1	3	0.0508475
iolB	5-deoxy-glucuronate isomerase	3	0.0508475
iolE	myo-inosose-2 dehydratase	3	0.0508475
ispB	octaprenyl diphosphate synthase	3	0.0508475
istA	IS21-like element ISRso6 family transposase	3	0.0508475
istB	IS21-like element ISRso6 family helper ATPase IstB	3	0.0508475
kdsA	3-deoxy-8-phosphooctulonate synthase	3	0.0508475
kefC	glutathione-regulated potassium-efflux system protein KefC	3	0.0508475
lapB	lipopolysaccharide assembly protein LapB	3	0.0508475
lepB	signal peptidase I	3	0.0508475
lipA	lipoyl synthase	3	0.0508475
lipB	lipoyl(octanoyl) transferase LipB	3	0.0508475
map	type I methionyl aminopeptidase	3	0.0508475
mdoH	glucans biosynthesis glucosyltransferase MdoH	3	0.0508475
mnmE	tRNA uridine-5-carboxymethylaminomethyl(34) synthesis GTPase MnmE	3	0.0508475
moaD	molybdopterin converting factor subunit 1	3	0.0508475
mpl	UDP-N-acetylmuramate:L-alanyl-gamma-D-glutamyl-meso-diaminopimelate ligase	3	0.0508475
mrdA	penicillin-binding protein 2	3	0.0508475
mreC	rod shape-determining protein MreC	3	0.0508475
mreD	rod shape-determining protein MreD	3	0.0508475
murA	UDP-N-acetylglucosamine 1-carboxyvinyltransferase	3	0.0508475
murB	UDP-N-acetylmuramate dehydrogenase	3	0.0508475
murG	undecaprenyldiphospho-muramoylpentapeptide beta-N-acetylglucosaminyltransferase	3	0.0508475
nadA	quinolinate synthase NadA	3	0.0508475
nadB	L-aspartate oxidase	3	0.0508475
ntrB	nitrate ABC transporter permease	3	0.0508475
nuoN	NADH-quinone oxidoreductase subunit NuoN	3	0.0508475
panB	3-methyl-2-oxobutanoate hydroxymethyltransferase	3	0.0508475
pcaG	protocatechuate 3%2C4-dioxygenase subunit alpha	3	0.0508475
pcaH	protocatechuate 3%2C4-dioxygenase subunit beta	3	0.0508475
pcaQ	pca operon transcription factor PcaQ	3	0.0508475
pobA	4-hydroxybenzoate 3-monooxygenase	3	0.0508475
polA	DNA polymerase I	3	0.0508475
ppc	phosphoenolpyruvate carboxylase	3	0.0508475
pstS	phosphate ABC transporter substrate-binding protein PstS	3	0.0508475
puuE	allantoinase PuuE	3	0.0508475
pxpA	5-oxoprolinase subunit PxpA	3	0.0508475
rfaD	ADP-glyceromanno-heptose 6-epimerase	3	0.0508475
rfaE1	D-glycero-beta-D-manno-heptose-7-phosphate kinase	3	0.0508475
ripAE	type III secretion system YopJ family effector RipAE	3	0.0508475
rlmH	23S rRNA (pseudouridine(1915)-N(3))-methyltransferase RlmH	3	0.0508475
rnpA	ribonuclease P protein component	3	0.0508475
rpiA	ribose-5-phosphate isomerase RpiA	3	0.0508475
rpmA	50S ribosomal protein L27	3	0.0508475
rpmH	50S ribosomal protein L34	3	0.0508475
rpoD	RNA polymerase sigma factor RpoD	3	0.0508475
rsfS	ribosome silencing factor	3	0.0508475
rsgA	ribosome small subunit-dependent GTPase A	3	0.0508475
rtcR	RNA repair transcriptional activator RtcR	3	0.0508475
serS	serine--tRNA ligase	3	0.0508475
sucC	ADP-forming succinate--CoA ligase subunit beta	3	0.0508475
tal	transaldolase	3	0.0508475
thiD	bifunctional hydroxymethylpyrimidine kinase/phosphomethylpyrimidine kinase	3	0.0508475
trxB	thioredoxin-disulfide reductase	3	0.0508475
tsaE	tRNA (adenosine(37)-N6)-threonylcarbamoyltransferase complex ATPase subunit type 1 TsaE	3	0.0508475
uvrA	excinuclease ABC subunit UvrA	3	0.0508475
WP_003264280.1	CBS domain-containing protein	3	0.0508475
WP_003265120.1	YqjD family protein	3	0.0508475
WP_011000011.1	ABC transporter substrate-binding protein	3	0.0508475
WP_011000022.1	dienelactone hydrolase family protein	3	0.0508475
WP_011000032.1	LysR family transcriptional regulator	3	0.0508475
WP_011000045.1	response regulator	3	0.0508475
WP_011000050.1	3-keto-5-aminohexanoate cleavage protein	3	0.0508475
WP_011000098.1	phosphatase PAP2 family protein	3	0.0508475
WP_011000100.1	GYD domain-containing protein	3	0.0508475
WP_011000101.1	methionine adenosyltransferase	3	0.0508475
WP_011000103.1	lauroyl acyltransferase	3	0.0508475
WP_011000112.1	prohibitin family protein	3	0.0508475
WP_011000113.1	YdcF family protein	3	0.0508475
WP_011000114.1	hypothetical protein	3	0.0508475
WP_011000172.1	LysR family transcriptional regulator	3	0.0508475
WP_011000173.1	alpha/beta hydrolase	3	0.0508475
WP_011000174.1	MFS transporter	3	0.0508475
WP_011000182.1	SDR family oxidoreductase	3	0.0508475
WP_011000197.1	low temperature requirement protein A	3	0.0508475
WP_011000239.1	rhodanese-like domain-containing protein	3	0.0508475
WP_011000240.1	2-hydroxychromene-2-carboxylate isomerase	3	0.0508475
WP_011000241.1	acyl-CoA dehydrogenase family protein	3	0.0508475
WP_011000248.1	MBL fold metallo-hydrolase	3	0.0508475
WP_011000249.1	antibiotic biosynthesis monooxygenase	3	0.0508475
WP_011000251.1	SDR family oxidoreductase	3	0.0508475
WP_011000252.1	thiol:disulfide interchange protein DsbA/DsbL	3	0.0508475
WP_011000253.1	SPOR domain-containing protein	3	0.0508475
WP_011000254.1	arginine--tRNA ligase	3	0.0508475
WP_011000284.1	hypothetical protein	3	0.0508475
WP_011000348.1	LysE/ArgO family amino acid transporter	3	0.0508475
WP_011000380.1	adenosine-specific kinase	3	0.0508475
WP_011000440.1	LysR family transcriptional regulator	3	0.0508475
WP_011000480.1	M48 family metallopeptidase	3	0.0508475
WP_011000554.1	hypothetical protein	3	0.0508475
WP_011000559.1	intermembrane transport protein PqiB	3	0.0508475
WP_011000563.1	S-(hydroxymethyl)glutathione dehydrogenase/class III alcohol dehydrogenase	3	0.0508475
WP_011000565.1	glutathione S-transferase family protein	3	0.0508475
WP_011000566.1	hypothetical protein	3	0.0508475
WP_011000567.1	hypothetical protein	3	0.0508475
WP_011000600.1	DUF898 domain-containing protein	3	0.0508475
WP_011000601.1	M48 family metallopeptidase	3	0.0508475
WP_011000602.1	SagB family peptide dehydrogenase	3	0.0508475
WP_011000604.1	MFS transporter	3	0.0508475
WP_011000605.1	pilus assembly protein TadG-related protein	3	0.0508475
WP_011000606.1	pilus assembly protein	3	0.0508475
WP_011000607.1	type II secretion system F family protein	3	0.0508475
WP_011000608.1	type II secretion system F family protein	3	0.0508475
WP_011000704.1	ATP-binding cassette domain-containing protein	3	0.0508475
WP_011000705.1	hypothetical protein	3	0.0508475
WP_011000707.1	phage holin family protein	3	0.0508475
WP_011000708.1	peroxiredoxin	3	0.0508475
WP_011000734.1	long-chain fatty acid--CoA ligase	3	0.0508475
WP_011000740.1	DUF2339 domain-containing protein	3	0.0508475
WP_011000741.1	DUF3999 domain-containing protein	3	0.0508475
WP_011000742.1	MAPEG family protein	3	0.0508475
WP_011000756.1	slipin family protein	3	0.0508475
WP_011000757.1	nodulation protein NfeD	3	0.0508475
WP_011000761.1	4-oxalocrotonate tautomerase	3	0.0508475
WP_011000762.1	low specificity L-threonine aldolase	3	0.0508475
WP_011000764.1	cytochrome c	3	0.0508475
WP_011000865.1	UDP-glucose/GDP-mannose dehydrogenase family protein	3	0.0508475
WP_011000880.1	PA0069 family radical SAM protein	3	0.0508475
WP_011000881.1	TM2 domain-containing protein	3	0.0508475
WP_011000883.1	hypothetical protein	3	0.0508475
WP_011000891.1	hypothetical protein	3	0.0508475
WP_011000893.1	M48 family metallopeptidase	3	0.0508475
WP_011000925.1	amino acid ABC transporter substrate-binding protein	3	0.0508475
WP_011000928.1	type IIA DNA topoisomerase subunit B	3	0.0508475
WP_011000931.1	chromate transporter	3	0.0508475
WP_011000934.1	MASE1 domain-containing protein	3	0.0508475
WP_011000935.1	phytanoyl-CoA dioxygenase family protein	3	0.0508475
WP_011000936.1	glutathione S-transferase	3	0.0508475
WP_011000943.1	DNA-deoxyinosine glycosylase	3	0.0508475
WP_011000954.1	DMT family transporter	3	0.0508475
WP_011001031.1	glycoside hydrolase family 31 protein	3	0.0508475
WP_011001032.1	porin	3	0.0508475
WP_011001033.1	aldose 1-epimerase	3	0.0508475
WP_011001040.1	aromatic ring-hydroxylating dioxygenase subunit alpha	3	0.0508475
WP_011001041.1	2Fe-2S iron-sulfur cluster-binding protein	3	0.0508475
WP_011001042.1	LysR family transcriptional regulator	3	0.0508475
WP_011001043.1	aromatic acid/H+ symport family MFS transporter	3	0.0508475
WP_011001066.1	hypothetical protein	3	0.0508475
WP_011001076.1	CTP synthase	3	0.0508475
WP_011001078.1	DUF1330 domain-containing protein	3	0.0508475
WP_011001082.1	Hsp33 family molecular chaperone HslO	3	0.0508475
WP_011001083.1	gamma carbonic anhydrase family protein	3	0.0508475
WP_011001140.1	UvrD-helicase domain-containing protein	3	0.0508475
WP_011001185.1	porin	3	0.0508475
WP_011001190.1	sugar ABC transporter substrate-binding protein	3	0.0508475
WP_011001201.1	YncE family protein	3	0.0508475
WP_011001203.1	sterol desaturase family protein	3	0.0508475
WP_011001205.1	competence/damage-inducible protein A	3	0.0508475
WP_011001272.1	EamA family transporter	3	0.0508475
WP_011001281.1	molybdenum cofactor biosynthesis protein MoaE	3	0.0508475
WP_011001293.1	alpha/beta hydrolase	3	0.0508475
WP_011001313.1	DUF1857 family protein	3	0.0508475
WP_011001382.1	hypothetical protein	3	0.0508475
WP_011001413.1	carbon monoxide dehydrogenase subunit G	3	0.0508475
WP_011001418.1	(2Fe-2S)-binding protein	3	0.0508475
WP_011001419.1	hypothetical protein	3	0.0508475
WP_011001421.1	LysR family transcriptional regulator	3	0.0508475
WP_011001422.1	MFS transporter	3	0.0508475
WP_011001423.1	hypothetical protein	3	0.0508475
WP_011001448.1	tyrosinase family protein	3	0.0508475
WP_011001453.1	DUF2892 domain-containing protein	3	0.0508475
WP_011001500.1	hypothetical protein	3	0.0508475
WP_011001506.1	alpha/beta hydrolase	3	0.0508475
WP_011001507.1	O-acetylhomoserine aminocarboxypropyltransferase	3	0.0508475
WP_011001508.1	MFS transporter	3	0.0508475
WP_011001509.1	FKBP-type peptidyl-prolyl cis-trans isomerase	3	0.0508475
WP_011001654.1	SurA N-terminal domain-containing protein	3	0.0508475
WP_011001657.1	ABC transporter ATP-binding protein	3	0.0508475
WP_011001700.1	acyl-CoA dehydrogenase	3	0.0508475
WP_011001706.1	glutathione S-transferase family protein	3	0.0508475
WP_011001707.1	SDR family oxidoreductase	3	0.0508475
WP_011001725.1	TatD family hydrolase	3	0.0508475
WP_011001730.1	ABC transporter permease	3	0.0508475
WP_011001746.1	ABC transporter ATP-binding protein/permease	3	0.0508475
WP_011001750.1	hypothetical protein	3	0.0508475
WP_011001773.1	cyclase family protein	3	0.0508475
WP_011001774.1	flavin reductase family protein	3	0.0508475
WP_011001792.1	efflux transporter outer membrane subunit	3	0.0508475
WP_011001811.1	DUF4743 domain-containing protein	3	0.0508475
WP_011001820.1	ABC transporter permease	3	0.0508475
WP_011001823.1	ABC transporter substrate-binding protein	3	0.0508475
WP_011001830.1	sensor domain-containing diguanylate cyclase	3	0.0508475
WP_011001893.1	glutamate racemase	3	0.0508475
WP_011001897.1	metalloregulator ArsR/SmtB family transcription factor	3	0.0508475
WP_011001916.1	acetyl-CoA carboxylase%2C carboxyltransferase subunit beta	3	0.0508475
WP_011001981.1	DUF1178 family protein	3	0.0508475
WP_011001982.1	NUDIX hydrolase	3	0.0508475
WP_011001983.1	DUF2818 family protein	3	0.0508475
WP_011002032.1	hypothetical protein	3	0.0508475
WP_011002035.1	amino acid ABC transporter permease	3	0.0508475
WP_011002036.1	amino acid ABC transporter permease	3	0.0508475
WP_011002038.1	hypothetical protein	3	0.0508475
WP_011002039.1	porin	3	0.0508475
WP_011002050.1	8-oxoguanine deaminase	3	0.0508475
WP_011002071.1	HAD family phosphatase	3	0.0508475
WP_011002074.1	sugar ABC transporter substrate-binding protein	3	0.0508475
WP_011002102.1	ABC transporter ATP-binding protein	3	0.0508475
WP_011002121.1	nicotinate-nucleotide adenylyltransferase	3	0.0508475
WP_011002131.1	glycosyltransferase	3	0.0508475
WP_011002132.1	O-antigen ligase family protein	3	0.0508475
WP_011002137.1	LysR family transcriptional regulator	3	0.0508475
WP_011002139.1	DEAD/DEAH box helicase	3	0.0508475
WP_011002142.1	MBL fold metallo-hydrolase	3	0.0508475
WP_011002157.1	NAD(P)/FAD-dependent oxidoreductase	3	0.0508475
WP_011002167.1	hypothetical protein	3	0.0508475
WP_011002173.1	ABC transporter ATP-binding protein	3	0.0508475
WP_011002184.1	ABC transporter substrate-binding protein	3	0.0508475
WP_011002236.1	PAS domain-containing protein	3	0.0508475
WP_011002254.1	NAD(P)H-dependent oxidoreductase	3	0.0508475
WP_011002255.1	hypothetical protein	3	0.0508475
WP_011002266.1	Smr/MutS family protein	3	0.0508475
WP_011002267.1	trimeric intracellular cation channel family protein	3	0.0508475
WP_011002269.1	class I SAM-dependent methyltransferase	3	0.0508475
WP_011002270.1	NAD+ synthase	3	0.0508475
WP_011002275.1	MFS transporter	3	0.0508475
WP_011002276.1	PepSY domain-containing protein	3	0.0508475
WP_011002277.1	cytochrome b/b6 domain-containing protein	3	0.0508475
WP_011002278.1	hypothetical protein	3	0.0508475
WP_011002343.1	phosphoadenylyl-sulfate reductase	3	0.0508475
WP_011002347.1	ABC transporter substrate-binding protein	3	0.0508475
WP_011002365.1	carboxylating nicotinate-nucleotide diphosphorylase	3	0.0508475
WP_011002367.1	fatty acid desaturase	3	0.0508475
WP_011002374.1	bifunctional riboflavin kinase/FAD synthetase	3	0.0508475
WP_011002421.1	SDR family oxidoreductase	3	0.0508475
WP_011002422.1	DNA-3-methyladenine glycosylase 2 family protein	3	0.0508475
WP_011002433.1	ABC transporter permease subunit	3	0.0508475
WP_011002434.1	sulfite exporter TauE/SafE family protein	3	0.0508475
WP_011002452.1	LysR family transcriptional regulator	3	0.0508475
WP_011002454.1	N-acetylmuramoyl-L-alanine amidase	3	0.0508475
WP_011002457.1	chalcone isomerase family protein	3	0.0508475
WP_011002466.1	patatin-like phospholipase family protein	3	0.0508475
WP_011002534.1	AI-2E family transporter	3	0.0508475
WP_011002541.1	ABC transporter permease	3	0.0508475
WP_011002543.1	bifunctional anthranilate synthase component I family protein/class IV aminotransferase	3	0.0508475
WP_011002567.1	TIGR02099 family protein	3	0.0508475
WP_011002585.1	pilus assembly protein	3	0.0508475
WP_011002591.1	PilT/PilU family type 4a pilus ATPase	3	0.0508475
WP_011002593.1	YggS family pyridoxal phosphate-dependent enzyme	3	0.0508475
WP_011002606.1	transglutaminase family protein	3	0.0508475
WP_011002607.1	hypothetical protein	3	0.0508475
WP_011002636.1	TonB-dependent siderophore receptor	3	0.0508475
WP_011002665.1	arabinose ABC transporter substrate-binding protein	3	0.0508475
WP_011002677.1	CinA family protein	3	0.0508475
WP_011002686.1	ribonuclease R	3	0.0508475
WP_011002688.1	esterase	3	0.0508475
WP_011002690.1	hypothetical protein	3	0.0508475
WP_011002691.1	redoxin family protein	3	0.0508475
WP_011002749.1	UDP-N-acetylmuramate--L-alanine ligase	3	0.0508475
WP_011002793.1	uracil-DNA glycosylase	3	0.0508475
WP_011002794.1	DUF2778 domain-containing protein	3	0.0508475
WP_011002795.1	FUSC family protein	3	0.0508475
WP_011002816.1	hypothetical protein	3	0.0508475
WP_011002817.1	aminoacyl-tRNA deacylase	3	0.0508475
WP_011002818.1	CDGSH iron-sulfur domain-containing protein	3	0.0508475
WP_011002820.1	cytochrome o ubiquinol oxidase subunit IV	3	0.0508475
WP_011002824.1	RNA polymerase sigma factor	3	0.0508475
WP_011002825.1	FecR family protein	3	0.0508475
WP_011002859.1	BolA family transcriptional regulator	3	0.0508475
WP_011002860.1	ABC transporter permease	3	0.0508475
WP_011002870.1	glutamate synthase subunit alpha	3	0.0508475
WP_011002871.1	transposase	3	0.0508475
WP_011002872.1	OmpW family protein	3	0.0508475
WP_011002873.1	deoxyguanosinetriphosphate triphosphohydrolase	3	0.0508475
WP_011002875.1	shikimate kinase	3	0.0508475
WP_011002946.1	hypothetical protein	3	0.0508475
WP_011002947.1	DUF1415 domain-containing protein	3	0.0508475
WP_011002948.1	PIN domain-containing protein	3	0.0508475
WP_011002949.1	AbrB/MazE/SpoVT family DNA-binding domain-containing protein	3	0.0508475
WP_011002952.1	MFS transporter	3	0.0508475
WP_011002953.1	MFS transporter	3	0.0508475
WP_011002954.1	ABC transporter substrate-binding protein	3	0.0508475
WP_011002995.1	EF-hand domain-containing protein	3	0.0508475
WP_011002996.1	pilus assembly protein PilZ	3	0.0508475
WP_011002998.1	GspH/FimT family pseudopilin	3	0.0508475
WP_011003033.1	sensor domain-containing diguanylate cyclase	3	0.0508475
WP_011003052.1	tetratricopeptide repeat-containing sulfotransferase family protein	3	0.0508475
WP_011003195.1	DUF3562 domain-containing protein	3	0.0508475
WP_011003268.1	EAL domain-containing response regulator	3	0.0508475
WP_011003269.1	response regulator transcription factor	3	0.0508475
WP_011003271.1	porin	3	0.0508475
WP_011003273.1	response regulator	3	0.0508475
WP_011003274.1	DEAD/DEAH box helicase family protein	3	0.0508475
WP_011003275.1	hypothetical protein	3	0.0508475
WP_011003276.1	type I restriction-modification system subunit M	3	0.0508475
WP_011003277.1	Rrf2 family transcriptional regulator	3	0.0508475
WP_011003278.1	flavohemoprotein	3	0.0508475
WP_011003279.1	NnrS family protein	3	0.0508475
WP_011003280.1	MFS transporter	3	0.0508475
WP_014617126.1	ribbon-helix-helix protein%2C CopG family	3	0.0508475
WP_016722689.1	ABC transporter substrate-binding protein	3	0.0508475
WP_016722797.1	IclR family transcriptional regulator	3	0.0508475
WP_016722823.1	FprA family A-type flavoprotein	3	0.0508475
WP_016723293.1	cytochrome c	3	0.0508475
WP_016723449.1	LemA family protein	3	0.0508475
WP_016723690.1	hydrogen peroxide-inducible genes activator	3	0.0508475
WP_016723696.1	hypothetical protein	3	0.0508475
WP_016724095.1	bile acid:sodium symporter	3	0.0508475
WP_016724115.1	HipA domain-containing protein	3	0.0508475
WP_016725809.1	hypothetical protein	3	0.0508475
WP_016725956.1	methylated-DNA--[protein]-cysteine S-methyltransferase	3	0.0508475
WP_016726803.1	lysophospholipid acyltransferase family protein	3	0.0508475
WP_016727095.1	hypothetical protein	3	0.0508475
WP_019717598.1	methyl-accepting chemotaxis protein	3	0.0508475
WP_019717809.1	lipopolysaccharide assembly protein LapA domain-containing protein	3	0.0508475
WP_019717818.1	hypothetical protein	3	0.0508475
WP_019718038.1	NAD-dependent deacylase	3	0.0508475
WP_019718510.1	TetR/AcrR family transcriptional regulator	3	0.0508475
WP_019718839.1	CreA family protein	3	0.0508475
WP_019718864.1	hypothetical protein	3	0.0508475
WP_020371751.1	hypothetical protein	3	0.0508475
WP_020748741.1	DUF1841 family protein	3	0.0508475
WP_020749223.1	hypothetical protein	3	0.0508475
WP_021155682.1	CPBP family intramembrane metalloprotease	3	0.0508475
WP_028852819.1	CobD/CbiB family protein	3	0.0508475
WP_043876524.1	AraC family transcriptional regulator	3	0.0508475
WP_043876539.1	ABC transporter ATP-binding protein/permease	3	0.0508475
WP_043876544.1	hypothetical protein	3	0.0508475
WP_043876556.1	hypothetical protein	3	0.0508475
WP_043876567.1	CoA pyrophosphatase	3	0.0508475
WP_043876569.1	S10 family peptidase	3	0.0508475
WP_043876573.1	ferritin-like domain-containing protein	3	0.0508475
WP_043876590.1	zinc-dependent alcohol dehydrogenase family protein	3	0.0508475
WP_043876607.1	arylesterase	3	0.0508475
WP_043876631.1	bifunctional (p)ppGpp synthetase/guanosine-3'%2C5'-bis(diphosphate) 3'-pyrophosphohydrolase	3	0.0508475
WP_043876634.1	endo alpha-1%2C4 polygalactosaminidase	3	0.0508475
WP_043876655.1	chorismate lyase	3	0.0508475
WP_043876731.1	malate synthase A	3	0.0508475
WP_052286324.1	multidrug effflux MFS transporter	3	0.0508475
WP_119918750.1	AGE family epimerase/isomerase	3	0.0508475
WP_127591901.1	hypothetical protein	3	0.0508475
WP_157048850.1	hypothetical protein	3	0.0508475
xdhB	xanthine dehydrogenase molybdopterin binding subunit	3	0.0508475
yddG	aromatic amino acid DMT transporter YddG	3	0.0508475
yidC	membrane protein insertase YidC	3	0.0508475
yidD	membrane protein insertion efficiency factor YidD	3	0.0508475
accC	acetyl-CoA carboxylase biotin carboxylase subunit	2	0.0338983
apbC	iron-sulfur cluster carrier protein ApbC	2	0.0338983
araH	L-arabinose ABC transporter permease AraH	2	0.0338983
aroQ	type II 3-dehydroquinate dehydratase	2	0.0338983
atpE	F0F1 ATP synthase subunit C	2	0.0338983
carA	glutamine-hydrolyzing carbamoyl-phosphate synthase small subunit	2	0.0338983
ccoG	cytochrome c oxidase accessory protein CcoG	2	0.0338983
ccoO	cytochrome-c oxidase%2C cbb3-type subunit II	2	0.0338983
ccoP	cytochrome-c oxidase%2C cbb3-type subunit III	2	0.0338983
cheY	chemotaxis response regulator CheY	2	0.0338983
cheZ	protein phosphatase CheZ	2	0.0338983
clpP	ATP-dependent Clp endopeptidase proteolytic subunit ClpP	2	0.0338983
clpX	ATP-dependent Clp protease ATP-binding subunit ClpX	2	0.0338983
cobA	uroporphyrinogen-III C-methyltransferase	2	0.0338983
cysD	sulfate adenylyltransferase subunit CysD	2	0.0338983
dapE	succinyl-diaminopimelate desuccinylase	2	0.0338983
dbpA	ATP-dependent RNA helicase DbpA	2	0.0338983
dinB	DNA polymerase IV	2	0.0338983
dnaJ	molecular chaperone DnaJ	2	0.0338983
dnaK	molecular chaperone DnaK	2	0.0338983
efp	elongation factor P	2	0.0338983
fabG	3-oxoacyl-ACP reductase FabG	2	0.0338983
fnr	fumarate/nitrate reduction transcriptional regulator Fnr	2	0.0338983
folK	2-amino-4-hydroxy-6-hydroxymethyldihydropteridine diphosphokinase	2	0.0338983
ftsY	signal recognition particle-docking protein FtsY	2	0.0338983
gatB	Asp-tRNA(Asn)/Glu-tRNA(Gln) amidotransferase subunit GatB	2	0.0338983
gatC	Asp-tRNA(Asn)/Glu-tRNA(Gln) amidotransferase subunit GatC	2	0.0338983
gcvT	glycine cleavage system aminomethyltransferase GcvT	2	0.0338983
gloA	lactoylglutathione lyase	2	0.0338983
gloB	hydroxyacylglutathione hydrolase	2	0.0338983
glxR	2-hydroxy-3-oxopropionate reductase	2	0.0338983
grpE	nucleotide exchange factor GrpE	2	0.0338983
gspK	type II secretion system minor pseudopilin GspK	2	0.0338983
gudD	glucarate dehydratase	2	0.0338983
hemF	oxygen-dependent coproporphyrinogen oxidase	2	0.0338983
hemL	glutamate-1-semialdehyde 2%2C1-aminomutase	2	0.0338983
hrcA	heat-inducible transcriptional repressor HrcA	2	0.0338983
htpG	molecular chaperone HtpG	2	0.0338983
ilvA	threonine ammonia-lyase%2C biosynthetic	2	0.0338983
ispE	4-(cytidine 5'-diphospho)-2-C-methyl-D-erythritol kinase	2	0.0338983
lolB	lipoprotein insertase outer membrane protein LolB	2	0.0338983
lpdA	dihydrolipoyl dehydrogenase	2	0.0338983
miaA	tRNA (adenosine(37)-N6)-dimethylallyltransferase MiaA	2	0.0338983
mutL	DNA mismatch repair endonuclease MutL	2	0.0338983
mutM	bifunctional DNA-formamidopyrimidine glycosylase/DNA-(apurinic or apyrimidinic site) lyase	2	0.0338983
nagZ	beta-N-acetylhexosaminidase	2	0.0338983
pbpG	D-alanyl-D-alanine endopeptidase	2	0.0338983
pcnB	polynucleotide adenylyltransferase PcnB	2	0.0338983
pdxA	4-hydroxythreonine-4-phosphate dehydrogenase PdxA	2	0.0338983
plsY	glycerol-3-phosphate 1-O-acyltransferase PlsY	2	0.0338983
ppa	inorganic diphosphatase	2	0.0338983
prpB	methylisocitrate lyase	2	0.0338983
prpE	propionate--CoA ligase	2	0.0338983
purE	5-(carboxyamino)imidazole ribonucleotide mutase	2	0.0338983
queA	tRNA preQ1(34) S-adenosylmethionine ribosyltransferase-isomerase QueA	2	0.0338983
recX	recombination regulator RecX	2	0.0338983
rimM	ribosome maturation factor RimM	2	0.0338983
rng	ribonuclease G	2	0.0338983
rnhA	ribonuclease HI	2	0.0338983
rnk	nucleoside diphosphate kinase regulator	2	0.0338983
rnr	ribonuclease R	2	0.0338983
rodA	rod shape-determining protein RodA	2	0.0338983
rph	ribonuclease PH	2	0.0338983
rpmB	50S ribosomal protein L28	2	0.0338983
rpmG	50S ribosomal protein L33	2	0.0338983
rpoH	RNA polymerase sigma factor RpoH	2	0.0338983
rpsP	30S ribosomal protein S16	2	0.0338983
rsmA	16S rRNA (adenine(1518)-N(6)/adenine(1519)-N(6))-dimethyltransferase RsmA	2	0.0338983
scpB	SMC-Scp complex subunit ScpB	2	0.0338983
ssb	single-stranded DNA-binding protein	2	0.0338983
trmB	tRNA (guanosine(46)-N7)-methyltransferase TrmB	2	0.0338983
trmD	tRNA (guanosine(37)-N1)-methyltransferase TrmD	2	0.0338983
trpA	tryptophan synthase subunit alpha	2	0.0338983
trpB	tryptophan synthase subunit beta	2	0.0338983
ugpA	sn-glycerol-3-phosphate ABC transporter permease UgpA	2	0.0338983
ugpB	sn-glycerol-3-phosphate ABC transporter substrate-binding protein UgpB	2	0.0338983
ugpE	sn-glycerol-3-phosphate ABC transporter permease UgpE	2	0.0338983
ugpQ	glycerophosphodiester phosphodiesterase	2	0.0338983
uraD	2-oxo-4-hydroxy-4-carboxy-5-ureidoimidazoline decarboxylase	2	0.0338983
urtB	urea ABC transporter permease subunit UrtB	2	0.0338983
urtC	urea ABC transporter permease subunit UrtC	2	0.0338983
urtD	urea ABC transporter ATP-binding protein UrtD	2	0.0338983
urtE	urea ABC transporter ATP-binding subunit UrtE	2	0.0338983
waaA	lipid IV(A) 3-deoxy-D-manno-octulosonic acid transferase	2	0.0338983
waaC	lipopolysaccharide heptosyltransferase I	2	0.0338983
waaF	lipopolysaccharide heptosyltransferase II	2	0.0338983
WP_003263554.1	sulfurtransferase TusA family protein	2	0.0338983
WP_003267811.1	HU family DNA-binding protein	2	0.0338983
WP_003270632.1	fucose-binding lectin II	2	0.0338983
WP_003272088.1	HU family DNA-binding protein	2	0.0338983
WP_003272256.1	CysB family HTH-type transcriptional regulator	2	0.0338983
WP_003278969.1	nuclear transport factor 2 family protein	2	0.0338983
WP_010999985.1	winged helix-turn-helix domain-containing protein	2	0.0338983
WP_011000001.1	sigma-70 family RNA polymerase sigma factor	2	0.0338983
WP_011000003.1	cysteine-rich CWC family protein	2	0.0338983
WP_011000004.1	hypothetical protein	2	0.0338983
WP_011000005.1	copper chaperone PCu(A)C	2	0.0338983
WP_011000006.1	HAMP domain-containing histidine kinase	2	0.0338983
WP_011000017.1	FAD-binding oxidoreductase	2	0.0338983
WP_011000018.1	class I SAM-dependent rRNA methyltransferase	2	0.0338983
WP_011000020.1	DUF484 family protein	2	0.0338983
WP_011000026.1	rod shape-determining protein	2	0.0338983
WP_011000033.1	DNA topoisomerase III	2	0.0338983
WP_011000046.1	hypothetical protein	2	0.0338983
WP_011000047.1	hypothetical protein	2	0.0338983
WP_011000048.1	MurR/RpiR family transcriptional regulator	2	0.0338983
WP_011000049.1	aspartate aminotransferase family protein	2	0.0338983
WP_011000055.1	lytic transglycosylase domain-containing protein	2	0.0338983
WP_011000068.1	hypothetical protein	2	0.0338983
WP_011000111.1	LysR family transcriptional regulator	2	0.0338983
WP_011000121.1	muropeptide transporter	2	0.0338983
WP_011000122.1	class I SAM-dependent methyltransferase	2	0.0338983
WP_011000123.1	SDR family oxidoreductase	2	0.0338983
WP_011000242.1	SDR family oxidoreductase	2	0.0338983
WP_011000243.1	acetyl-CoA C-acetyltransferase	2	0.0338983
WP_011000246.1	isovaleryl-CoA dehydrogenase	2	0.0338983
WP_011000247.1	MerR family DNA-binding transcriptional regulator	2	0.0338983
WP_011000250.1	helical backbone metal receptor	2	0.0338983
WP_011000255.1	DUF1840 domain-containing protein	2	0.0338983
WP_011000288.1	DUF2917 domain-containing protein	2	0.0338983
WP_011000289.1	transcriptional regulator GcvA	2	0.0338983
WP_011000290.1	YbeD family protein	2	0.0338983
WP_011000291.1	D-alanyl-D-alanine carboxypeptidase	2	0.0338983
WP_011000292.1	alpha/beta hydrolase	2	0.0338983
WP_011000333.1	cytochrome c oxidase subunit I	2	0.0338983
WP_011000334.1	COX15/CtaA family protein	2	0.0338983
WP_011000335.1	heme o synthase	2	0.0338983
WP_011000336.1	SCO family protein	2	0.0338983
WP_011000384.1	transposase	2	0.0338983
WP_011000385.1	hypothetical protein	2	0.0338983
WP_011000394.1	membrane protein	2	0.0338983
WP_011000397.1	glycosyltransferase family 2 protein	2	0.0338983
WP_011000398.1	YeeE/YedE family protein	2	0.0338983
WP_011000399.1	YeeE/YedE family protein	2	0.0338983
WP_011000400.1	alpha/beta hydrolase	2	0.0338983
WP_011000411.1	potassium channel protein	2	0.0338983
WP_011000413.1	membrane protein	2	0.0338983
WP_011000414.1	DedA family protein	2	0.0338983
WP_011000441.1	Glu/Leu/Phe/Val dehydrogenase	2	0.0338983
WP_011000478.1	DMT family transporter	2	0.0338983
WP_011000493.1	DUF1571 domain-containing protein	2	0.0338983
WP_011000495.1	3-oxoacyl-ACP reductase	2	0.0338983
WP_011000496.1	acyl-CoA dehydrogenase	2	0.0338983
WP_011000512.1	DUF2889 domain-containing protein	2	0.0338983
WP_011000521.1	DUF2946 family protein	2	0.0338983
WP_011000522.1	YheT family hydrolase	2	0.0338983
WP_011000546.1	EAL domain-containing protein	2	0.0338983
WP_011000551.1	hypothetical protein	2	0.0338983
WP_011000552.1	hypothetical protein	2	0.0338983
WP_011000560.1	paraquat-inducible protein A	2	0.0338983
WP_011000577.1	cytochrome b/b6 domain-containing protein	2	0.0338983
WP_011000578.1	molybdopterin-dependent oxidoreductase	2	0.0338983
WP_011000579.1	pentapeptide MXKDX repeat protein	2	0.0338983
WP_011000592.1	LysR family transcriptional regulator	2	0.0338983
WP_011000593.1	TetR/AcrR family transcriptional regulator	2	0.0338983
WP_011000596.1	Hsp70 family protein	2	0.0338983
WP_011000610.1	CpaE family protein	2	0.0338983
WP_011000611.1	hypothetical protein	2	0.0338983
WP_011000612.1	type II and III secretion system protein family protein	2	0.0338983
WP_011000645.1	chain-length determining protein	2	0.0338983
WP_011000646.1	phosphomannomutase/phosphoglucomutase	2	0.0338983
WP_011000649.1	META domain-containing protein	2	0.0338983
WP_011000650.1	TolC family outer membrane protein	2	0.0338983
WP_011000651.1	sulfurtransferase	2	0.0338983
WP_011000652.1	protein-L-isoaspartate O-methyltransferase	2	0.0338983
WP_011000653.1	TetR/AcrR family transcriptional regulator	2	0.0338983
WP_011000656.1	undecaprenyl-diphosphate phosphatase	2	0.0338983
WP_011000657.1	NADH:flavin oxidoreductase/NADH oxidase	2	0.0338983
WP_011000659.1	carbon-nitrogen hydrolase family protein	2	0.0338983
WP_011000660.1	DUF4337 domain-containing protein	2	0.0338983
WP_011000672.1	type IV pilin protein	2	0.0338983
WP_011000673.1	pilus assembly protein	2	0.0338983
WP_011000675.1	PilW family protein	2	0.0338983
WP_011000676.1	hypothetical protein	2	0.0338983
WP_011000677.1	Tfp pilus assembly protein FimT/FimU	2	0.0338983
WP_011000678.1	type IV pilin protein	2	0.0338983
WP_011000699.1	DNA/RNA non-specific endonuclease	2	0.0338983
WP_011000700.1	nucleoside 2-deoxyribosyltransferase	2	0.0338983
WP_011000701.1	TauD/TfdA family dioxygenase	2	0.0338983
WP_011000702.1	NUDIX hydrolase	2	0.0338983
WP_011000735.1	ankyrin repeat domain-containing protein	2	0.0338983
WP_011000736.1	gamma-glutamylcyclotransferase	2	0.0338983
WP_011000738.1	FKBP-type peptidyl-prolyl cis-trans isomerase	2	0.0338983
WP_011000739.1	YaeQ family protein	2	0.0338983
WP_011000743.1	RNA-binding S4 domain-containing protein	2	0.0338983
WP_011000744.1	YceI family protein	2	0.0338983
WP_011000763.1	NUDIX domain-containing protein	2	0.0338983
WP_011000876.1	FAD-binding protein	2	0.0338983
WP_011000884.1	sorbosone dehydrogenase family protein	2	0.0338983
WP_011000904.1	DEAD/DEAH box helicase	2	0.0338983
WP_011000926.1	hypothetical protein	2	0.0338983
WP_011000927.1	ATP-binding cassette domain-containing protein	2	0.0338983
WP_011000994.1	HAD-IIIA family hydrolase	2	0.0338983
WP_011000995.1	Rieske (2Fe-2S) protein	2	0.0338983
WP_011000996.1	S49 family peptidase	2	0.0338983
WP_011000997.1	SAM-dependent methyltransferase	2	0.0338983
WP_011000999.1	YceD family protein	2	0.0338983
WP_011001028.1	FadR family transcriptional regulator	2	0.0338983
WP_011001030.1	MFS transporter	2	0.0338983
WP_011001034.1	porin	2	0.0338983
WP_011001039.1	nuclear transport factor 2 family protein	2	0.0338983
WP_011001045.1	AEC family transporter	2	0.0338983
WP_011001046.1	pyridoxal phosphate-dependent aminotransferase	2	0.0338983
WP_011001052.1	sarcosine oxidase subunit delta	2	0.0338983
WP_011001075.1	alpha/beta hydrolase	2	0.0338983
WP_011001130.1	MATE family efflux transporter	2	0.0338983
WP_011001131.1	glycosyltransferase family 39 protein	2	0.0338983
WP_011001139.1	PD-(D/E)XK nuclease family protein	2	0.0338983
WP_011001183.1	methyl-accepting chemotaxis protein	2	0.0338983
WP_011001191.1	sugar ABC transporter ATP-binding protein	2	0.0338983
WP_011001204.1	EI24 domain-containing protein	2	0.0338983
WP_011001216.1	sn-glycerol-3-phosphate import ATP-binding protein UgpC	2	0.0338983
WP_011001218.1	2-oxoglutarate dehydrogenase E1 component	2	0.0338983
WP_011001227.1	cbb3-type cytochrome oxidase subunit 3	2	0.0338983
WP_011001230.1	membrane protein	2	0.0338983
WP_011001231.1	hypothetical protein	2	0.0338983
WP_011001233.1	sulfite exporter TauE/SafE family protein	2	0.0338983
WP_011001235.1	pseudouridine synthase	2	0.0338983
WP_011001276.1	homoserine dehydrogenase	2	0.0338983
WP_011001277.1	threonine synthase	2	0.0338983
WP_011001279.1	molybdopterin molybdotransferase MoeA	2	0.0338983
WP_011001309.1	LysR family transcriptional regulator	2	0.0338983
WP_011001310.1	hypothetical protein	2	0.0338983
WP_011001311.1	haloacid dehalogenase type II	2	0.0338983
WP_011001338.1	class IV adenylate cyclase	2	0.0338983
WP_011001406.1	DUF1289 domain-containing protein	2	0.0338983
WP_011001414.1	VWA domain-containing protein	2	0.0338983
WP_011001454.1	hypothetical protein	2	0.0338983
WP_011001458.1	TraR/DksA family transcriptional regulator	2	0.0338983
WP_011001459.1	DUF1488 domain-containing protein	2	0.0338983
WP_011001511.1	electron transfer flavoprotein-ubiquinone oxidoreductase	2	0.0338983
WP_011001524.1	phenylalanine--tRNA ligase subunit beta	2	0.0338983
WP_011001530.1	amino acid permease	2	0.0338983
WP_011001531.1	thioredoxin family protein	2	0.0338983
WP_011001546.1	hypothetical protein	2	0.0338983
WP_011001547.1	phasin family protein	2	0.0338983
WP_011001548.1	histone deacetylase	2	0.0338983
WP_011001549.1	DMT family transporter	2	0.0338983
WP_011001550.1	nitroreductase	2	0.0338983
WP_011001552.1	IclR family transcriptional regulator	2	0.0338983
WP_011001651.1	trigger factor	2	0.0338983
WP_011001667.1	LysR family transcriptional regulator	2	0.0338983
WP_011001668.1	SDR family oxidoreductase	2	0.0338983
WP_011001670.1	ABC transporter permease	2	0.0338983
WP_011001675.1	porin	2	0.0338983
WP_011001701.1	SDR family oxidoreductase	2	0.0338983
WP_011001702.1	PaaI family thioesterase	2	0.0338983
WP_011001718.1	NRDE family protein	2	0.0338983
[truncated: 665 more rows]

## Sheet: I_GMI1000_mp
gene/protein id	description	recombination events	recombination events (normalized by 59 phyl I genomes)
WP_011004362.1	hemagglutinin repeat-containing protein	68	1.15254
WP_011003939.1	hybrid non-ribosomal peptide synthetase/type I polyketide synthase	49	0.830508
WP_011003508.1	hypothetical protein	42	0.711864
WP_043876940.1	sel1 repeat family protein	41	0.694915
WP_011003928.1	phospholipase D-like domain-containing protein	40	0.677966
WP_011003927.1	type VI secretion system tip protein VgrG	39	0.661017
WP_011003931.1	hypothetical protein	39	0.661017
WP_011003930.1	PAAR domain-containing protein	38	0.644068
WP_011004358.1	hypothetical protein	33	0.559322
WP_080511130.1	PoNi-like cognate immunity protein	33	0.559322
WP_157048860.1	non-ribosomal peptide synthetase	33	0.559322
WP_011003443.1	IS701-like element ISRso17 family transposase	32	0.542373
WP_029240544.1	hypothetical protein	31	0.525424
WP_011004354.1	hypothetical protein	30	0.508475
WP_011004789.1	hypothetical protein	29	0.491525
WP_080511129.1	hypothetical protein	28	0.474576
WP_011004030.1	hypothetical protein	27	0.457627
WP_011004223.1	hypothetical protein	27	0.457627
WP_011004788.1	hypothetical protein	27	0.457627
WP_011003420.1	type VI secretion system tip protein VgrG	25	0.423729
WP_011003422.1	DUF3274 domain-containing protein	25	0.423729
WP_011004056.1	glycoside hydrolase family 10 protein	25	0.423729
WP_011004382.1	collagen-like triple helix repeat-containing protein	25	0.423729
WP_011004466.1	Ig-like domain-containing protein	25	0.423729
WP_011004782.1	ShlB/FhaC/HecB family hemolysin secretion/activation protein	25	0.423729
WP_011004783.1	filamentous hemagglutinin N-terminal domain-containing protein	25	0.423729
WP_011004787.1	hypothetical protein	25	0.423729
WP_011004785.1	hypothetical protein	24	0.40678
WP_019719853.1	hypothetical protein	24	0.40678
WP_119918826.1	hypothetical protein	24	0.40678
WP_157048868.1	hypothetical protein	24	0.40678
WP_011003879.1	hypothetical protein	23	0.389831
WP_119918815.1	hypothetical protein	23	0.389831
WP_011003880.1	hypothetical protein	22	0.372881
WP_011003941.1	hypothetical protein	22	0.372881
WP_011003942.1	hypothetical protein	22	0.372881
WP_011004781.1	peptidyl-prolyl cis-trans isomerase	22	0.372881
WP_011003534.1	sensor histidine kinase	21	0.355932
WP_011003610.1	hypothetical protein	21	0.355932
WP_043876858.1	pilus assembly protein TadG-related protein	21	0.355932
WP_011003521.1	IS5 family transposase	20	0.338983
WP_011003944.1	1-aminocyclopropane-1-carboxylate deaminase	20	0.338983
WP_011004779.1	DUF2846 domain-containing protein	20	0.338983
WP_043876829.1	Lrp/AsnC family transcriptional regulator	20	0.338983
WP_011003616.1	hypothetical protein	19	0.322034
WP_011003901.1	S8 family serine peptidase	19	0.322034
WP_011004049.1	DUF4123 domain-containing protein	19	0.322034
WP_011004383.1	collagen-like triple helix repeat-containing protein	19	0.322034
WP_011004419.1	NUDIX domain-containing protein	19	0.322034
WP_011003945.1	enoyl-CoA hydratase/isomerase family protein	18	0.305085
WP_011004426.1	DUF6531 domain-containing protein	18	0.305085
WP_011003418.1	hypothetical protein	17	0.288136
WP_011003507.1	hypothetical protein	17	0.288136
WP_011003613.1	hypothetical protein	17	0.288136
WP_011003712.1	diguanylate cyclase	17	0.288136
WP_011003792.1	M20 family peptidase	17	0.288136
WP_011003851.1	ShlB/FhaC/HecB family hemolysin secretion/activation protein	17	0.288136
WP_011004101.1	hypothetical protein	17	0.288136
WP_011004352.1	hypothetical protein	17	0.288136
WP_011004370.1	DUF3613 domain-containing protein	17	0.288136
WP_011004864.1	transcriptional regulator	17	0.288136
WP_011004865.1	phosphoadenosine phosphosulfate reductase	17	0.288136
WP_028861933.1	LysR family transcriptional regulator	17	0.288136
WP_043876814.1	hypothetical protein	17	0.288136
WP_043876881.1	helix-turn-helix domain-containing protein	17	0.288136
WP_043876882.1	hypothetical protein	17	0.288136
WP_011003432.1	hypothetical protein	16	0.271186
WP_011003836.1	hypothetical protein	16	0.271186
WP_011003946.1	enoyl-CoA hydratase	16	0.271186
WP_011004048.1	type VI secretion system tip protein VgrG	16	0.271186
WP_011004425.1	IS5 family transposase	16	0.271186
WP_043876892.1	NEL domain-containing protein	16	0.271186
WP_080511116.1	DUF4303 domain-containing protein	16	0.271186
WP_119918810.1	suppressor of fused domain protein	16	0.271186
WP_157048864.1	hypothetical protein	16	0.271186
mmsB	3-hydroxyisobutyrate dehydrogenase	15	0.254237
WP_011003430.1	SulP family inorganic anion transporter	15	0.254237
WP_011003431.1	membrane protein	15	0.254237
WP_011003614.1	GNAT family N-acetyltransferase	15	0.254237
WP_011003640.1	GntR family transcriptional regulator	15	0.254237
WP_011003948.1	CoA-acylating methylmalonate-semialdehyde dehydrogenase	15	0.254237
WP_011003949.1	AMP-binding protein	15	0.254237
WP_011004363.1	toxin-activating lysine-acyltransferase	15	0.254237
WP_011004364.1	ShlB/FhaC/HecB family hemolysin secretion/activation protein	15	0.254237
WP_011004368.1	sigma-54-dependent Fis family transcriptional regulator	15	0.254237
WP_011004418.1	metalloregulator ArsR/SmtB family transcription factor	15	0.254237
WP_011004423.1	hypothetical protein	15	0.254237
WP_011004714.1	hypothetical protein	15	0.254237
WP_011004724.1	DUF1801 domain-containing protein	15	0.254237
WP_011004775.1	hypothetical protein	15	0.254237
WP_011004863.1	ParB/RepB/Spo0J family partition protein	15	0.254237
WP_020829928.1	tetratricopeptide repeat protein	15	0.254237
WP_043876789.1	hypothetical protein	15	0.254237
WP_043876802.1	hypothetical protein	15	0.254237
WP_043876830.1	GALA protein	15	0.254237
WP_043876867.1	TolC family protein	15	0.254237
WP_043876893.1	nuclear transport factor 2 family protein	15	0.254237
WP_086004994.1	aminotransferase class III-fold pyridoxal phosphate-dependent enzyme	15	0.254237
WP_119918827.1	hypothetical protein	15	0.254237
WP_155740444.1	hypothetical protein	15	0.254237
modA	molybdate ABC transporter substrate-binding protein	14	0.237288
otsA	alpha%2Calpha-trehalose-phosphate synthase (UDP-forming)	14	0.237288
WP_011003428.1	DUF3488 and DUF4129 domain-containing transglutaminase family protein	14	0.237288
WP_011003433.1	collagen-like triple helix repeat-containing protein	14	0.237288
WP_011003519.1	PAAR domain-containing protein	14	0.237288
WP_011003574.1	MarR family winged helix-turn-helix transcriptional regulator	14	0.237288
WP_011003713.1	hypothetical protein	14	0.237288
WP_011003714.1	BON domain-containing protein	14	0.237288
WP_011003791.1	DUF3005 domain-containing protein	14	0.237288
WP_011003900.1	hypothetical protein	14	0.237288
WP_011004145.1	AWR family protein	14	0.237288
WP_011004670.1	non-ribosomal peptide synthetase	14	0.237288
WP_011004774.1	HupE/UreJ family protein	14	0.237288
WP_019719387.1	MFS transporter	14	0.237288
WP_052286337.1	NAD(P)/FAD-dependent oxidoreductase	14	0.237288
WP_162014411.1	hypothetical protein	14	0.237288
prpR	propionate catabolism operon regulatory protein PrpR	13	0.220339
WP_011003429.1	carbonic anhydrase	13	0.220339
WP_011003435.1	hypothetical protein	13	0.220339
WP_011003518.1	acyl-CoA thioesterase	13	0.220339
WP_011003526.1	DUF2141 domain-containing protein	13	0.220339
WP_011003527.1	carotenoid oxygenase family protein	13	0.220339
WP_011003529.1	AMP nucleosidase	13	0.220339
WP_011003530.1	hypothetical protein	13	0.220339
WP_011003641.1	isocitrate/isopropylmalate dehydrogenase family protein	13	0.220339
WP_011003895.1	VOC family protein	13	0.220339
WP_011004017.1	porin	13	0.220339
WP_011004420.1	hypothetical protein	13	0.220339
WP_011004715.1	hypothetical protein	13	0.220339
WP_043876908.1	hypothetical protein	13	0.220339
WP_043876910.1	DUF2242 domain-containing protein	13	0.220339
WP_080511095.1	serine hydrolase	13	0.220339
WP_080511112.1	hypothetical protein	13	0.220339
acnD	Fe/S-dependent 2-methylisocitrate dehydratase AcnD	12	0.20339
WP_011003426.1	MoxR family ATPase	12	0.20339
WP_011003873.1	type III secretion system effector protein	12	0.20339
WP_011003934.1	RNA polymerase sigma factor	12	0.20339
WP_011003950.1	acyl-CoA dehydrogenase	12	0.20339
WP_011004202.1	hypothetical protein	12	0.20339
WP_011004274.1	hypothetical protein	12	0.20339
WP_011004317.1	methyl-accepting chemotaxis protein	12	0.20339
WP_011004372.1	type II secretion system F family protein	12	0.20339
WP_011004405.1	low specificity L-threonine aldolase	12	0.20339
WP_011004509.1	(dimethylallyl)adenosine tRNA methylthiotransferase	12	0.20339
WP_011004510.1	hypothetical protein	12	0.20339
WP_011004511.1	LLM class flavin-dependent oxidoreductase	12	0.20339
WP_011004716.1	transporter	12	0.20339
WP_011004725.1	hypothetical protein	12	0.20339
WP_011004861.1	altronate dehydratase family protein	12	0.20339
WP_011004862.1	LacI family DNA-binding transcriptional regulator	12	0.20339
WP_043876790.1	AAA family ATPase	12	0.20339
WP_043876857.1	DUF2968 domain-containing protein	12	0.20339
WP_043876876.1	type III effector protein	12	0.20339
WP_043876907.1	DUF58 domain-containing protein	12	0.20339
WP_080511100.1	hypothetical protein	12	0.20339
WP_119918804.1	S1/P1 nuclease	12	0.20339
ectB	diaminobutyrate--2-oxoglutarate transaminase	11	0.186441
pcp	pyroglutamyl-peptidase I	11	0.186441
prpF	2-methylaconitate cis-trans isomerase PrpF	11	0.186441
treY	malto-oligosyltrehalose synthase	11	0.186441
treZ	malto-oligosyltrehalose trehalohydrolase	11	0.186441
WP_011000175.1	IS5 family transposase	11	0.186441
WP_011003391.1	hypothetical protein	11	0.186441
WP_011003424.1	MFS transporter	11	0.186441
WP_011003425.1	TetR/AcrR family transcriptional regulator	11	0.186441
WP_011003514.1	disulfide bond formation protein B	11	0.186441
WP_011003517.1	type IV toxin-antitoxin system AbiEi family antitoxin domain-containing protein	11	0.186441
WP_011003524.1	phytanoyl-CoA dioxygenase family protein	11	0.186441
WP_011003617.1	3-oxoacyl-ACP reductase FabG	11	0.186441
WP_011003850.1	hypothetical protein	11	0.186441
WP_011003875.1	hypothetical protein	11	0.186441
WP_011003933.1	acyltransferase	11	0.186441
WP_011003936.1	cyclic peptide export ABC transporter	11	0.186441
WP_011003938.1	MbtH family protein	11	0.186441
WP_011004050.1	hypothetical protein	11	0.186441
WP_011004130.1	SMP-30/gluconolactonase/LRE family protein	11	0.186441
WP_011004131.1	glycoside hydrolase family 28 protein	11	0.186441
WP_011004211.1	GALA protein 1	11	0.186441
WP_011004213.1	VacJ family lipoprotein	11	0.186441
WP_011004224.1	ABC transporter substrate-binding protein	11	0.186441
WP_011004366.1	hypothetical protein	11	0.186441
WP_011004373.1	type II secretion system F family protein	11	0.186441
WP_011004402.1	multidrug efflux RND transporter permease subunit	11	0.186441
WP_011004403.1	efflux transporter outer membrane subunit	11	0.186441
WP_011004404.1	AraC family transcriptional regulator	11	0.186441
WP_011004860.1	MFS transporter	11	0.186441
WP_016725406.1	DUF5993 family protein	11	0.186441
WP_043876844.1	hypothetical protein	11	0.186441
WP_043876912.1	4'-phosphopantetheinyl transferase superfamily protein	11	0.186441
WP_043876937.1	hypothetical protein	11	0.186441
WP_043876957.1	YfiM family protein	11	0.186441
WP_080511090.1	RHS repeat protein	11	0.186441
WP_080511126.1	cytochrome-c peroxidase	11	0.186441
WP_139274299.1	hypothetical protein	11	0.186441
kdgD	5-dehydro-4-deoxyglucarate dehydratase	10	0.169492
ripAC	T3SS leucine-rich repeat effector RipAC/PopC	10	0.169492
tssI	type VI secretion system tip protein VgrG	10	0.169492
WP_011003390.1	hypothetical protein	10	0.169492
WP_011003416.1	hypothetical protein	10	0.169492
WP_011003417.1	TonB-dependent receptor	10	0.169492
WP_011003516.1	decarboxylase	10	0.169492
WP_011003533.1	flavin-dependent monooxygenase	10	0.169492
WP_011003535.1	LysR family transcriptional regulator	10	0.169492
WP_011003548.1	MFS transporter	10	0.169492
WP_011003724.1	MFS transporter	10	0.169492
WP_011003725.1	ParB N-terminal domain-containing protein	10	0.169492
WP_011003845.1	hypothetical protein	10	0.169492
WP_011003846.1	hypothetical protein	10	0.169492
WP_011003848.1	hypothetical protein	10	0.169492
WP_011003849.1	hypothetical protein	10	0.169492
WP_011003924.1	cobaltochelatase subunit CobN	10	0.169492
WP_011003935.1	YciI family protein	10	0.169492
WP_011003937.1	MBL fold metallo-hydrolase	10	0.169492
WP_011004018.1	FMN-binding protein	10	0.169492
WP_011004019.1	hypothetical protein	10	0.169492
WP_011004031.1	hypothetical protein	10	0.169492
WP_011004064.1	M15 family metallopeptidase	10	0.169492
WP_011004065.1	hypothetical protein	10	0.169492
WP_011004066.1	type VI secretion system tip protein VgrG	10	0.169492
WP_011004122.1	SMP-30/gluconolactonase/LRE family protein	10	0.169492
WP_011004132.1	MFS transporter	10	0.169492
WP_011004248.1	hypothetical protein	10	0.169492
WP_011004365.1	Gfo/Idh/MocA family oxidoreductase	10	0.169492
WP_011004417.1	arsenate reductase ArsC	10	0.169492
WP_011004468.1	type I secretion system permease/ATPase	10	0.169492
WP_011004512.1	hypothetical protein	10	0.169492
WP_011004513.1	alpha/beta hydrolase	10	0.169492
WP_011004514.1	VOC family protein	10	0.169492
WP_011004728.1	DUF3348 domain-containing protein	10	0.169492
WP_011004729.1	DUF802 domain-containing protein	10	0.169492
WP_011004851.1	hypothetical protein	10	0.169492
WP_020829618.1	GNAT family N-acetyltransferase	10	0.169492
WP_028854032.1	M20/M25/M40 family metallo-hydrolase	10	0.169492
WP_028854307.1	LysR family transcriptional regulator	10	0.169492
WP_028861544.1	site-specific DNA-methyltransferase	10	0.169492
WP_043876842.1	spermidine synthase	10	0.169492
WP_043876856.1	TonB-dependent siderophore receptor	10	0.169492
WP_043876891.1	hypothetical protein	10	0.169492
WP_119918788.1	DUF2384 domain-containing protein	10	0.169492
WP_157048874.1	YadA-like family protein	10	0.169492
ytfE	iron-sulfur cluster repair protein YtfE	10	0.169492
acpP	acyl carrier protein	9	0.152542
ggt	gamma-glutamyltransferase	9	0.152542
kbl	glycine C-acetyltransferase	9	0.152542
pip	prolyl aminopeptidase	9	0.152542
prpB	methylisocitrate lyase	9	0.152542
prpC	2-methylcitrate synthase	9	0.152542
sctL	type III secretion system stator protein SctL	9	0.152542
sctN	type III secretion system ATPase SctN	9	0.152542
sctP	type III secretion system protein SctP	9	0.152542
sctQ	type III secretion system cytoplasmic ring protein SctQ	9	0.152542
sctR	type III secretion system export apparatus subunit SctR	9	0.152542
sctS	type III secretion system export apparatus subunit SctS	9	0.152542
sctU	type III secretion system export apparatus subunit SctU	9	0.152542
sctV	type III secretion system export apparatus subunit SctV	9	0.152542
WP_011003400.1	GNAT family N-acetyltransferase	9	0.152542
WP_011003479.1	MATE family efflux transporter	9	0.152542
WP_011003505.1	sulfite exporter TauE/SafE family protein	9	0.152542
WP_011003509.1	beta-ketoacyl-ACP synthase III	9	0.152542
WP_011003525.1	hypothetical protein	9	0.152542
WP_011003547.1	amidohydrolase	9	0.152542
WP_011003572.1	PadR family transcriptional regulator	9	0.152542
WP_011003639.1	NTP transferase domain-containing protein	9	0.152542
WP_011003715.1	hypothetical protein	9	0.152542
WP_011003723.1	AI-2E family transporter	9	0.152542
WP_011003726.1	TonB-dependent siderophore receptor	9	0.152542
WP_011003892.1	hypothetical protein	9	0.152542
WP_011003896.1	chemotaxis protein	9	0.152542
WP_011003960.1	LysR family transcriptional regulator	9	0.152542
WP_011004155.1	hypothetical protein	9	0.152542
WP_011004156.1	hypothetical protein	9	0.152542
WP_011004173.1	protein PopB	9	0.152542
WP_011004199.1	site-specific integrase	9	0.152542
WP_011004201.1	GMC family oxidoreductase	9	0.152542
WP_011004225.1	amino acid ABC transporter ATP-binding protein	9	0.152542
WP_011004272.1	response regulator transcription factor	9	0.152542
WP_011004321.1	hypothetical protein	9	0.152542
WP_011004389.1	PAS domain-containing protein	9	0.152542
WP_011004398.1	Mut7-C ubiquitin/RNAse domain-containing protein	9	0.152542
WP_011004399.1	LysR family transcriptional regulator	9	0.152542
WP_011004400.1	alpha/beta hydrolase	9	0.152542
WP_011004401.1	efflux RND transporter periplasmic adaptor subunit	9	0.152542
WP_011004515.1	4-carboxy-4-hydroxy-2-oxoadipate aldolase/oxaloacetate decarboxylase	9	0.152542
WP_011004516.1	pyridoxal phosphate-dependent aminotransferase	9	0.152542
WP_011004613.1	methyl-accepting chemotaxis protein	9	0.152542
WP_011004713.1	ABC transporter permease	9	0.152542
WP_011004776.1	isopenicillin N synthase family oxygenase	9	0.152542
WP_011004855.1	metallophosphoesterase	9	0.152542
WP_020829882.1	DcrB-related protein	9	0.152542
WP_028854372.1	XRE family transcriptional regulator	9	0.152542
WP_043876801.1	chorismate mutase	9	0.152542
WP_043876861.1	aquaporin family protein	9	0.152542
WP_043876880.1	2-oxoglutarate dehydrogenase E1 component	9	0.152542
WP_152547528.1	hypothetical protein	9	0.152542
WP_157048857.1	hypothetical protein	9	0.152542
choW	choline ABC transporter permease subunit	8	0.135593
cls	cardiolipin synthase	8	0.135593
cysC	adenylyl-sulfate kinase	8	0.135593
fdhA	formaldehyde dehydrogenase%2C glutathione-independent	8	0.135593
garD	galactarate dehydratase	8	0.135593
glgX	glycogen debranching protein GlgX	8	0.135593
malQ	4-alpha-glucanotransferase	8	0.135593
pgaA	poly-beta-1%2C6 N-acetyl-D-glucosamine export porin PgaA	8	0.135593
popA	hypersensitive response elicitor PopA1	8	0.135593
purU	formyltetrahydrofolate deformylase	8	0.135593
pyk	pyruvate kinase	8	0.135593
sctC	type III secretion system outer membrane ring subunit SctC	8	0.135593
tagF	type VI secretion system-associated protein TagF	8	0.135593
tssM	type VI secretion system membrane subunit TssM	8	0.135593
WP_011003360.1	RidA family protein	8	0.135593
WP_011003364.1	L-serine ammonia-lyase	8	0.135593
WP_011003365.1	sarcosine oxidase subunit beta family protein	8	0.135593
WP_011003366.1	sarcosine oxidase subunit delta	8	0.135593
WP_011003367.1	2Fe-2S iron-sulfur cluster-binding protein	8	0.135593
WP_011003368.1	sarcosine oxidase subunit gamma	8	0.135593
WP_011003369.1	dihydroneopterin aldolase	8	0.135593
WP_011003370.1	porin	8	0.135593
WP_011003371.1	MFS transporter	8	0.135593
WP_011003373.1	GlxA family transcriptional regulator	8	0.135593
WP_011003374.1	serine hydroxymethyltransferase	8	0.135593
WP_011003375.1	dipeptidase	8	0.135593
WP_011003376.1	DUF5943 domain-containing protein	8	0.135593
WP_011003377.1	NADH:flavin oxidoreductase	8	0.135593
WP_011003378.1	(Fe-S)-binding protein	8	0.135593
WP_011003379.1	electron transfer flavoprotein subunit alpha/FixB family protein	8	0.135593
WP_011003380.1	electron transfer flavoprotein subunit beta/FixA family protein	8	0.135593
WP_011003381.1	aromatic ring-hydroxylating dioxygenase subunit alpha	8	0.135593
WP_011003382.1	hybrid-cluster NAD(P)-dependent oxidoreductase	8	0.135593
WP_011003383.1	glycine betaine ABC transporter substrate-binding protein	8	0.135593
WP_011003385.1	glycine betaine/L-proline ABC transporter ATP-binding protein	8	0.135593
WP_011003387.1	GlxA family transcriptional regulator	8	0.135593
WP_011003388.1	S-(hydroxymethyl)glutathione dehydrogenase/class III alcohol dehydrogenase	8	0.135593
WP_011003389.1	FdhF/YdeP family oxidoreductase	8	0.135593
WP_011003410.1	hypothetical protein	8	0.135593
WP_011003411.1	HEAT repeat domain-containing protein	8	0.135593
WP_011003414.1	ankyrin repeat domain-containing protein	8	0.135593
WP_011003475.1	hypothetical protein	8	0.135593
WP_011003532.1	FAD-binding oxidoreductase	8	0.135593
WP_011003719.1	hypothetical protein	8	0.135593
WP_011003999.1	DUF2783 domain-containing protein	8	0.135593
WP_011004000.1	FAD-dependent oxidoreductase	8	0.135593
WP_011004001.1	MBL fold metallo-hydrolase	8	0.135593
WP_011004032.1	hypothetical protein	8	0.135593
WP_011004062.1	hypothetical protein	8	0.135593
WP_011004063.1	PAAR domain-containing protein	8	0.135593
WP_011004119.1	EamA family transporter	8	0.135593
WP_011004120.1	AvrPphF family type III effector	8	0.135593
WP_011004125.1	aldehyde dehydrogenase (NADP(+))	8	0.135593
WP_011004127.1	glucarate dehydratase	8	0.135593
WP_011004129.1	NAD(P)-dependent oxidoreductase	8	0.135593
WP_011004153.1	hypothetical protein	8	0.135593
WP_011004154.1	hypothetical protein	8	0.135593
WP_011004175.1	TonB-dependent receptor	8	0.135593
WP_011004181.1	DNA translocase FtsK 4TM domain-containing protein	8	0.135593
WP_011004215.1	helix-turn-helix domain-containing protein	8	0.135593
WP_011004318.1	hypothetical protein	8	0.135593
WP_011004320.1	metal-dependent hydrolase	8	0.135593
WP_011004381.1	Flp family type IVb pilin	8	0.135593
WP_011004406.1	hypothetical protein	8	0.135593
WP_011004407.1	DUF2000 family protein	8	0.135593
WP_011004408.1	helix-turn-helix transcriptional regulator	8	0.135593
WP_011004500.1	DUF2239 family protein	8	0.135593
WP_011004517.1	RraA family protein	8	0.135593
WP_011004519.1	LysR family transcriptional regulator	8	0.135593
WP_011004615.1	acyltransferase	8	0.135593
WP_011004624.1	hypothetical protein	8	0.135593
WP_011004636.1	glycine zipper 2TM domain-containing protein	8	0.135593
WP_011004673.1	lysine N(6)-hydroxylase/L-ornithine N(5)-oxygenase family protein	8	0.135593
WP_011004717.1	tyrosine-protein phosphatase	8	0.135593
WP_011004721.1	aldo/keto reductase	8	0.135593
WP_011004797.1	hypothetical protein	8	0.135593
WP_011004867.1	response regulator transcription factor	8	0.135593
WP_019719793.1	peptide chain release factor 3	8	0.135593
WP_028854525.1	RraA family protein	8	0.135593
WP_028861729.1	hypothetical protein	8	0.135593
WP_038938495.1	helix-turn-helix transcriptional regulator	8	0.135593
WP_038962359.1	glycerate kinase	8	0.135593
WP_043876783.1	hypothetical protein	8	0.135593
WP_043876800.1	FimV family protein	8	0.135593
WP_043876813.1	flagellar hook-length control protein FliK	8	0.135593
WP_043876855.1	PLP-dependent aminotransferase family protein	8	0.135593
WP_052286333.1	amidohydrolase family protein	8	0.135593
WP_103025904.1	hypothetical protein	8	0.135593
WP_118872672.1	YncE family protein	8	0.135593
WP_119918814.1	hypothetical protein	8	0.135593
WP_119918828.1	NEL domain-containing protein	8	0.135593
WP_119918829.1	hypothetical protein	8	0.135593
WP_155740419.1	hypothetical protein	8	0.135593
WP_157048854.1	hypothetical protein	8	0.135593
WP_157048858.1	hypothetical protein	8	0.135593
xerC	site-specific tyrosine recombinase XerC	8	0.135593
ahpC	peroxiredoxin	7	0.118644
fliI	flagellar protein export ATPase FliI	7	0.118644
fliJ	flagellar export protein FliJ	7	0.118644
galE	UDP-glucose 4-epimerase GalE	7	0.118644
glgB	1%2C4-alpha-glucan branching protein GlgB	7	0.118644
glnA	type I glutamate--ammonia ligase	7	0.118644
hpaI	4-hydroxy-2-oxoheptanedioate aldolase	7	0.118644
hrpB	transcriptional regulator HrpB	7	0.118644
mobB	molybdopterin-guanine dinucleotide biosynthesis protein B	7	0.118644
nac	nitrogen assimilation transcriptional regulator NAC	7	0.118644
pgaB	poly-beta-1%2C6-N-acetyl-D-glucosamine N-deacetylase PgaB	7	0.118644
pgaC	poly-beta-1%2C6 N-acetyl-D-glucosamine synthase	7	0.118644
prfH	peptide chain release factor H	7	0.118644
sctJ	type III secretion inner membrane ring lipoprotein SctJ	7	0.118644
sctT	type III secretion system export apparatus subunit SctT	7	0.118644
treS	maltose alpha-D-glucosyltransferase	7	0.118644
tssA	type VI secretion system protein TssA	7	0.118644
wecB	UDP-N-acetylglucosamine 2-epimerase (non-hydrolyzing)	7	0.118644
WP_011003345.1	YbhB/YbcL family Raf kinase inhibitor-like protein	7	0.118644
WP_011003394.1	metabolite/H+ symporter	7	0.118644
WP_011003480.1	MbtH family protein	7	0.118644
WP_011003482.1	sulfotransferase	7	0.118644
WP_011003543.1	benzaldehyde dehydrogenase	7	0.118644
WP_011003571.1	siderophore-interacting protein	7	0.118644
WP_011003716.1	phosphatase PAP2 family protein	7	0.118644
WP_011003722.1	DUF1345 domain-containing protein	7	0.118644
WP_011003812.1	bacteriophage N4 adsorption protein A	7	0.118644
WP_011003871.1	site-specific DNA-methyltransferase	7	0.118644
WP_011003872.1	site-specific DNA-methyltransferase	7	0.118644
WP_011003897.1	TetR/AcrR family transcriptional regulator	7	0.118644
WP_011003995.1	SDR family oxidoreductase	7	0.118644
WP_011003996.1	pyridoxal phosphate-dependent aminotransferase	7	0.118644
WP_011003998.1	RNA ligase RtcB family protein	7	0.118644
WP_011004012.1	D-amino-acid transaminase	7	0.118644
WP_011004014.1	hypothetical protein	7	0.118644
WP_011004034.1	hypothetical protein	7	0.118644
WP_011004035.1	hypothetical protein	7	0.118644
WP_011004059.1	OmpA family protein	7	0.118644
WP_011004083.1	hypothetical protein	7	0.118644
WP_011004084.1	3-oxoacyl-ACP synthase III family protein	7	0.118644
WP_011004100.1	anion transporter	7	0.118644
WP_011004133.1	bifunctional nicotinamide-nucleotide adenylyltransferase/Nudix hydroxylase	7	0.118644
WP_011004152.1	hypothetical protein	7	0.118644
WP_011004162.1	HrpB1 family type III secretion system apparatus protein	7	0.118644
WP_011004163.1	type III secretion protein HrpB2	7	0.118644
WP_011004165.1	type III secretion protein HrpB4	7	0.118644
WP_011004168.1	type III secretion protein HrpB7	7	0.118644
WP_011004204.1	DUF4437 domain-containing protein	7	0.118644
WP_011004219.1	TolC family protein	7	0.118644
WP_011004230.1	biotin carboxyl carrier protein of acetyl-COA carboxylase	7	0.118644
WP_011004255.1	ribonucleoside triphosphate reductase	7	0.118644
WP_011004264.1	NarK/NasA family nitrate transporter	7	0.118644
WP_011004265.1	NarK family nitrate/nitrite MFS transporter	7	0.118644
WP_011004266.1	nitrate reductase subunit alpha	7	0.118644
WP_011004384.1	ShlB/FhaC/HecB family hemolysin secretion/activation protein	7	0.118644
WP_011004397.1	alpha/beta hydrolase	7	0.118644
WP_011004412.1	SDR family NAD(P)-dependent oxidoreductase	7	0.118644
WP_011004429.1	amino acid ABC transporter substrate-binding protein	7	0.118644
WP_011004471.1	amino acid deaminase	7	0.118644
WP_011004496.1	entericidin A/B family lipoprotein	7	0.118644
WP_011004499.1	MATE family efflux transporter	7	0.118644
WP_011004508.1	PAS domain-containing methyl-accepting chemotaxis protein	7	0.118644
WP_011004633.1	sulfonate ABC transporter substrate-binding protein	7	0.118644
WP_011004698.1	LysR family transcriptional regulator	7	0.118644
WP_011004706.1	efflux RND transporter permease subunit	7	0.118644
WP_011004712.1	ABC transporter ATP-binding protein	7	0.118644
WP_011004795.1	hypothetical protein	7	0.118644
WP_011004858.1	tartrate dehydrogenase	7	0.118644
WP_011004868.1	hybrid sensor histidine kinase/response regulator	7	0.118644
WP_016722259.1	hypothetical protein	7	0.118644
WP_016724856.1	hypothetical protein	7	0.118644
WP_016727495.1	nitrate/nitrite sensor histidine kinase	7	0.118644
WP_028854026.1	glucan biosynthesis protein	7	0.118644
WP_028861956.1	multicopper oxidase family protein	7	0.118644
WP_028861999.1	hypothetical protein	7	0.118644
WP_043876781.1	carbohydrate porin	7	0.118644
WP_043876805.1	TonB-dependent hemoglobin/transferrin/lactoferrin family receptor	7	0.118644
WP_043876817.1	RNA polymerase sigma factor	7	0.118644
WP_043876845.1	hypothetical protein	7	0.118644
WP_043876888.1	hypothetical protein	7	0.118644
WP_043876947.1	hypothetical protein	7	0.118644
WP_043876969.1	methyl-accepting chemotaxis protein	7	0.118644
WP_080511103.1	glycoside hydrolase family 6 protein	7	0.118644
WP_080511107.1	hypothetical protein	7	0.118644
WP_103026012.1	fatty acid desaturase	7	0.118644
WP_119918773.1	lactonase family protein	7	0.118644
WP_119918809.1	MaoC family dehydratase	7	0.118644
WP_135006091.1	hypothetical protein	7	0.118644
WP_152551861.1	hypothetical protein	7	0.118644
WP_155740434.1	hypothetical protein	7	0.118644
WP_173362006.1	TonB-dependent receptor	7	0.118644
accC	acetyl-CoA carboxylase biotin carboxylase subunit	6	0.101695
ahpF	alkyl hydroperoxide reductase subunit F	6	0.101695
cbiD	cobalt-precorrin-5B (C(1))-methyltransferase CbiD	6	0.101695
fliH	flagellar assembly protein FliH	6	0.101695
fusA	elongation factor G	6	0.101695
glgA	glycogen synthase GlgA	6	0.101695
nirB	nitrite reductase large subunit NirB	6	0.101695
ptsP	phosphoenolpyruvate--protein phosphotransferase	6	0.101695
pxpB	5-oxoprolinase subunit PxpB	6	0.101695
WP_011001433.1	IS4-like element ISRso13 family transposase	6	0.101695
WP_011002488.1	ISL3-like element ISRso15 family transposase	6	0.101695
WP_011003343.1	hypothetical protein	6	0.101695
WP_011003451.1	membrane protein	6	0.101695
WP_011003452.1	NADH:flavin oxidoreductase/NADH oxidase family protein	6	0.101695
WP_011003453.1	MerR family transcriptional regulator	6	0.101695
WP_011003477.1	glycoside hydrolase family 5 protein	6	0.101695
WP_011003483.1	hypothetical protein	6	0.101695
WP_011003536.1	aromatic ring-hydroxylating dioxygenase subunit alpha	6	0.101695
WP_011003537.1	PDR/VanB family oxidoreductase	6	0.101695
WP_011003545.1	transporter	6	0.101695
WP_011003546.1	alpha/beta hydrolase	6	0.101695
WP_011003555.1	DUF3416 domain-containing protein	6	0.101695
WP_011003570.1	hypothetical protein	6	0.101695
WP_011003583.1	TIGR02679 family protein	6	0.101695
WP_011003599.1	response regulator transcription factor	6	0.101695
WP_011003615.1	methyl-accepting chemotaxis protein	6	0.101695
WP_011003619.1	nitronate monooxygenase family protein	6	0.101695
WP_011003635.1	hypothetical protein	6	0.101695
WP_011003717.1	hypothetical protein	6	0.101695
WP_011003718.1	hypothetical protein	6	0.101695
WP_011003735.1	aldolase	6	0.101695
WP_011003736.1	type III PLP-dependent enzyme	6	0.101695
WP_011003811.1	glycosyl transferase family protein	6	0.101695
WP_011003831.1	TolC family protein	6	0.101695
WP_011003898.1	nuclear transport factor 2 family protein	6	0.101695
WP_011003899.1	VOC family protein	6	0.101695
WP_011003921.1	precorrin-8X methylmutase	6	0.101695
WP_011003926.1	HoxN/HupN/NixA family nickel/cobalt transporter	6	0.101695
WP_011003969.1	crotonase/enoyl-CoA hydratase family protein	6	0.101695
WP_011004054.1	hypothetical protein	6	0.101695
WP_011004071.1	hypothetical protein	6	0.101695
WP_011004085.1	fatty acyl-AMP ligase	6	0.101695
WP_011004126.1	MFS transporter	6	0.101695
WP_011004134.1	nicotinate phosphoribosyltransferase	6	0.101695
WP_011004135.1	hypothetical protein	6	0.101695
WP_011004140.1	leucine-rich repeat domain-containing protein	6	0.101695
WP_011004141.1	helix-turn-helix transcriptional regulator	6	0.101695
WP_011004148.1	FecR family protein	6	0.101695
WP_011004176.1	hypothetical protein	6	0.101695
WP_011004216.1	hypothetical protein	6	0.101695
WP_011004217.1	hypothetical protein	6	0.101695
WP_011004226.1	amino acid ABC transporter permease	6	0.101695
WP_011004227.1	amino acid ABC transporter permease	6	0.101695
WP_011004228.1	SDR family oxidoreductase	6	0.101695
WP_011004229.1	5-oxoprolinase subunit PxpA	6	0.101695
WP_011004231.1	biotin-dependent carboxyltransferase family protein	6	0.101695
WP_011004323.1	H-NS histone family protein	6	0.101695
WP_011004337.1	OFA family MFS transporter	6	0.101695
WP_011004338.1	FdhF/YdeP family oxidoreductase	6	0.101695
WP_011004347.1	acetoacetate decarboxylase	6	0.101695
WP_011004348.1	3-hydroxybutyrate dehydrogenase	6	0.101695
WP_011004350.1	oxidoreductase	6	0.101695
WP_011004388.1	methyl-accepting chemotaxis protein	6	0.101695
WP_011004396.1	organic hydroperoxide resistance protein	6	0.101695
WP_011004410.1	TetR/AcrR family transcriptional regulator	6	0.101695
WP_011004411.1	MBL fold metallo-hydrolase	6	0.101695
WP_011004465.1	response regulator	6	0.101695
WP_011004472.1	MurR/RpiR family transcriptional regulator	6	0.101695
WP_011004473.1	amidohydrolase family protein	6	0.101695
WP_011004503.1	nitrate reductase	6	0.101695
WP_011004529.1	SGNH/GDSL hydrolase family protein	6	0.101695
WP_011004562.1	carbohydrate kinase	6	0.101695
WP_011004616.1	FAD:protein FMN transferase	6	0.101695
WP_011004632.1	hypothetical protein	6	0.101695
WP_011004707.1	amidohydrolase	6	0.101695
WP_011004718.1	helix-turn-helix transcriptional regulator	6	0.101695
WP_011004719.1	LysR family transcriptional regulator	6	0.101695
WP_011004720.1	carboxymuconolactone decarboxylase family protein	6	0.101695
WP_011004730.1	OmpA family protein	6	0.101695
WP_011004793.1	hypothetical protein	6	0.101695
WP_011004794.1	DUF1993 family protein	6	0.101695
WP_011004854.1	DUF6508 domain-containing protein	6	0.101695
WP_011004857.1	NAD-dependent succinate-semialdehyde dehydrogenase	6	0.101695
WP_011004921.1	hypothetical protein	6	0.101695
WP_019719216.1	DUF3757 domain-containing protein	6	0.101695
WP_043876793.1	putative acyl-CoA thioester hydrolase	6	0.101695
WP_043876799.1	hypothetical protein	6	0.101695
WP_043876811.1	ABATE domain-containing protein	6	0.101695
WP_043876816.1	hypothetical protein	6	0.101695
WP_043876843.1	hypothetical protein	6	0.101695
WP_043876886.1	ShlB/FhaC/HecB family hemolysin secretion/activation protein	6	0.101695
WP_043876889.1	efflux RND transporter periplasmic adaptor subunit	6	0.101695
WP_080511113.1	LLM class oxidoreductase	6	0.101695
WP_157048863.1	hypothetical protein	6	0.101695
WP_157048873.1	filamentous hemagglutinin N-terminal domain-containing protein	6	0.101695
acnB	bifunctional aconitate hydratase 2/2-methylisocitrate dehydratase	5	0.0847458
aroQ	type II 3-dehydroquinate dehydratase	5	0.0847458
bluB	5%2C6-dimethylbenzimidazole synthase	5	0.0847458
cfa	cyclopropane fatty acyl phospholipid synthase	5	0.0847458
cobI	precorrin-2 C(20)-methyltransferase	5	0.0847458
cobM	precorrin-4 C(11)-methyltransferase	5	0.0847458
cobO	cob(I)yrinic acid a%2Cc-diamide adenosyltransferase	5	0.0847458
fdhD	formate dehydrogenase accessory sulfurtransferase FdhD	5	0.0847458
flhA	flagellar biosynthesis protein FlhA	5	0.0847458
flhB	flagellar type III secretion system protein FlhB	5	0.0847458
flhF	flagellar biosynthesis protein FlhF	5	0.0847458
fliF	flagellar M-ring protein FliF	5	0.0847458
fliG	flagellar motor switch protein FliG	5	0.0847458
fliS	flagellar export chaperone FliS	5	0.0847458
icmH	type IVB secretion system protein IcmH/DotU	5	0.0847458
mprF	bifunctional lysylphosphatidylglycerol flippase/synthetase MprF	5	0.0847458
narI	respiratory nitrate reductase subunit gamma	5	0.0847458
paaC	phenylacetate-CoA oxygenase subunit PaaC	5	0.0847458
paaJ	phenylacetate-CoA oxygenase subunit PaaJ	5	0.0847458
paaK	phenylacetate-CoA oxygenase/reductase subunit PaaK	5	0.0847458
sbnA	2%2C3-diaminopropionate biosynthesis protein SbnA	5	0.0847458
treA	alpha%2Calpha-trehalase TreA	5	0.0847458
waaC	lipopolysaccharide heptosyltransferase I	5	0.0847458
WP_011000796.1	IS5-like element ISRso9 family transposase	5	0.0847458
WP_011003344.1	spherulation-specific family 4 protein	5	0.0847458
WP_011003359.1	acyl-CoA thioesterase	5	0.0847458
WP_011003484.1	hypothetical protein	5	0.0847458
WP_011003486.1	hypothetical protein	5	0.0847458
WP_011003487.1	hypothetical protein	5	0.0847458
WP_011003488.1	cysteine desulfurase	5	0.0847458
WP_011003489.1	class I SAM-dependent methyltransferase	5	0.0847458
WP_011003490.1	type VI secretion system tip protein VgrG	5	0.0847458
WP_011003491.1	DUF4123 domain-containing protein	5	0.0847458
WP_011003500.1	GntR family transcriptional regulator	5	0.0847458
WP_011003539.1	p-hydroxycinnamoyl CoA hydratase/lyase	5	0.0847458
WP_011003540.1	aldehyde dehydrogenase	5	0.0847458
WP_011003541.1	feruloyl-CoA synthase	5	0.0847458
WP_011003544.1	coniferyl-alcohol dehydrogenase	5	0.0847458
WP_011003580.1	hypothetical protein	5	0.0847458
WP_011003581.1	nucleotidyl transferase AbiEii/AbiGii toxin family protein	5	0.0847458
WP_011003584.1	TIGR02680 family protein	5	0.0847458
WP_011003585.1	TIGR02678 family protein	5	0.0847458
WP_011003586.1	TIGR02677 family protein	5	0.0847458
WP_011003590.1	cysteine synthase A	5	0.0847458
WP_011003620.1	LysR family transcriptional regulator	5	0.0847458
WP_011003624.1	multidrug efflux RND transporter permease subunit	5	0.0847458
WP_011003628.1	nitronate monooxygenase family protein	5	0.0847458
WP_011003629.1	nuclear transport factor 2 family protein	5	0.0847458
WP_011003630.1	universal stress protein	5	0.0847458
WP_011003631.1	cation-translocating P-type ATPase	5	0.0847458
WP_011003636.1	(2Fe-2S)-binding protein	5	0.0847458
WP_011003637.1	xanthine dehydrogenase family protein molybdopterin-binding subunit	5	0.0847458
WP_011003638.1	organic hydroperoxide resistance protein	5	0.0847458
WP_011003674.1	MMPL family transporter	5	0.0847458
WP_011003675.1	outer membrane lipoprotein carrier protein LolA	5	0.0847458
WP_011003676.1	acyl-CoA thioesterase	5	0.0847458
WP_011003697.1	flagellar protein FliT	5	0.0847458
WP_011003698.1	MarR family winged helix-turn-helix transcriptional regulator	5	0.0847458
WP_011003699.1	glycosyltransferase family 2 protein	5	0.0847458
WP_011003700.1	mannosyltransferase	5	0.0847458
WP_011003710.1	GGDEF domain-containing protein	5	0.0847458
WP_011003731.1	siderophore biosynthesis protein	5	0.0847458
WP_011003733.1	IucA/IucC family siderophore biosynthesis protein	5	0.0847458
WP_011003734.1	IucA/IucC family siderophore biosynthesis protein	5	0.0847458
WP_011003827.1	HAMP domain-containing protein	5	0.0847458
WP_011003828.1	NAD(P)-dependent oxidoreductase	5	0.0847458
WP_011003855.1	chromate resistance protein	5	0.0847458
WP_011003889.1	hypothetical protein	5	0.0847458
WP_011003915.1	GTP-binding protein	5	0.0847458
WP_011003962.1	MarR family transcriptional regulator	5	0.0847458
WP_011003963.1	magnesium and cobalt transport protein CorA	5	0.0847458
WP_011003964.1	DNA-3-methyladenine glycosylase I	5	0.0847458
WP_011003966.1	Rossmann-like and DUF2520 domain-containing protein	5	0.0847458
WP_011004086.1	carbamoyltransferase	5	0.0847458
WP_011004111.1	EAL domain-containing protein	5	0.0847458
WP_011004117.1	efflux RND transporter periplasmic adaptor subunit	5	0.0847458
WP_011004136.1	hypothetical protein	5	0.0847458
WP_011004138.1	methyl-accepting chemotaxis protein	5	0.0847458
WP_011004142.1	SDR family oxidoreductase	5	0.0847458
WP_011004146.1	hypothetical protein	5	0.0847458
WP_011004147.1	sigma-70 family RNA polymerase sigma factor	5	0.0847458
WP_011004197.1	hypothetical protein	5	0.0847458
WP_011004218.1	hypothetical protein	5	0.0847458
WP_011004220.1	efflux RND transporter periplasmic adaptor subunit	5	0.0847458
WP_011004234.1	acetyl-CoA carboxylase biotin carboxyl carrier protein subunit	5	0.0847458
WP_011004236.1	aspartate transaminase	5	0.0847458
WP_011004261.1	U32 family peptidase	5	0.0847458
WP_011004262.1	U32 family peptidase	5	0.0847458
WP_011004276.1	thiamine phosphate synthase	5	0.0847458
WP_011004322.1	putative zinc-binding metallopeptidase	5	0.0847458
WP_011004324.1	DUF2282 domain-containing protein	5	0.0847458
WP_011004339.1	MarR family winged helix-turn-helix transcriptional regulator	5	0.0847458
WP_011004341.1	EAL domain-containing protein	5	0.0847458
WP_011004345.1	aspartate aminotransferase family protein	5	0.0847458
WP_011004413.1	NAD(P)-dependent alcohol dehydrogenase	5	0.0847458
WP_011004414.1	hypothetical protein	5	0.0847458
WP_011004415.1	LysR family transcriptional regulator	5	0.0847458
WP_011004470.1	sugar kinase	5	0.0847458
WP_011004530.1	RidA family protein	5	0.0847458
WP_011004549.1	LysR family transcriptional regulator	5	0.0847458
WP_011004550.1	sulfite exporter TauE/SafE family protein	5	0.0847458
WP_011004551.1	hypothetical protein	5	0.0847458
WP_011004617.1	c-type cytochrome	5	0.0847458
WP_011004645.1	TetR family transcriptional regulator	5	0.0847458
WP_011004646.1	MFS transporter	5	0.0847458
WP_011004648.1	shikimate dehydrogenase	5	0.0847458
WP_011004677.1	alpha/beta hydrolase	5	0.0847458
WP_011004679.1	FAD-binding oxidoreductase	5	0.0847458
WP_011004690.1	response regulator transcription factor	5	0.0847458
WP_011004691.1	SgcJ/EcaC family oxidoreductase	5	0.0847458
WP_011004710.1	TolC family protein	5	0.0847458
WP_011004731.1	DUF2894 domain-containing protein	5	0.0847458
WP_011004767.1	hypothetical protein	5	0.0847458
WP_011004768.1	virulence factor family protein	5	0.0847458
WP_011004773.1	DUF3500 domain-containing protein	5	0.0847458
WP_011004798.1	DegQ family serine endoprotease	5	0.0847458
WP_011004799.1	two-component sensor histidine kinase	5	0.0847458
WP_011004829.1	cystathionine gamma-synthase family protein	5	0.0847458
WP_011004836.1	FAD-binding oxidoreductase	5	0.0847458
WP_011004837.1	aldehyde dehydrogenase family protein	5	0.0847458
WP_016723167.1	lytic transglycosylase domain-containing protein	5	0.0847458
WP_019719593.1	patatin-like phospholipase family protein	5	0.0847458
WP_028854187.1	TetR family transcriptional regulator	5	0.0847458
WP_028861840.1	GGDEF domain-containing protein	5	0.0847458
WP_043876832.1	IclR family transcriptional regulator	5	0.0847458
WP_043876838.1	hypothetical protein	5	0.0847458
WP_043876846.1	Gfo/Idh/MocA family oxidoreductase	5	0.0847458
WP_043876860.1	helix-turn-helix transcriptional regulator	5	0.0847458
WP_043876868.1	HlyD family efflux transporter periplasmic adaptor subunit	5	0.0847458
WP_043876883.1	ABC transporter substrate-binding protein	5	0.0847458
WP_043876885.1	HAMP domain-containing histidine kinase	5	0.0847458
WP_043876897.1	hypothetical protein	5	0.0847458
WP_043876942.1	CynX/NimT family MFS transporter	5	0.0847458
WP_043876954.1	hypothetical protein	5	0.0847458
WP_043876974.1	AraC family transcriptional regulator	5	0.0847458
WP_086004988.1	cobyrinate a%2Cc-diamide synthase	5	0.0847458
WP_086004990.1	exo-alpha-sialidase	5	0.0847458
WP_086004999.1	gamma-glutamylcyclotransferase	5	0.0847458
WP_119918816.1	hypothetical protein	5	0.0847458
acnA	aconitate hydratase AcnA	4	0.0677966
cobJ	precorrin-3B C(17)-methyltransferase	4	0.0677966
fur	ferric iron uptake transcriptional regulator	4	0.0677966
hppD	4-hydroxyphenylpyruvate dioxygenase	4	0.0677966
imuA	translesion DNA synthesis-associated protein ImuA	4	0.0677966
leuA	2-isopropylmalate synthase	4	0.0677966
mqo	malate dehydrogenase (quinone)	4	0.0677966
narH	nitrate reductase subunit beta	4	0.0677966
narJ	nitrate reductase molybdenum cofactor assembly chaperone	4	0.0677966
paaA	1%2C2-phenylacetyl-CoA epoxidase subunit A	4	0.0677966
paaB	1%2C2-phenylacetyl-CoA epoxidase subunit B	4	0.0677966
pgl	6-phosphogluconolactonase	4	0.0677966
pilV	type IV pilus modification protein PilV	4	0.0677966
rcnA	nickel/cobalt efflux transporter RcnA	4	0.0677966
ribB	3%2C4-dihydroxy-2-butanone-4-phosphate synthase	4	0.0677966
sbnB	2%2C3-diaminopropionate biosynthesis protein SbnB	4	0.0677966
speD	adenosylmethionine decarboxylase	4	0.0677966
tssK	type VI secretion system baseplate subunit TssK	4	0.0677966
WP_011000070.1	IS630-like element ISRso5 family transposase	4	0.0677966
WP_011001782.1	hypothetical protein	4	0.0677966
WP_011001783.1	hypothetical protein	4	0.0677966
WP_011001784.1	tyrosine-type recombinase/integrase	4	0.0677966
WP_011001785.1	tyrosine-type recombinase/integrase	4	0.0677966
WP_011003326.1	DNA-binding protein	4	0.0677966
WP_011003348.1	Nramp family divalent metal transporter	4	0.0677966
WP_011003358.1	AMP-binding protein	4	0.0677966
WP_011003396.1	type II toxin-antitoxin system RelE/ParE family toxin	4	0.0677966
WP_011003397.1	MFS transporter	4	0.0677966
WP_011003446.1	AAA family ATPase	4	0.0677966
WP_011003448.1	GGDEF domain-containing protein	4	0.0677966
WP_011003450.1	FUSC family protein	4	0.0677966
WP_011003455.1	GNAT family N-acetyltransferase	4	0.0677966
WP_011003456.1	type II secretion system GspH family protein	4	0.0677966
WP_011003457.1	type II secretion system GspH family protein	4	0.0677966
WP_011003458.1	type II secretion system GspH family protein	4	0.0677966
WP_011003459.1	type IV pilus secretin PilQ	4	0.0677966
WP_011003492.1	DUF2235 domain-containing protein	4	0.0677966
WP_011003493.1	hypothetical protein	4	0.0677966
WP_011003495.1	DUF4259 domain-containing protein	4	0.0677966
WP_011003496.1	SRPBCC domain-containing protein	4	0.0677966
WP_011003503.1	hypothetical protein	4	0.0677966
WP_011003538.1	MarR family transcriptional regulator	4	0.0677966
WP_011003542.1	sigma-54-dependent Fis family transcriptional regulator	4	0.0677966
WP_011003589.1	chitinase	4	0.0677966
WP_011003593.1	TolB family protein	4	0.0677966
WP_011003677.1	histidine ammonia-lyase	4	0.0677966
WP_011003679.1	AMP-binding protein	4	0.0677966
WP_011003680.1	membrane protein	4	0.0677966
WP_011003681.1	acyl carrier protein	4	0.0677966
WP_011003682.1	phosphopantetheine-binding protein	4	0.0677966
WP_011003732.1	MFS transporter	4	0.0677966
WP_011003830.1	hypothetical protein	4	0.0677966
WP_011003854.1	metal/formaldehyde-sensitive transcriptional repressor	4	0.0677966
WP_011003856.1	chromate transporter	4	0.0677966
WP_011003870.1	hypothetical protein	4	0.0677966
WP_011003885.1	DUF2147 domain-containing protein	4	0.0677966
WP_011003890.1	hypothetical protein	4	0.0677966
WP_011003907.1	hypothetical protein	4	0.0677966
WP_011003909.1	MFS transporter	4	0.0677966
WP_011003910.1	DUF2784 domain-containing protein	4	0.0677966
WP_011003917.1	cobalamin biosynthesis protein	4	0.0677966
WP_011003923.1	putative cobaltochelatase	4	0.0677966
WP_011003967.1	efflux transporter outer membrane subunit	4	0.0677966
WP_011003992.1	tryptophan 2%2C3-dioxygenase	4	0.0677966
WP_011003993.1	hypothetical protein	4	0.0677966
WP_011004004.1	ATP-binding cassette domain-containing protein	4	0.0677966
WP_011004005.1	ABC transporter ATP-binding protein	4	0.0677966
WP_011004011.1	GNAT family N-acetyltransferase	4	0.0677966
WP_011004020.1	aspartate dehydrogenase	4	0.0677966
WP_011004052.1	DUF4123 domain-containing protein	4	0.0677966
WP_011004069.1	hypothetical protein	4	0.0677966
WP_011004080.1	class I tRNA ligase family protein	4	0.0677966
WP_011004081.1	acyl carrier protein	4	0.0677966
WP_011004082.1	fatty acid desaturase	4	0.0677966
WP_011004087.1	iron-containing redox enzyme family protein	4	0.0677966
WP_011004094.1	TetR/AcrR family transcriptional regulator	4	0.0677966
WP_011004095.1	MFS transporter	4	0.0677966
WP_011004097.1	DNA polymerase Y family protein	4	0.0677966
WP_011004098.1	error-prone DNA polymerase	4	0.0677966
WP_011004103.1	Crp/Fnr family transcriptional regulator	4	0.0677966
WP_011004105.1	ferredoxin family protein	4	0.0677966
WP_011004106.1	membrane protein	4	0.0677966
WP_011004107.1	hypothetical protein	4	0.0677966
WP_011004108.1	F0F1 ATP synthase subunit epsilon	4	0.0677966
WP_011004109.1	TonB-dependent receptor	4	0.0677966
WP_011004149.1	LuxR family transcriptional regulator	4	0.0677966
WP_011004206.1	DsbA family protein	4	0.0677966
WP_011004207.1	LysR family transcriptional regulator	4	0.0677966
WP_011004209.1	transcriptional regulator GcvA	4	0.0677966
WP_011004247.1	porin	4	0.0677966
WP_011004257.1	anaerobic ribonucleoside-triphosphate reductase activating protein	4	0.0677966
WP_011004258.1	Crp/Fnr family transcriptional regulator	4	0.0677966
WP_011004259.1	putative zinc-binding protein	4	0.0677966
WP_011004260.1	SCP2 domain-containing protein	4	0.0677966
WP_011004278.1	iron-containing alcohol dehydrogenase	4	0.0677966
WP_011004303.1	glycosyltransferase family 4 protein	4	0.0677966
WP_011004304.1	EpsG family protein	4	0.0677966
WP_011004314.1	hypothetical protein	4	0.0677966
WP_011004316.1	substrate-binding domain-containing protein	4	0.0677966
WP_011004333.1	HAMP domain-containing protein	4	0.0677966
WP_011004386.1	bifunctional diguanylate cyclase/phosphodiesterase	4	0.0677966
WP_011004387.1	H-NS histone family protein	4	0.0677966
WP_011004395.1	MarR family transcriptional regulator	4	0.0677966
WP_011004464.1	MFS transporter	4	0.0677966
WP_011004474.1	RidA family protein	4	0.0677966
WP_011004476.1	bifunctional 4-hydroxy-2-oxoglutarate aldolase/2-dehydro-3-deoxy-phosphogluconate aldolase	4	0.0677966
WP_011004478.1	LuxR C-terminal-related transcriptional regulator	4	0.0677966
WP_011004480.1	DUF333 domain-containing protein	4	0.0677966
WP_011004493.1	cytochrome ubiquinol oxidase subunit I	4	0.0677966
WP_011004507.1	MFS transporter	4	0.0677966
WP_011004553.1	TonB-dependent receptor	4	0.0677966
WP_011004572.1	PilW family protein	4	0.0677966
WP_011004576.1	hypothetical protein	4	0.0677966
WP_011004577.1	DUF4178 domain-containing protein	4	0.0677966
WP_011004578.1	SPFH domain-containing protein	4	0.0677966
WP_011004581.1	IS5-like element ISRso1 family transposase	4	0.0677966
WP_011004585.1	polyamine aminopropyltransferase	4	0.0677966
WP_011004586.1	NAD(P)-binding protein	4	0.0677966
WP_011004587.1	dienelactone hydrolase family protein	4	0.0677966
WP_011004588.1	DUF1304 domain-containing protein	4	0.0677966
WP_011004589.1	glutathione S-transferase	4	0.0677966
WP_011004590.1	hypothetical protein	4	0.0677966
WP_011004591.1	hypothetical protein	4	0.0677966
WP_011004592.1	MoaD/ThiS family protein	4	0.0677966
WP_011004594.1	RidA family protein	4	0.0677966
WP_011004596.1	Lrp/AsnC family transcriptional regulator	4	0.0677966
WP_011004597.1	metalloregulator ArsR/SmtB family transcription factor	4	0.0677966
WP_011004598.1	SRPBCC family protein	4	0.0677966
WP_011004599.1	helix-turn-helix domain-containing protein	4	0.0677966
WP_011004600.1	LysE family translocator	4	0.0677966
WP_011004601.1	RidA family protein	4	0.0677966
WP_011004603.1	lipoprotein transmembrane	4	0.0677966
WP_011004604.1	hypothetical protein	4	0.0677966
WP_011004605.1	LysR family transcriptional regulator	4	0.0677966
WP_011004606.1	branched-chain amino acid aminotransferase	4	0.0677966
WP_011004630.1	FAD-containing oxidoreductase	4	0.0677966
WP_011004631.1	alkylphosphonate utilization protein	4	0.0677966
WP_011004649.1	porin	4	0.0677966
WP_011004664.1	membrane protein	4	0.0677966
WP_011004674.1	nuclear transport factor 2 family protein	4	0.0677966
WP_011004675.1	hypothetical protein	4	0.0677966
WP_011004676.1	rhodanese-like domain-containing protein	4	0.0677966
WP_011004686.1	methionine--tRNA ligase	4	0.0677966
WP_011004701.1	c-type cytochrome	4	0.0677966
WP_011004702.1	HAMP domain-containing histidine kinase	4	0.0677966
WP_011004705.1	efflux RND transporter periplasmic adaptor subunit	4	0.0677966
WP_011004709.1	hypothetical protein	4	0.0677966
WP_011004748.1	SCO family protein	4	0.0677966
WP_011004749.1	formylglycine-generating enzyme family protein	4	0.0677966
WP_011004802.1	MurR/RpiR family transcriptional regulator	4	0.0677966
WP_011004803.1	glucokinase	4	0.0677966
WP_011004828.1	hypothetical protein	4	0.0677966
WP_011004846.1	hypothetical protein	4	0.0677966
WP_011004849.1	HNH endonuclease	4	0.0677966
WP_011004853.1	hypothetical protein	4	0.0677966
WP_011004887.1	PepSY domain-containing protein	4	0.0677966
WP_011004901.1	hypothetical protein	4	0.0677966
WP_011004902.1	cyclopropane-fatty-acyl-phospholipid synthase family protein	4	0.0677966
WP_011004903.1	thioesterase	4	0.0677966
WP_011004920.1	PAS domain-containing protein	4	0.0677966
WP_016722339.1	putative addiction module antidote protein	4	0.0677966
WP_016723217.1	autoinducer binding domain-containing protein	4	0.0677966
WP_016723849.1	DUF350 domain-containing protein	4	0.0677966
WP_016724813.1	DUF3304 domain-containing protein	4	0.0677966
WP_016725055.1	response regulator transcription factor	4	0.0677966
WP_019719769.1	hypothetical protein	4	0.0677966
WP_019720068.1	HAMP domain-containing protein	4	0.0677966
WP_021155171.1	DUF2946 domain-containing protein	4	0.0677966
WP_028854580.1	hypothetical protein	4	0.0677966
WP_028861664.1	YfiR family protein	4	0.0677966
WP_028861837.1	glycosyltransferase family 39 protein	4	0.0677966
WP_038937906.1	Tfp pilus assembly protein FimT/FimU	4	0.0677966
WP_038938013.1	replication protein RepA	4	0.0677966
WP_038938725.1	TrbI/VirB10 family protein	4	0.0677966
WP_043876782.1	GALA protein	4	0.0677966
WP_043876877.1	MBL fold metallo-hydrolase	4	0.0677966
WP_043876887.1	AdeC/AdeK/OprM family multidrug efflux complex outer membrane factor	4	0.0677966
WP_043876898.1	hypothetical protein	4	0.0677966
WP_043876914.1	MFS transporter	4	0.0677966
WP_043876919.1	2OG-Fe(II) oxygenase	4	0.0677966
WP_043876943.1	efflux RND transporter permease subunit	4	0.0677966
WP_043876950.1	DUF962 domain-containing protein	4	0.0677966
WP_043876977.1	MFS transporter	4	0.0677966
WP_052286332.1	hypothetical protein	4	0.0677966
WP_071615493.1	hypothetical protein	4	0.0677966
WP_080511114.1	hypothetical protein	4	0.0677966
WP_080511118.1	peptidoglycan-binding protein	4	0.0677966
WP_080511119.1	OST-HTH/LOTUS domain-containing protein	4	0.0677966
WP_080511125.1	hemin-degrading factor	4	0.0677966
WP_086004985.1	beta-ketoacyl synthase chain length factor	4	0.0677966
WP_086004991.1	transposase	4	0.0677966
WP_086004997.1	1-acyl-sn-glycerol-3-phosphate acyltransferase	4	0.0677966
WP_119918790.1	DUF6362 family protein	4	0.0677966
WP_119918803.1	MFS transporter	4	0.0677966
WP_139274243.1	hypothetical protein	4	0.0677966
WP_143012794.1	hypothetical protein	4	0.0677966
WP_157048859.1	hypothetical protein	4	0.0677966
WP_157048862.1	hypothetical protein	4	0.0677966
WP_157048866.1	hypothetical protein	4	0.0677966
WP_162014412.1	hypothetical protein	4	0.0677966
WP_162014413.1	hypothetical protein	4	0.0677966
cadR	Cd(II)/Pb(II)-responsive transcriptional regulator	3	0.0508475
dmpG	4-hydroxy-2-oxovalerate aldolase	3	0.0508475
feoB	ferrous iron transport protein B	3	0.0508475
flgJ	flagellar assembly peptidoglycan hydrolase FlgJ	3	0.0508475
fliD	flagellar filament capping protein FliD	3	0.0508475
fliE	flagellar hook-basal body complex protein FliE	3	0.0508475
fliR	flagellar biosynthetic protein FliR	3	0.0508475
galU	UTP--glucose-1-phosphate uridylyltransferase GalU	3	0.0508475
gspG	type II secretion system major pseudopilin GspG	3	0.0508475
istA	IS21-like element ISRso6 family transposase	3	0.0508475
istB	IS21-like element ISRso6 family helper ATPase IstB	3	0.0508475
otsB	trehalose-phosphatase	3	0.0508475
WP_011003325.1	ParB/RepB/Spo0J family partition protein	3	0.0508475
WP_011003328.1	MFS transporter	3	0.0508475
WP_011003342.1	hypothetical protein	3	0.0508475
WP_011003398.1	GntR family transcriptional regulator	3	0.0508475
WP_011003501.1	ABC transporter substrate-binding protein	3	0.0508475
WP_011003563.1	hypothetical protein	3	0.0508475
WP_011003564.1	hypothetical protein	3	0.0508475
WP_011003566.1	ferrous iron transport protein A	3	0.0508475
WP_011003567.1	diguanylate cyclase	3	0.0508475
WP_011003569.1	PAS domain-containing methyl-accepting chemotaxis protein	3	0.0508475
WP_011003596.1	APC family permease	3	0.0508475
WP_011003597.1	MATE family efflux transporter	3	0.0508475
WP_011003622.1	MFS transporter	3	0.0508475
WP_011003623.1	efflux transporter outer membrane subunit	3	0.0508475
WP_011003625.1	efflux RND transporter periplasmic adaptor subunit	3	0.0508475
WP_011003626.1	response regulator	3	0.0508475
WP_011003627.1	HAMP domain-containing protein	3	0.0508475
WP_011003633.1	four-helix bundle copper-binding protein	3	0.0508475
WP_011003708.1	DedA family protein/thiosulfate sulfurtransferase GlpE	3	0.0508475
WP_011003771.1	hypothetical protein	3	0.0508475
WP_011003776.1	type II secretion system GspH family protein	3	0.0508475
WP_011003777.1	prepilin-type N-terminal cleavage/methylation domain-containing protein	3	0.0508475
WP_011003778.1	type II secretion system GspH family protein	3	0.0508475
WP_011003779.1	hypothetical protein	3	0.0508475
WP_011003782.1	discoidin domain-containing protein	3	0.0508475
WP_011003810.1	methyl-accepting chemotaxis protein	3	0.0508475
WP_011003814.1	hypothetical protein	3	0.0508475
WP_011003815.1	DUF2334 domain-containing protein	3	0.0508475
WP_011003816.1	hypothetical protein	3	0.0508475
WP_011003821.1	type VI secretion system tip protein VgrG	3	0.0508475
WP_011003825.1	J domain-containing protein	3	0.0508475
WP_011003826.1	response regulator	3	0.0508475
WP_011003829.1	Rrf2 family transcriptional regulator	3	0.0508475
WP_011003835.1	M1 family metallopeptidase	3	0.0508475
WP_011003886.1	transposase	3	0.0508475
WP_011003887.1	oxidoreductase	3	0.0508475
WP_011003888.1	AraC family transcriptional regulator	3	0.0508475
WP_011003908.1	DUF2322 family protein	3	0.0508475
WP_011003922.1	cobalt-precorrin-7 (C(5))-methyltransferase	3	0.0508475
WP_011003991.1	VOC family protein	3	0.0508475
WP_011003994.1	aminotransferase class V-fold PLP-dependent enzyme	3	0.0508475
WP_011004003.1	branched-chain amino acid ABC transporter permease	3	0.0508475
WP_011004078.1	alpha/beta hydrolase	3	0.0508475
WP_011004088.1	alpha/beta hydrolase	3	0.0508475
WP_011004089.1	acyl carrier protein	3	0.0508475
WP_011004090.1	acyl-CoA desaturase	3	0.0508475
WP_011004091.1	hypothetical protein	3	0.0508475
WP_011004092.1	pyridoxal phosphate-dependent aminotransferase	3	0.0508475
WP_011004093.1	alpha/beta fold hydrolase	3	0.0508475
WP_011004099.1	helix-turn-helix transcriptional regulator	3	0.0508475
WP_011004116.1	efflux RND transporter permease subunit	3	0.0508475
WP_011004150.1	response regulator transcription factor	3	0.0508475
WP_011004151.1	CesT family type III secretion system chaperone	3	0.0508475
WP_011004184.1	LysR family transcriptional regulator	3	0.0508475
WP_011004185.1	VOC family protein	3	0.0508475
WP_011004186.1	class II aldolase/adducin family protein	3	0.0508475
WP_011004187.1	2-hydroxymuconic semialdehyde dehydrogenase	3	0.0508475
WP_011004188.1	2-keto-4-pentenoate hydratase	3	0.0508475
WP_011004189.1	2-keto-4-pentenoate hydratase	3	0.0508475
WP_011004190.1	4-oxalocrotonate tautomerase	3	0.0508475
WP_011004191.1	acetaldehyde dehydrogenase (acetylating)	3	0.0508475
WP_011004193.1	MFS transporter	3	0.0508475
WP_011004194.1	hypothetical protein	3	0.0508475
WP_011004195.1	thiol:disulfide interchange protein DsbA/DsbL	3	0.0508475
WP_011004196.1	hydratase	3	0.0508475
WP_011004208.1	FAD binding domain-containing protein	3	0.0508475
WP_011004221.1	efflux RND transporter permease subunit	3	0.0508475
WP_011004237.1	RraA family protein	3	0.0508475
WP_011004238.1	D-glycerate dehydrogenase	3	0.0508475
WP_011004239.1	hypothetical protein	3	0.0508475
WP_011004240.1	glucose 1-dehydrogenase	3	0.0508475
WP_011004241.1	L-idonate 5-dehydrogenase	3	0.0508475
WP_011004242.1	NAD(P) transhydrogenase subunit alpha	3	0.0508475
WP_011004256.1	hypothetical protein	3	0.0508475
WP_011004285.1	dicarboxylate/amino acid:cation symporter	3	0.0508475
WP_011004301.1	bi-domain-containing oxidoreductase	3	0.0508475
WP_011004302.1	acyltransferase	3	0.0508475
WP_011004305.1	EPS I polysaccharide export inner membrane protein EpsE	3	0.0508475
WP_011004313.1	response regulator transcription factor	3	0.0508475
WP_011004326.1	DNA-binding domain-containing protein	3	0.0508475
WP_011004327.1	DoxX family protein	3	0.0508475
WP_011004329.1	AdeC/AdeK/OprM family multidrug efflux complex outer membrane factor	3	0.0508475
WP_011004330.1	efflux RND transporter permease subunit	3	0.0508475
WP_011004331.1	efflux RND transporter periplasmic adaptor subunit	3	0.0508475
WP_011004334.1	DMT family transporter	3	0.0508475
WP_011004335.1	Hpt domain-containing protein	3	0.0508475
WP_011004336.1	APC family permease	3	0.0508475
WP_011004379.1	pilus assembly protein	3	0.0508475
WP_011004391.1	tyrosine-type recombinase/integrase	3	0.0508475
WP_011004449.1	HAMP domain-containing protein	3	0.0508475
WP_011004452.1	hypothetical protein	3	0.0508475
WP_011004453.1	DUF2145 domain-containing protein	3	0.0508475
WP_011004454.1	alpha/beta fold hydrolase	3	0.0508475
WP_011004455.1	cytochrome c	3	0.0508475
WP_011004457.1	hypothetical protein	3	0.0508475
WP_011004458.1	hypothetical protein	3	0.0508475
WP_011004482.1	response regulator	3	0.0508475
WP_011004521.1	LysR family transcriptional regulator	3	0.0508475
WP_011004528.1	2-dehydropantoate 2-reductase	3	0.0508475
WP_011004555.1	hypothetical protein	3	0.0508475
WP_011004570.1	pilus assembly protein	3	0.0508475
WP_011004571.1	pilus assembly protein	3	0.0508475
WP_011004623.1	nitrous oxide reductase accessory protein NosL	3	0.0508475
WP_011004627.1	Lrp/AsnC family transcriptional regulator	3	0.0508475
WP_011004635.1	YggT family protein	3	0.0508475
WP_011004639.1	MBL fold metallo-hydrolase	3	0.0508475
WP_011004650.1	bifunctional sugar phosphate isomerase/epimerase/4-hydroxyphenylpyruvate dioxygenase family protein	3	0.0508475
WP_011004662.1	hypothetical protein	3	0.0508475
WP_011004663.1	FlxA-like family protein	3	0.0508475
WP_011004665.1	DHA2 family efflux MFS transporter permease subunit	3	0.0508475
WP_011004669.1	CoA transferase	3	0.0508475
WP_011004682.1	amino acid adenylation domain-containing protein	3	0.0508475
WP_011004683.1	alpha/beta hydrolase	3	0.0508475
WP_011004684.1	GNAT family N-acetyltransferase	3	0.0508475
WP_011004685.1	hypothetical protein	3	0.0508475
WP_011004695.1	ABC transporter substrate-binding protein	3	0.0508475
WP_011004732.1	alpha/beta hydrolase	3	0.0508475
WP_011004747.1	spore coat U domain-containing protein	3	0.0508475
WP_011004766.1	SulP family inorganic anion transporter	3	0.0508475
WP_011004823.1	amino acid ABC transporter permease	3	0.0508475
WP_011004824.1	agmatinase	3	0.0508475
WP_011004827.1	catalase	3	0.0508475
WP_011004831.1	RHS repeat protein	3	0.0508475
WP_011004869.1	EAL domain-containing protein	3	0.0508475
WP_011004899.1	hypothetical protein	3	0.0508475
WP_011004900.1	(2Fe-2S)-binding protein	3	0.0508475
WP_011004916.1	RNA polymerase factor sigma-54	3	0.0508475
WP_014632003.1	response regulator transcription factor	3	0.0508475
WP_016724923.1	hypothetical protein	3	0.0508475
WP_019719048.1	PhoPQ-activated pathogenicity-related family protein	3	0.0508475
WP_019719566.1	NAD(P) transhydrogenase subunit alpha	3	0.0508475
WP_020830427.1	transposase	3	0.0508475
WP_028854274.1	acyl-homoserine-lactone synthase	3	0.0508475
WP_028861859.1	YceI family protein	3	0.0508475
WP_043876778.1	sensor histidine kinase	3	0.0508475
WP_043876810.1	calcium-binding protein	3	0.0508475
WP_043876823.1	hypothetical protein	3	0.0508475
WP_043876825.1	metallophosphoesterase	3	0.0508475
WP_043876826.1	chromate resistance protein	3	0.0508475
WP_043876850.1	DUF692 domain-containing protein	3	0.0508475
WP_043876851.1	BON domain-containing protein	3	0.0508475
WP_043876853.1	potassium transporter Kup	3	0.0508475
WP_043876865.1	hypothetical protein	3	0.0508475
WP_043876894.1	fimbrial biogenesis outer membrane usher protein	3	0.0508475
WP_043876922.1	flagellar basal body P-ring protein FlgI	3	0.0508475
WP_043876929.1	hypothetical protein	3	0.0508475
WP_043876944.1	LysR family transcriptional regulator	3	0.0508475
WP_080511123.1	DMT family transporter	3	0.0508475
WP_155740454.1	hypothetical protein	3	0.0508475
WP_157048867.1	hypothetical protein	3	0.0508475
WP_157048869.1	hypothetical protein	3	0.0508475
WP_157048872.1	serine O-acetyltransferase	3	0.0508475
WP_162014409.1	hypothetical protein	3	0.0508475
WP_162014410.1	IS30 family transposase	3	0.0508475
zwf	glucose-6-phosphate dehydrogenase	3	0.0508475
adeC	AdeC/AdeK/OprM family multidrug efflux complex outer membrane factor	2	0.0338983
cheD	chemoreceptor glutamine deamidase CheD	2	0.0338983
cheY	chemotaxis response regulator CheY	2	0.0338983
cheZ	protein phosphatase CheZ	2	0.0338983
cydB	cytochrome d ubiquinol oxidase subunit II	2	0.0338983
flgG	flagellar basal-body rod protein FlgG	2	0.0338983
flgK	flagellar hook-associated protein FlgK	2	0.0338983
flgL	flagellar hook-associated protein FlgL	2	0.0338983
flhC	flagellar transcriptional regulator FlhC	2	0.0338983
flhD	flagellar transcriptional regulator FlhD	2	0.0338983
fumC	class II fumarate hydratase	2	0.0338983
mdtD	multidrug transporter subunit MdtD	2	0.0338983
nirD	nitrite reductase small subunit NirD	2	0.0338983
norR	nitric oxide reductase transcriptional regulator NorR	2	0.0338983
tssJ	type VI secretion system lipoprotein TssJ	2	0.0338983
uvrA	excinuclease ABC subunit UvrA	2	0.0338983
wecC	UDP-N-acetyl-D-mannosamine dehydrogenase	2	0.0338983
WP_011003323.1	cold-shock protein	2	0.0338983
WP_011003324.1	ParA family protein	2	0.0338983
WP_011003357.1	acyl-CoA dehydrogenase family protein	2	0.0338983
WP_011003399.1	helix-turn-helix transcriptional regulator	2	0.0338983
WP_011003603.1	hypothetical protein	2	0.0338983
WP_011003606.1	type I secretion system permease/ATPase	2	0.0338983
WP_011003608.1	calcium-binding protein	2	0.0338983
WP_011003621.1	PadR family transcriptional regulator	2	0.0338983
WP_011003645.1	hypothetical protein	2	0.0338983
WP_011003646.1	EAL domain-containing protein	2	0.0338983
WP_011003660.1	flagellar basal body L-ring protein FlgH	2	0.0338983
WP_011003673.1	beta-ketoacyl-[acyl-carrier-protein] synthase family protein	2	0.0338983
WP_011003737.1	phosphoribosyltransferase	2	0.0338983
WP_011003738.1	HdeD family acid-resistance protein	2	0.0338983
WP_011003739.1	hypothetical protein	2	0.0338983
WP_011003774.1	type II secretion system F family protein	2	0.0338983
WP_011003784.1	amino acid ABC transporter ATP-binding protein	2	0.0338983
WP_011003785.1	amino acid ABC transporter permease	2	0.0338983
WP_011003786.1	ABC transporter substrate-binding protein	2	0.0338983
WP_011003787.1	Lrp/AsnC family transcriptional regulator	2	0.0338983
WP_011003788.1	ornithine cyclodeaminase	2	0.0338983
WP_011003789.1	hypothetical protein	2	0.0338983
WP_011003790.1	HAD hydrolase-like protein	2	0.0338983
WP_011003817.1	mechanosensitive ion channel family protein	2	0.0338983
WP_011003818.1	PAAR domain-containing protein	2	0.0338983
WP_011003820.1	hypothetical protein	2	0.0338983
WP_011003864.1	redoxin domain-containing protein	2	0.0338983
WP_011003865.1	transporter	2	0.0338983
WP_011003925.1	ferredoxin protein	2	0.0338983
WP_011003952.1	heavy metal sensor histidine kinase	2	0.0338983
WP_011003953.1	heavy metal response regulator transcription factor	2	0.0338983
WP_011003954.1	copper resistance system multicopper oxidase	2	0.0338983
WP_011003955.1	copper resistance protein B	2	0.0338983
WP_011004006.1	hypothetical protein	2	0.0338983
WP_011004007.1	cytochrome P450	2	0.0338983
WP_011004008.1	DMT family transporter	2	0.0338983
WP_011004023.1	radical SAM protein	2	0.0338983
WP_011004024.1	hypothetical protein	2	0.0338983
WP_011004027.1	cupin domain-containing protein	2	0.0338983
WP_011004079.1	PLP-dependent transferase	2	0.0338983
WP_011004113.1	TetR/AcrR family transcriptional regulator	2	0.0338983
WP_011004114.1	TetR family transcriptional regulator	2	0.0338983
WP_011004177.1	glycoside hydrolase family 28 protein	2	0.0338983
WP_011004178.1	alginate lyase family protein	2	0.0338983
WP_011004179.1	hypothetical protein	2	0.0338983
WP_011004222.1	copper-binding protein	2	0.0338983
WP_011004292.1	hypothetical protein	2	0.0338983
WP_011004293.1	hypothetical protein	2	0.0338983
WP_011004294.1	polysaccharide biosynthesis protein	2	0.0338983
WP_011004308.1	polysaccharide biosynthesis tyrosine autokinase	2	0.0338983
WP_011004309.1	low molecular weight phosphotyrosine protein phosphatase	2	0.0338983
WP_011004310.1	polysaccharide biosynthesis/export family protein	2	0.0338983
WP_011004315.1	LysE family translocator	2	0.0338983
WP_011004332.1	response regulator transcription factor	2	0.0338983
WP_011004375.1	CpaE family protein	2	0.0338983
WP_011004430.1	response regulator transcription factor	2	0.0338983
WP_011004435.1	LysR family transcriptional regulator	2	0.0338983
WP_011004436.1	NADPH-dependent F420 reductase	2	0.0338983
WP_011004442.1	EAL domain-containing protein	2	0.0338983
WP_011004451.1	TetR/AcrR family transcriptional regulator	2	0.0338983
WP_011004456.1	metallophosphoesterase	2	0.0338983
WP_011004459.1	TerC family protein	2	0.0338983
WP_011004460.1	cytochrome-c peroxidase	2	0.0338983
WP_011004461.1	acid phosphatase	2	0.0338983
WP_011004462.1	dodecin family protein	2	0.0338983
WP_011004463.1	hypothetical protein	2	0.0338983
WP_011004504.1	FAD-dependent oxidoreductase	2	0.0338983
WP_011004525.1	GbsR/MarR family transcriptional regulator	2	0.0338983
WP_011004526.1	cytochrome ubiquinol oxidase subunit I	2	0.0338983
WP_011004532.1	alpha/beta hydrolase	2	0.0338983
WP_011004556.1	mechanosensitive ion channel	2	0.0338983
WP_011004565.1	maltoporin	2	0.0338983
WP_011004566.1	glycoside hydrolase family 32 protein	2	0.0338983
WP_011004618.1	nitrous-oxide reductase	2	0.0338983
WP_011004622.1	ABC transporter permease	2	0.0338983
WP_011004641.1	hypothetical protein	2	0.0338983
WP_011004653.1	chemotaxis response regulator protein-glutamate methylesterase	2	0.0338983
WP_011004655.1	chemotaxis protein CheR	2	0.0338983
WP_011004681.1	phosphopantetheine-binding protein	2	0.0338983
WP_011004739.1	iron-containing redox enzyme family protein	2	0.0338983
WP_011004740.1	hypothetical protein	2	0.0338983
WP_011004742.1	NAD(P)H-dependent oxidoreductase	2	0.0338983
WP_011004743.1	cation:proton antiporter	2	0.0338983
WP_011004744.1	spore coat U domain-containing protein	2	0.0338983
WP_011004756.1	ABC transporter substrate-binding protein	2	0.0338983
WP_011004758.1	DUF1059 domain-containing protein	2	0.0338983
WP_011004759.1	helix-turn-helix transcriptional regulator	2	0.0338983
WP_011004760.1	multidrug/biocide efflux PACE transporter	2	0.0338983
WP_011004761.1	LysR family transcriptional regulator	2	0.0338983
WP_011004762.1	RidA family protein	2	0.0338983
WP_011004763.1	threo-3-hydroxy-L-aspartate ammonia-lyase	2	0.0338983
WP_011004764.1	transcriptional regulator	2	0.0338983
WP_011004765.1	hypothetical protein	2	0.0338983
WP_011004771.1	sensor domain-containing diguanylate cyclase	2	0.0338983
WP_011004772.1	rhomboid family intramembrane serine protease	2	0.0338983
WP_011004801.1	hypothetical protein	2	0.0338983
WP_011004825.1	LuxR C-terminal-related transcriptional regulator	2	0.0338983
WP_011004826.1	hypothetical protein	2	0.0338983
WP_011004838.1	branched-chain amino acid ABC transporter substrate-binding protein	2	0.0338983
WP_011004844.1	efflux RND transporter periplasmic adaptor subunit	2	0.0338983
WP_011004845.1	efflux transporter outer membrane subunit	2	0.0338983
WP_011004852.1	hypothetical protein	2	0.0338983
WP_011004873.1	DUF1778 domain-containing protein	2	0.0338983
WP_011004889.1	MarR family transcriptional regulator	2	0.0338983
WP_011004909.1	YihY/virulence factor BrkB family protein	2	0.0338983
WP_011004913.1	sigma-54 dependent transcriptional regulator	2	0.0338983
WP_011004915.1	hypothetical protein	2	0.0338983
WP_011004918.1	hypothetical protein	2	0.0338983
WP_014632055.1	hypothetical protein	2	0.0338983
WP_014632186.1	hypothetical protein	2	0.0338983
WP_016723527.1	cupin domain-containing protein	2	0.0338983
WP_016723570.1	MFS transporter	2	0.0338983
WP_016724772.1	hypothetical protein	2	0.0338983
WP_016725369.1	hypothetical protein	2	0.0338983
WP_028854210.1	AraC family transcriptional regulator	2	0.0338983
WP_028854507.1	flagellar brake protein	2	0.0338983
WP_028861742.1	hypothetical protein	2	0.0338983
WP_038938578.1	hypothetical protein	2	0.0338983
WP_043876824.1	efflux RND transporter periplasmic adaptor subunit	2	0.0338983
WP_043876836.1	sterol desaturase family protein	2	0.0338983
WP_043876849.1	hypothetical protein	2	0.0338983
WP_043876872.1	hypothetical protein	2	0.0338983
WP_043876923.1	glycosyltransferase	2	0.0338983
WP_043876933.1	molecular chaperone HscC	2	0.0338983
WP_043876975.1	hypothetical protein	2	0.0338983
WP_049832992.1	GNAT family N-acetyltransferase	2	0.0338983
WP_052286336.1	lytic murein transglycosylase	2	0.0338983
WP_071015387.1	DUF2946 domain-containing protein	2	0.0338983
WP_080511102.1	hypothetical protein	2	0.0338983
WP_086004992.1	DDE-type integrase/transposase/recombinase	2	0.0338983
WP_119918822.1	SDR family NAD(P)-dependent oxidoreductase	2	0.0338983
WP_155740431.1	hypothetical protein	2	0.0338983
WP_155740445.1	hypothetical protein	2	0.0338983
WP_157048861.1	hypothetical protein	2	0.0338983
WP_157048871.1	hypothetical protein	2	0.0338983
WP_176799899.1	hypothetical protein	2	0.0338983
blaOXA	class D beta-lactamase	1	0.0169492
cheA	chemotaxis protein CheA	1	0.0169492
copD	copper homeostasis membrane protein CopD	1	0.0169492
fahA	fumarylacetoacetase	1	0.0169492
flgA	flagellar basal body P-ring formation protein FlgA	1	0.0169492
flgB	flagellar basal body rod protein FlgB	1	0.0169492
flgC	flagellar basal body rod protein FlgC	1	0.0169492
flgE	flagellar hook protein FlgE	1	0.0169492
flgF	flagellar basal-body rod protein FlgF	1	0.0169492
flgM	flagellar biosynthesis anti-sigma factor FlgM	1	0.0169492
fliL	flagellar basal body-associated protein FliL	1	0.0169492
fliM	flagellar motor switch protein FliM	1	0.0169492
fliN	flagellar motor switch protein FliN	1	0.0169492
fliO	flagellar biosynthetic protein FliO	1	0.0169492
gcvA	transcriptional regulator GcvA	1	0.0169492
modB	molybdate ABC transporter permease subunit	1	0.0169492
motA	flagellar motor stator protein MotA	1	0.0169492
motB	flagellar motor protein MotB	1	0.0169492
nirK	copper-containing nitrite reductase	1	0.0169492
tssB	type VI secretion system contractile sheath small subunit	1	0.0169492
tssC	type VI secretion system contractile sheath large subunit	1	0.0169492
tssE	type VI secretion system baseplate subunit TssE	1	0.0169492
tssF	type VI secretion system baseplate subunit TssF	1	0.0169492
tssH	type VI secretion system ATPase TssH	1	0.0169492
WP_003265287.1	cold-shock protein	1	0.0169492
WP_011003330.1	sigma-54 dependent transcriptional regulator	1	0.0169492
WP_011003331.1	YhfC family intramembrane metalloprotease	1	0.0169492
WP_011003332.1	hypothetical protein	1	0.0169492
WP_011003333.1	PAS domain-containing protein	1	0.0169492
WP_011003340.1	YciI family protein	1	0.0169492
WP_011003341.1	ClcB-like voltage-gated chloride channel protein	1	0.0169492
WP_011003350.1	H-NS histone family protein	1	0.0169492
WP_011003356.1	enoyl-CoA hydratase family protein	1	0.0169492
WP_011003460.1	hypothetical protein	1	0.0169492
WP_011003461.1	hypothetical protein	1	0.0169492
WP_011003462.1	hypothetical protein	1	0.0169492
WP_011003463.1	hypothetical protein	1	0.0169492
WP_011003465.1	type II secretion system F family protein	1	0.0169492
WP_011003468.1	hypothetical protein	1	0.0169492
WP_011003471.1	IS701-like element ISRso17 family transposase	1	0.0169492
WP_011003568.1	EAL domain-containing protein	1	0.0169492
WP_011003605.1	HlyD family type I secretion periplasmic adaptor subunit	1	0.0169492
WP_011003643.1	GntR family transcriptional regulator	1	0.0169492
WP_011003647.1	H-NS histone family protein	1	0.0169492
WP_011003648.1	GntR family transcriptional regulator	1	0.0169492
WP_011003649.1	porin	1	0.0169492
WP_011003650.1	response regulator transcription factor	1	0.0169492
WP_011003651.1	flagellar protein FlgN	1	0.0169492
WP_011003656.1	flagellar hook assembly protein FlgD	1	0.0169492
WP_011003665.1	DUF1275 domain-containing protein	1	0.0169492
WP_011003693.1	response regulator transcription factor	1	0.0169492
WP_011003694.1	flagellin	1	0.0169492
WP_011003709.1	GNAT family N-acetyltransferase	1	0.0169492
WP_011003749.1	MFS transporter	1	0.0169492
WP_011003773.1	hypothetical protein	1	0.0169492
WP_011003793.1	heavy metal sensor histidine kinase	1	0.0169492
WP_011003798.1	CusA/CzcA family heavy metal efflux RND transporter	1	0.0169492
WP_011003799.1	HIT family protein	1	0.0169492
WP_011003800.1	hypothetical protein	1	0.0169492
WP_011003801.1	DUF2087 domain-containing protein	1	0.0169492
WP_011003822.1	GGDEF domain-containing protein	1	0.0169492
WP_011003823.1	Nramp family divalent metal transporter	1	0.0169492
WP_011003959.1	hydrolase	1	0.0169492
WP_011003986.1	DUF2165 family protein	1	0.0169492
WP_011003987.1	FMN-binding negative transcriptional regulator	1	0.0169492
WP_011003989.1	homogentisate 1%2C2-dioxygenase	1	0.0169492
WP_011004010.1	DUF1326 domain-containing protein	1	0.0169492
WP_011004040.1	hypothetical protein	1	0.0169492
WP_011004043.1	Hcp family type VI secretion system effector	1	0.0169492
WP_011004280.1	SCO family protein	1	0.0169492
WP_011004281.1	cytochrome c	1	0.0169492
WP_011004282.1	cbb3-type cytochrome c oxidase subunit II	1	0.0169492
WP_011004283.1	cbb3-type cytochrome c oxidase subunit I	1	0.0169492
WP_011004286.1	tartrate dehydrogenase	1	0.0169492
WP_011004287.1	LysR family transcriptional regulator	1	0.0169492
WP_011004288.1	rhomboid family intramembrane serine protease	1	0.0169492
WP_011004299.1	glycosyltransferase family 4 protein	1	0.0169492
WP_011004300.1	heparinase II/III-family protein	1	0.0169492
WP_011004343.1	cold shock domain-containing protein	1	0.0169492
WP_011004374.1	CpaF family protein	1	0.0169492
WP_011004376.1	type II and III secretion system protein family protein	1	0.0169492
WP_011004392.1	hypothetical protein	1	0.0169492
WP_011004432.1	glutaminase	1	0.0169492
WP_011004434.1	sulfate/molybdate ABC transporter ATP-binding protein	1	0.0169492
WP_011004439.1	tautomerase	1	0.0169492
WP_011004440.1	TOBE domain-containing protein	1	0.0169492
WP_011004441.1	hypothetical protein	1	0.0169492
WP_011004443.1	hypothetical protein	1	0.0169492
WP_011004444.1	helix-turn-helix transcriptional regulator	1	0.0169492
WP_011004445.1	DUF1272 domain-containing protein	1	0.0169492
WP_011004446.1	universal stress protein	1	0.0169492
WP_011004447.1	Spy/CpxP family protein refolding chaperone	1	0.0169492
WP_011004448.1	response regulator	1	0.0169492
WP_011004483.1	MdtA/MuxA family multidrug efflux RND transporter periplasmic adaptor subunit	1	0.0169492
WP_011004485.1	multidrug efflux RND transporter permease subunit	1	0.0169492
WP_011004486.1	AdeC/AdeK/OprM family multidrug efflux complex outer membrane factor	1	0.0169492
WP_011004487.1	acyloxyacyl hydrolase	1	0.0169492
WP_011004488.1	oligosaccharide repeat unit polymerase	1	0.0169492
WP_011004489.1	diguanylate cyclase	1	0.0169492
WP_011004490.1	hypothetical protein	1	0.0169492
WP_011004527.1	cytochrome d ubiquinol oxidase subunit II	1	0.0169492
WP_011004533.1	VOC family protein	1	0.0169492
WP_011004534.1	PGDYG domain-containing protein	1	0.0169492
WP_011004536.1	helix-turn-helix domain-containing protein	1	0.0169492
WP_011004538.1	MFS transporter	1	0.0169492
WP_011004540.1	FMN-dependent NADH-azoreductase	1	0.0169492
WP_011004543.1	hypothetical protein	1	0.0169492
WP_011004544.1	DUF1488 domain-containing protein	1	0.0169492
WP_011004548.1	hypothetical protein	1	0.0169492
WP_011004558.1	ATP-dependent helicase	1	0.0169492
WP_011004567.1	sucrose-specific PTS transporter subunit IIBC	1	0.0169492
WP_011004569.1	type IV pilin protein	1	0.0169492
WP_011004619.1	regulatory protein NosR	1	0.0169492
WP_011004620.1	nitrous oxide reductase family maturation protein NosD	1	0.0169492
WP_011004621.1	ABC transporter ATP-binding protein	1	0.0169492
WP_011004656.1	methyl-accepting chemotaxis protein	1	0.0169492
WP_011004657.1	chemotaxis protein CheW	1	0.0169492
WP_011004659.1	response regulator	1	0.0169492
WP_011004666.1	alpha/beta hydrolase	1	0.0169492
WP_011004667.1	non-ribosomal peptide synthetase	1	0.0169492
WP_011004734.1	acetyl-CoA carboxylase biotin carboxylase subunit family protein	1	0.0169492
WP_011004752.1	nitric-oxide reductase large subunit	1	0.0169492
WP_011004753.1	GntR family transcriptional regulator	1	0.0169492
WP_011004754.1	ABC transporter ATP-binding protein	1	0.0169492
WP_011004755.1	ABC transporter permease	1	0.0169492
WP_011004757.1	DUF488 domain-containing protein	1	0.0169492
WP_011004816.1	hypothetical protein	1	0.0169492
WP_011004817.1	LysR family transcriptional regulator	1	0.0169492
WP_011004818.1	MFS transporter	1	0.0169492
WP_011004819.1	M81 family metallopeptidase	1	0.0169492
WP_011004820.1	LysR family transcriptional regulator	1	0.0169492
WP_011004821.1	transporter substrate-binding domain-containing protein	1	0.0169492
WP_011004822.1	amino acid ABC transporter permease	1	0.0169492
WP_011004843.1	efflux RND transporter permease subunit	1	0.0169492
WP_011004877.1	carbohydrate porin	1	0.0169492
WP_011004880.1	sugar ABC transporter permease	1	0.0169492
WP_011004881.1	NAD(P)-dependent oxidoreductase	1	0.0169492
WP_011004885.1	hypothetical protein	1	0.0169492
WP_011004886.1	hypothetical protein	1	0.0169492
WP_011004890.1	4-oxalocrotonate tautomerase family protein	1	0.0169492
WP_011004892.1	methyltransferase domain-containing protein	1	0.0169492
WP_011004898.1	cytochrome c oxidase subunit II	1	0.0169492
WP_011004917.1	DUF2334 domain-containing protein	1	0.0169492
WP_011004919.1	hypothetical protein	1	0.0169492
WP_016726236.1	hypothetical protein	1	0.0169492
WP_016726476.1	LacI family DNA-binding transcriptional regulator	1	0.0169492
WP_019720004.1	LacI family transcriptional regulator	1	0.0169492
WP_019720023.1	LysR family transcriptional regulator	1	0.0169492
WP_020425309.1	DUF2182 domain-containing protein	1	0.0169492
WP_021155223.1	hypothetical protein	1	0.0169492
WP_043876779.1	LysR family transcriptional regulator	1	0.0169492
WP_043876809.1	TolC family protein	1	0.0169492
WP_043876818.1	GntR family transcriptional regulator	1	0.0169492
WP_043876854.1	CoA-acylating methylmalonate-semialdehyde dehydrogenase	1	0.0169492
WP_043876862.1	helix-turn-helix transcriptional regulator	1	0.0169492
WP_043876864.1	hypothetical protein	1	0.0169492
WP_043876873.1	hypothetical protein	1	0.0169492
WP_071615136.1	hypothetical protein	1	0.0169492
WP_086004984.1	beta-hydroxyacyl-ACP dehydratase	1	0.0169492
WP_089191007.1	GGDEF and EAL domain-containing protein	1	0.0169492
WP_119918817.1	GGDEF domain-containing protein	1	0.0169492
WP_157048855.1	hypothetical protein	1	0.0169492
WP_162014407.1	hypothetical protein	1	0.0169492
WP_170864009.1	RNA polymerase sigma factor FliA	1	0.0169492

## Sheet: I_EP1_chr
gene/protein id	description	recombination events	recombination events (normalized by 59 phyl I genomes)
API73251.1	excisionase	87	1.47458
API73252.1	hypothetical protein	81	1.37288
API73259.1	hypothetical protein	79	1.33898
API73258.1	hypothetical protein	77	1.30508
API73253.1	hypothetical protein	75	1.27119
API73257.1	hypothetical protein	73	1.23729
API73255.1	hypothetical protein	72	1.22034
API73256.1	hypothetical protein	70	1.18644
API73254.1	hypothetical protein	69	1.16949
API75508.1	hypothetical protein	68	1.15254
API73249.1	recombinase	65	1.10169
API73250.1	elements of external origin	64	1.08475
API73260.1	hypothetical protein	61	1.0339
API75510.1	HrgA protein	61	1.0339
API74837.1	hypothetical protein	60	1.01695
API73262.1	RNA polymerase subunit sigma	56	0.949153
API76494.1	transposase	56	0.949153
API73095.1	hypothetical protein	54	0.915254
API73261.1	hypothetical protein	54	0.915254
API73263.1	addiction module antitoxin	51	0.864407
API73093.1	endonuclease	50	0.847458
API76305.1	hypothetical protein	50	0.847458
API73292.1	hypothetical protein	49	0.830508
API75509.1	hypothetical protein	49	0.830508
API73264.1	plasmid stabilization protein	48	0.813559
API73267.1	hypothetical protein	47	0.79661
API76307.1	methyltransferase	47	0.79661
API73096.1	cell filamentation protein Fic	46	0.779661
API73266.1	DNA methylase N-4	46	0.779661
API73271.1	terminase	46	0.779661
gyrB	DNA gyrase subunit B	46	0.779661
API73094.1	diguanylate cyclase	45	0.762712
API73265.1	DNA methylase N-4	45	0.762712
API75485.1	virulence factor	45	0.762712
API73289.1	hypothetical protein	44	0.745763
API75417.1	hypothetical protein	44	0.745763
API73090.1	hypothetical protein	43	0.728814
API73270.1	elements of external origin	43	0.728814
API73290.1	hypothetical protein	43	0.728814
API73291.1	hypothetical protein	43	0.728814
API74471.1	Presumed portal vertex protein	43	0.728814
API74472.1	oxidoreductase	43	0.728814
API76444.1	GALA protein	43	0.728814
API73268.1	hypothetical protein	42	0.711864
API73269.1	hypothetical protein	42	0.711864
API73286.1	hypothetical protein	42	0.711864
API73288.1	hypothetical protein	42	0.711864
API75420.1	hypothetical protein	42	0.711864
API73287.1	hypothetical protein	41	0.694915
API76294.1	type VI secretion protein	41	0.694915
API76495.1	Crp/Fnr family transcriptional regulator	41	0.694915
API73091.1	hypothetical protein	40	0.677966
API73092.1	hypothetical protein	40	0.677966
API73285.1	YOPP/AvrRxv family protein	40	0.677966
API74473.1	capsid scaffolding protein	40	0.677966
API75418.1	rloe protein	40	0.677966
API75419.1	hypothetical protein	40	0.677966
API74965.1	GALA protein	39	0.661017
API76405.1	head completion/stabilization protein	39	0.661017
API74475.1	terminase	38	0.644068
API74477.1	hypothetical protein	38	0.644068
API74488.1	phage tail protein	38	0.644068
API73272.1	hypothetical protein	37	0.627119
API73273.1	hypothetical protein	37	0.627119
API74476.1	phage tail protein	37	0.627119
API74478.1	hypothetical protein	37	0.627119
API75484.1	hypothetical protein	37	0.627119
API76492.1	hypothetical protein	37	0.627119
API73274.1	hypothetical protein	36	0.610169
API73275.1	phage portal protein	36	0.610169
API73276.1	Clp protease ClpP	36	0.610169
API75486.1	hypothetical protein	36	0.610169
API75487.1	transposase	36	0.610169
API73284.1	DNA-binding protein	35	0.59322
API74479.1	peptidoglycan-binding protein	35	0.59322
API74487.1	phage tail protein	35	0.59322
API74489.1	hypothetical protein	35	0.59322
API74716.1	hypothetical protein	35	0.59322
API75514.1	hypothetical protein	35	0.59322
API76295.1	hypothetical protein	35	0.59322
API73081.1	hypothetical protein	34	0.576271
API73082.1	transposase	34	0.576271
API73083.1	transposase	34	0.576271
API73084.1	hypothetical protein	34	0.576271
API73085.1	hypothetical protein	34	0.576271
API73086.1	hypothetical protein	34	0.576271
API73087.1	hypothetical protein	34	0.576271
API73277.1	hypothetical protein	34	0.576271
API73278.1	major capsid protein E	34	0.576271
API73281.1	hypothetical protein	34	0.576271
API73282.1	hypothetical protein	34	0.576271
API74486.1	phage tail protein	34	0.576271
API75421.1	hypothetical protein	34	0.576271
API75431.1	Clp protease ClpP	34	0.576271
API76306.1	hypothetical protein	34	0.576271
API76482.1	terminase	34	0.576271
API76483.1	hypothetical protein	34	0.576271
API73089.1	hypothetical protein	33	0.559322
API73279.1	hypothetical protein	33	0.559322
API73280.1	hypothetical protein	33	0.559322
API73293.1	hypothetical protein	33	0.559322
API73294.1	hypothetical protein	33	0.559322
API74481.1	phage tail protein	33	0.559322
API74482.1	transposase	33	0.559322
API74483.1	baseplate assembly protein	33	0.559322
API74484.1	baseplate assembly protein	33	0.559322
API74485.1	baseplate assembly protein	33	0.559322
API75416.1	hypothetical protein	33	0.559322
API75424.1	hypothetical protein	33	0.559322
API75425.1	hypothetical protein	33	0.559322
API75426.1	hypothetical protein	33	0.559322
API75427.1	hypothetical protein	33	0.559322
API75428.1	hypothetical protein	33	0.559322
API75439.1	hypothetical protein	33	0.559322
API75511.1	hypothetical protein	33	0.559322
API75512.1	hypothetical protein	33	0.559322
API75513.1	hypothetical protein	33	0.559322
API76406.1	virion morphogenesis protein	33	0.559322
API76424.1	hypothetical protein	33	0.559322
API73283.1	hypothetical protein	32	0.542373
API74480.1	hypothetical protein	32	0.542373
API74714.1	hypothetical protein	32	0.542373
API74715.1	hypothetical protein	32	0.542373
API75422.1	DNA-binding protein	32	0.542373
API75423.1	hypothetical protein	32	0.542373
API75436.1	elements of external origin	32	0.542373
API75437.1	hypothetical protein	32	0.542373
API73295.1	hypothetical protein	31	0.525424
API73989.1	phage tail protein	31	0.525424
API74713.1	hypothetical protein	31	0.525424
API75429.1	major capsid protein E	31	0.525424
API75430.1	hypothetical protein	31	0.525424
API75432.1	phage portal protein	31	0.525424
API75433.1	hypothetical protein	31	0.525424
API75434.1	hypothetical protein	31	0.525424
API75438.1	hypothetical protein	31	0.525424
API76481.1	hypothetical protein	31	0.525424
API74712.1	lysozyme	30	0.508475
API74966.1	gamma-glutamylcyclotransferase	30	0.508475
API75442.1	DNA methylase N-4	30	0.508475
API75505.1	LacI family transcriptional regulator	30	0.508475
API75515.1	hypothetical protein	30	0.508475
API73988.1	phage tail protein	29	0.491525
API74470.1	hypothetical protein	29	0.491525
API74490.1	phage tail protein	29	0.491525
API74498.1	hypothetical protein	29	0.491525
API74702.1	phage tail tape-measure protein	29	0.491525
API74710.1	host specificity protein J	29	0.491525
API75415.1	hypothetical protein	29	0.491525
API75435.1	hypothetical protein	29	0.491525
API75507.1	hypothetical protein	29	0.491525
API75516.1	transposase	29	0.491525
API75517.1	hypothetical protein	29	0.491525
API76496.1	transposase	29	0.491525
API73248.1	site-specific recombinase resolvase	28	0.474576
API74497.1	hypothetical protein	28	0.474576
API74499.1	transcriptional regulator	28	0.474576
API74500.1	transcriptional regulator	28	0.474576
API74501.1	hypothetical protein	28	0.474576
API74701.1	hypothetical protein	28	0.474576
API74703.1	phage tail protein	28	0.474576
API74704.1	phage tail protein	28	0.474576
API74705.1	phage tail protein	28	0.474576
API74706.1	phage tail protein	28	0.474576
API74707.1	peptidase P60	28	0.474576
API74970.1	histidine kinase	28	0.474576
API75413.1	hypothetical protein	28	0.474576
API75506.1	recombinase	28	0.474576
API76408.1	transcriptional regulator	28	0.474576
API73296.1	glycoside hydrolase	27	0.457627
API74491.1	phage tail protein	27	0.457627
API74492.1	phage tail protein	27	0.457627
API74493.1	phage tail protein	27	0.457627
API74494.1	oxidoreductase	27	0.457627
API74496.1	hypothetical protein	27	0.457627
API74502.1	hypothetical protein	27	0.457627
API74503.1	hypothetical protein	27	0.457627
API74676.1	hypothetical protein	27	0.457627
API74677.1	hypothetical protein	27	0.457627
API74678.1	hypothetical protein	27	0.457627
API74679.1	hypothetical protein	27	0.457627
API74680.1	hypothetical protein	27	0.457627
API74681.1	hypothetical protein	27	0.457627
API74684.1	hypothetical protein	27	0.457627
API74685.1	hypothetical protein	27	0.457627
API74686.1	hypothetical protein	27	0.457627
API74687.1	hypothetical protein	27	0.457627
API74688.1	hypothetical protein	27	0.457627
API74689.1	hypothetical protein	27	0.457627
API74690.1	HNH endonuclease	27	0.457627
API74691.1	terminase	27	0.457627
API74696.1	phage head-tail joining protein	27	0.457627
API74697.1	hypothetical protein	27	0.457627
API74698.1	hypothetical protein	27	0.457627
API74699.1	phage tail protein	27	0.457627
API74700.1	hypothetical protein	27	0.457627
API74708.1	DNA repair protein	27	0.457627
API74709.1	hexulose-6-phosphate synthase	27	0.457627
API75414.1	hypothetical protein	27	0.457627
API75440.1	hypothetical protein	27	0.457627
API75441.1	hypothetical protein	27	0.457627
API75458.1	recombinase	27	0.457627
API75518.1	nitroreductase	27	0.457627
API76407.1	phage tail protein	27	0.457627
API76420.1	hypothetical protein	27	0.457627
API76422.1	hypothetical protein	27	0.457627
API76423.1	phage tail protein	27	0.457627
API74671.1	integrase	26	0.440678
API74672.1	hypothetical protein	26	0.440678
API74673.1	dinucleotide-utilizing protein	26	0.440678
API74674.1	jamm isopeptidase	26	0.440678
API74675.1	hypothetical protein	26	0.440678
API74682.1	hypothetical protein	26	0.440678
API74695.1	hypothetical protein	26	0.440678
API74711.1	hypothetical protein	26	0.440678
API74972.1	type III effector protein	26	0.440678
API73088.1	hypothetical protein	25	0.423729
API74474.1	capsid protein	25	0.423729
API74971.1	hypothetical protein	25	0.423729
API74985.1	ABC transporter permease	25	0.423729
API75412.1	hypothetical protein	25	0.423729
API75443.1	DNA methylase N-4	25	0.423729
API75504.1	POPP protein	25	0.423729
API76431.1	non-ribosomal peptide synthetase	25	0.423729
API73246.1	hypothetical protein	24	0.40678
API73247.1	hypothetical protein	24	0.40678
API73987.1	phage tail protein	24	0.40678
API74504.1	hypothetical protein	24	0.40678
API74505.1	integrase	24	0.40678
API74683.1	hypothetical protein	24	0.40678
API74692.1	phage portal protein	24	0.40678
API74694.1	phage capsid protein	24	0.40678
API74967.1	ribonuclease	24	0.40678
API74968.1	thiamine pyrophosphate-binding protein	24	0.40678
API75410.1	hypothetical protein	24	0.40678
API75411.1	hypothetical protein	24	0.40678
API75560.1	cytochrome C	24	0.40678
API76421.1	hypothetical protein	24	0.40678
API76432.1	polyketide synthase	24	0.40678
API73244.1	hypothetical protein	23	0.389831
API73245.1	hypothetical protein	23	0.389831
API73970.1	toprim domain protein	23	0.389831
API73971.1	hypothetical protein	23	0.389831
API73972.1	hypothetical protein	23	0.389831
API73973.1	hypothetical protein	23	0.389831
API73974.1	transcriptional regulator	23	0.389831
API73981.1	phage tail protein	23	0.389831
API73982.1	phage tail protein	23	0.389831
API73983.1	phage tail protein	23	0.389831
API73984.1	phage tail protein	23	0.389831
API73985.1	phage tail protein	23	0.389831
API73986.1	hypothetical protein	23	0.389831
API74307.1	hypothetical protein	23	0.389831
API74693.1	peptidase	23	0.389831
API75406.1	transcriptional regulator	23	0.389831
API75407.1	hypothetical protein	23	0.389831
API75408.1	hypothetical protein	23	0.389831
API75409.1	glycoside hydrolase	23	0.389831
API75502.1	AAA family ATPase	23	0.389831
API75503.1	transposase	23	0.389831
API75772.1	polymerase	23	0.389831
API73976.1	transcriptional regulator	22	0.372881
API73977.1	hypothetical protein	22	0.372881
API73980.1	oxidoreductase	22	0.372881
API73990.1	baseplate assembly protein	22	0.372881
API75404.1	LysR family transcriptional regulator	22	0.372881
API75405.1	hypothetical protein	22	0.372881
API75457.1	LacI family transcriptional regulator	22	0.372881
API75483.1	hypothetical protein	22	0.372881
API75501.1	hypothetical protein	22	0.372881
API76478.1	type VI secretion protein VgrG	22	0.372881
API76479.1	MFS transporter	22	0.372881
API76480.1	amino acid-binding protein	22	0.372881
API73097.1	cellobiose phosphorylase	21	0.355932
API73991.1	baseplate assembly protein	21	0.355932
API73992.1	baseplate assembly protein	21	0.355932
API73995.1	peptidoglycan-binding protein	21	0.355932
API73996.1	hypothetical protein	21	0.355932
API73997.1	hypothetical protein	21	0.355932
API73998.1	phage tail protein	21	0.355932
API74002.1	oxidoreductase	21	0.355932
API74003.1	Presumed portal vertex protein	21	0.355932
API74836.1	hypothetical protein	21	0.355932
API74983.1	sulfonate ABC transporter substrate-binding protein	21	0.355932
API75395.1	LacI family transcriptional regulator	21	0.355932
API75396.1	recombinase	21	0.355932
API75397.1	hypothetical protein	21	0.355932
API75398.1	DNA-binding protein	21	0.355932
API75399.1	hypothetical protein	21	0.355932
API75400.1	hypothetical protein	21	0.355932
API75401.1	hypothetical protein	21	0.355932
API75402.1	hypothetical protein	21	0.355932
API75403.1	hypothetical protein	21	0.355932
API75447.1	hypothetical protein	21	0.355932
API75488.1	hypothetical protein	21	0.355932
API75489.1	hypothetical protein	21	0.355932
API75490.1	hypothetical protein	21	0.355932
API75491.1	hypothetical protein	21	0.355932
API75492.1	hypothetical protein	21	0.355932
API75493.1	hypothetical protein	21	0.355932
API75494.1	hypothetical protein	21	0.355932
API75495.1	hypothetical protein	21	0.355932
API75496.1	hypothetical protein	21	0.355932
API75497.1	hypothetical protein	21	0.355932
API75498.1	hypothetical protein	21	0.355932
API75499.1	hypothetical protein	21	0.355932
API75500.1	hypothetical protein	21	0.355932
API76073.1	AraC family transcriptional regulator	21	0.355932
API76371.1	head completion/stabilization protein	21	0.355932
API76477.1	outer protein C	21	0.355932
API76487.1	elements of external origin	21	0.355932
API76493.1	hypothetical protein	21	0.355932
API73297.1	hypothetical protein	20	0.338983
API73788.1	usher protein	20	0.338983
API73975.1	transcriptional regulator	20	0.338983
API74001.1	capsid scaffolding protein	20	0.338983
API75448.1	hypothetical protein	20	0.338983
API75449.1	hypothetical protein	20	0.338983
API75450.1	hypothetical protein	20	0.338983
API75451.1	hypothetical protein	20	0.338983
API75452.1	hypothetical protein	20	0.338983
API75482.1	hypothetical protein	20	0.338983
API75774.1	pilus assembly protein	20	0.338983
API76072.1	hypothetical protein	20	0.338983
API76484.1	hypothetical protein	20	0.338983
API76485.1	glycine hydroxymethyltransferase	20	0.338983
API76491.1	hypothetical protein	20	0.338983
API73978.1	hypothetical protein	19	0.322034
API73993.1	phage tail protein	19	0.322034
API73994.1	hypothetical protein	19	0.322034
API74308.1	type III effector protein	19	0.322034
API74969.1	DNA-binding response regulator	19	0.322034
API75444.1	hypothetical protein	19	0.322034
API75445.1	hypothetical protein	19	0.322034
API75446.1	hypothetical protein	19	0.322034
API76370.1	virion morphogenesis protein	19	0.322034
API73243.1	thiosulfohydrolase SoxB	18	0.305085
API73298.1	hypothetical protein	18	0.305085
API74927.1	hypothetical protein	18	0.305085
API74984.1	FMN reductase (NADPH)	18	0.305085
API75453.1	hypothetical protein	18	0.305085
API75454.1	hypothetical protein	18	0.305085
API75455.1	hypothetical protein	18	0.305085
API75456.1	hypothetical protein	18	0.305085
API76486.1	hypothetical protein	18	0.305085
API73787.1	phytochrome sensor protein	17	0.288136
API73808.1	hypothetical protein	16	0.271186
API73809.1	murein hydrolase transporter LrgA	16	0.271186
API73999.1	terminase	16	0.271186
API74162.1	hypothetical protein	16	0.271186
API74986.1	ATP-dependent chaperone ClpB	16	0.271186
API75755.1	avrd-related protein	16	0.271186
API76071.1	hypothetical protein	16	0.271186
API76085.1	hypothetical protein	16	0.271186
API76539.1	multidrug DMT transporter permease	16	0.271186
API73099.1	ABC transporter substrate-binding protein	15	0.254237
API73100.1	amino acid ABC transporter permease	15	0.254237
API74000.1	capsid protein	15	0.254237
API74008.1	Rhs element Vgr protein	15	0.254237
API74070.1	hypothetical protein	15	0.254237
API74309.1	hypothetical protein	15	0.254237
API74987.1	D-(-)-3-hydroxybutyrate oligomer hydrolase	15	0.254237
API75070.1	3D-(3%2C5/4)-trihydroxycyclohexane-1%2C2-dione acylhydrolase (decyclizing)	15	0.254237
API75459.1	hypothetical protein	15	0.254237
API75773.1	pilus assembly protein	15	0.254237
API75775.1	hypothetical protein	15	0.254237
API76079.1	nucleotidyltransferase	15	0.254237
API76200.1	hypothetical protein	15	0.254237
API76540.1	acylphosphatase	15	0.254237
gidA	tRNA uridine(34) 5-carboxymethylaminomethyl synthesis enzyme MnmG	15	0.254237
API73343.1	hypothetical protein	14	0.237288
API73566.1	transcriptional regulator	14	0.237288
API73919.1	gamma-glutamyltransferase	14	0.237288
API74807.1	peptide biosynthesis thioesterase	14	0.237288
API74838.1	hypothetical protein	14	0.237288
API75069.1	5-dehydro-2-deoxygluconokinase	14	0.237288
API75464.1	hypothetical protein	14	0.237288
API75521.1	endoglucanase	14	0.237288
API75756.1	phosphoglycolate phosphatase	14	0.237288
API75757.1	GDSL family lipase	14	0.237288
API76054.1	Fe-S protein	14	0.237288
API76068.1	amidohydrolase	14	0.237288
API76196.1	hypothetical protein	14	0.237288
API76379.1	cytochrome C	14	0.237288
API76537.1	cys-tRNA(pro)/cys-tRNA(cys) deacylase	14	0.237288
API73098.1	IclR family transcriptional regulator	13	0.220339
API73166.1	LysR family transcriptional regulator	13	0.220339
API73167.1	hypothetical protein	13	0.220339
API73168.1	LysR family transcriptional regulator	13	0.220339
API73169.1	branched-chain amino acid ABC transporter substrate-binding protein	13	0.220339
API73171.1	16S rRNA methyltransferase G	13	0.220339
API73772.1	UDP-glucuronosyltransferase	13	0.220339
API73918.1	hypothetical protein	13	0.220339
API74835.1	Type III effector protein (Skwp 4)	13	0.220339
API75480.1	hypothetical protein	13	0.220339
API75481.1	hypothetical protein	13	0.220339
API75519.1	transcriptional regulator	13	0.220339
API76197.1	hypothetical protein	13	0.220339
API76301.1	hypothetical protein	13	0.220339
API73165.1	hypothetical protein	12	0.20339
API73172.1	chromosome partitioning protein	12	0.20339
API73353.1	chemotaxis protein	12	0.20339
API73356.1	acetyltransferase	12	0.20339
API73567.1	hypothetical protein	12	0.20339
API74004.1	hypothetical protein	12	0.20339
API74168.1	iron oxidase	12	0.20339
API74847.1	GntR family transcriptional regulator	12	0.20339
API74848.1	cytochrome ubiquinol oxidase subunit II	12	0.20339
API74854.1	hypothetical protein	12	0.20339
API74855.1	hypothetical protein	12	0.20339
API74857.1	dethiobiotin synthase	12	0.20339
API74858.1	8-amino-7-oxononanoate synthase	12	0.20339
API74981.1	ABC transporter permease	12	0.20339
API75071.1	myo-inosose-2 dehydratase	12	0.20339
API75460.1	transposase	12	0.20339
API75461.1	hypothetical protein	12	0.20339
API75462.1	peptide transporter	12	0.20339
API75463.1	hemagglutinin	12	0.20339
API75479.1	MFS transporter	12	0.20339
API75520.1	hypothetical protein	12	0.20339
API75559.1	hypothetical protein	12	0.20339
API75561.1	choline dehydrogenase	12	0.20339
API75754.1	molybdopterin-guanine dinucleotide biosynthesis protein B	12	0.20339
API76055.1	MBL fold metallo-hydrolase	12	0.20339
API76086.1	hypothetical protein	12	0.20339
API76391.1	hypothetical protein	12	0.20339
API76453.1	peptidase A8	12	0.20339
moaC	cyclic pyranopterin monophosphate synthase accessory protein	12	0.20339
API73163.1	hypothetical protein	11	0.186441
API73173.1	chromosome partitioning protein ParB	11	0.186441
API73299.1	hypothetical protein	11	0.186441
API73300.1	transposase	11	0.186441
API73301.1	hypothetical protein	11	0.186441
API73302.1	hypothetical protein	11	0.186441
API73303.1	hemagglutinin	11	0.186441
API73304.1	peptide transporter	11	0.186441
API73305.1	hypothetical protein	11	0.186441
API73306.1	hypothetical protein	11	0.186441
API73307.1	hypothetical protein	11	0.186441
API73308.1	transposase	11	0.186441
API73309.1	type III effector protein	11	0.186441
API73310.1	hypothetical protein	11	0.186441
API73311.1	site-specific recombinase resolvase	11	0.186441
API73312.1	recombinase	11	0.186441
API73342.1	tryptophan 2-monooxygenase oxidoreductase	11	0.186441
API73355.1	MFS transporter	11	0.186441
API73413.1	glutathione S-transferase	11	0.186441
API73414.1	hypothetical protein	11	0.186441
API73415.1	peptidase	11	0.186441
API73416.1	structural protein MipA	11	0.186441
API73560.1	hypothetical protein	11	0.186441
API73561.1	hypothetical protein	11	0.186441
API73565.1	hypothetical protein	11	0.186441
API73598.1	lytic transglycosylase	11	0.186441
API73599.1	hypothetical protein	11	0.186441
API73600.1	hypothetical protein	11	0.186441
API73601.1	ubiquinone biosynthesis protein	11	0.186441
API73920.1	hypothetical protein	11	0.186441
API74007.1	phospholipase	11	0.186441
API74163.1	hypothetical protein	11	0.186441
API74164.1	hypothetical protein	11	0.186441
API74304.1	hypothetical protein	11	0.186441
API74510.1	(2Fe-2S)-binding protein	11	0.186441
API74567.1	transferase	11	0.186441
API74765.1	exo-poly-galacturonase signal peptide protein	11	0.186441
API74804.1	GALA protein	11	0.186441
API74806.1	voltage-gated chloride channel protein	11	0.186441
API74812.1	non-ribosomal peptide synthetase	11	0.186441
API74852.1	sulfite reductase	11	0.186441
API74853.1	hypothetical protein	11	0.186441
API74856.1	hypothetical protein	11	0.186441
API74859.1	adenosylmethionine--8-amino-7-oxononanoate aminotransferase BioA	11	0.186441
API74860.1	glycosyl transferase family 51	11	0.186441
API74861.1	type III effector protein	11	0.186441
API74926.1	16S rRNA pseudouridylate synthase	11	0.186441
API75068.1	rhizopine-binding protein	11	0.186441
API75072.1	5-deoxy-glucuronate isomerase	11	0.186441
API75478.1	short-chain dehydrogenase/reductase	11	0.186441
API75523.1	lysine transporter LysE	11	0.186441
API75524.1	oxidase	11	0.186441
API75885.1	hypothetical protein	11	0.186441
API76067.1	LysR family transcriptional regulator	11	0.186441
API76193.1	thiamine phosphate synthase	11	0.186441
API76195.1	hypothetical protein	11	0.186441
API76201.1	alkaline phosphatase	11	0.186441
API76277.1	hydroxypyruvate isomerase	11	0.186441
API76300.1	hypothetical protein	11	0.186441
API76308.1	transposase	11	0.186441
API76309.1	transposase	11	0.186441
API76335.1	flagellar assembly protein FliT	11	0.186441
API76352.1	hypothetical protein	11	0.186441
API76372.1	hypothetical protein	11	0.186441
API76430.1	GALA protein	11	0.186441
API76436.1	hypothetical protein	11	0.186441
API76488.1	hypothetical protein	11	0.186441
API76489.1	glycoside hydrolase	11	0.186441
API76563.1	hypothetical protein	11	0.186441
glnQ	glutamine ABC transporter ATP-binding protein	11	0.186441
API73102.1	FAD-dependent oxidoreductase	10	0.169492
API73154.1	copper-transporting ATPase	10	0.169492
API73164.1	hypothetical protein	10	0.169492
API73313.1	elements of external origin	10	0.169492
API73354.1	ferritin	10	0.169492
API73357.1	DNA-binding protein	10	0.169492
API73358.1	hydroxyacid dehydrogenase	10	0.169492
API73412.1	hypothetical protein	10	0.169492
API73562.1	hypothetical protein	10	0.169492
API73563.1	hypothetical protein	10	0.169492
API73564.1	hypothetical protein	10	0.169492
API73632.1	molybdopterin oxidoreductase	10	0.169492
API73807.1	glyoxalase	10	0.169492
API73921.1	MFS transporter	10	0.169492
API74005.1	hypothetical protein	10	0.169492
API74006.1	hypothetical protein	10	0.169492
API74111.1	serine--tRNA ligase	10	0.169492
API74114.1	Rep protein	10	0.169492
API74115.1	zonular occludens toxin	10	0.169492
API74116.1	coat protein	10	0.169492
API74117.1	hypothetical protein	10	0.169492
API74118.1	hypothetical protein	10	0.169492
API74119.1	hypothetical protein	10	0.169492
API74156.1	general secretion pathway protein GspD	10	0.169492
API74167.1	lytic transglycosylase	10	0.169492
API74282.1	hypothetical protein	10	0.169492
API74572.1	pyridine nucleotide-disulfide oxidoreductase	10	0.169492
API74574.1	MBL fold metallo-hydrolase	10	0.169492
API74717.1	hypothetical protein	10	0.169492
API74718.1	bifunctional tRNA (5-methylaminomethyl-2-thiouridylate)-methyltransferase MnmD/FAD-dependent cmnm(5)s(2)U34 oxidoreductase MnmC	10	0.169492
API74805.1	transcriptional regulator	10	0.169492
API74808.1	siderophore synthase	10	0.169492
API74909.1	ribonuclease HII	10	0.169492
API74910.1	lipid-A-disaccharide synthase	10	0.169492
API74911.1	acyl-[acyl-carrier-protein]--UDP-N-acetylglucosamine O-acyltransferase	10	0.169492
API74929.1	DNA ligase (NAD(+)) LigA	10	0.169492
API75073.1	hypothetical protein	10	0.169492
API75196.1	LysR family transcriptional regulator	10	0.169492
API75197.1	hypothetical protein	10	0.169492
API75198.1	single-stranded DNA-binding protein	10	0.169492
API75199.1	AAA family ATPase	10	0.169492
API75200.1	hypothetical protein	10	0.169492
API75201.1	hypothetical protein	10	0.169492
API75202.1	hypothetical protein	10	0.169492
API75203.1	Killer protein	10	0.169492
API75204.1	hypothetical protein	10	0.169492
API75205.1	hypothetical protein	10	0.169492
API75206.1	hypothetical protein	10	0.169492
API75207.1	hypothetical protein	10	0.169492
API75465.1	hypothetical protein	10	0.169492
API75466.1	hypothetical protein	10	0.169492
API75468.1	hypothetical protein	10	0.169492
API75469.1	hypothetical protein	10	0.169492
API75470.1	hypothetical protein	10	0.169492
API75477.1	RND transporter	10	0.169492
API75725.1	hypothetical protein	10	0.169492
API75726.1	LysR family transcriptional regulator	10	0.169492
API75856.1	3-hydroxyacyl-CoA dehydrogenase	10	0.169492
API75857.1	acyl-CoA dehydrogenase	10	0.169492
API75886.1	AMP-binding protein	10	0.169492
API76069.1	permease	10	0.169492
API76074.1	hypothetical protein	10	0.169492
API76176.1	hypothetical protein	10	0.169492
API76177.1	transcriptional regulator	10	0.169492
API76178.1	transposase	10	0.169492
API76194.1	glyoxalase	10	0.169492
API76318.1	hypothetical protein	10	0.169492
API76319.1	mechanosensitive ion channel protein MscS	10	0.169492
API76466.1	hypothetical protein	10	0.169492
API76467.1	transcriptional regulator	10	0.169492
API76490.1	AcrR family transcriptional regulator	10	0.169492
API76497.1	glutathione S-transferase	10	0.169492
API76557.1	hypothetical protein	10	0.169492
API73079.1	DNA polymerase III subunit beta	9	0.152542
API73140.1	bifunctional metallophosphatase/5'-nucleotidase	9	0.152542
API73141.1	hypothetical protein	9	0.152542
API73142.1	2-dehydropantoate 2-reductase	9	0.152542
API73143.1	hypothetical protein	9	0.152542
API73144.1	DNA-binding protein	9	0.152542
API73145.1	SET domain-containing protein-lysine N-methyltransferase	9	0.152542
API73152.1	hypothetical protein	9	0.152542
API73153.1	copper-binding protein	9	0.152542
API73359.1	zinc-dependent alcohol dehydrogenase	9	0.152542
API73360.1	sigma-54-dependent Fis family transcriptional regulator	9	0.152542
API73433.1	ABC transporter permease	9	0.152542
API73451.1	hypothetical protein	9	0.152542
API73452.1	hypothetical protein	9	0.152542
API73596.1	hypothetical protein	9	0.152542
API73602.1	thiol:disulfide interchange protein	9	0.152542
API73643.1	UDP-N-acetylmuramoyl-tripeptide--D-alanyl-D-alanine ligase	9	0.152542
API73664.1	type II secretion system protein F	9	0.152542
API73678.1	sigma-54-dependent Fis family transcriptional regulator	9	0.152542
API73679.1	N-acetyl-anhydromuranmyl-L-alanine amidase	9	0.152542
API73773.1	hypothetical protein	9	0.152542
API73855.1	DNA-3-methyladenine glycosylase	9	0.152542
API73965.1	diguanylate cyclase	9	0.152542
API74112.1	resolvase	9	0.152542
API74113.1	hypothetical protein	9	0.152542
API74120.1	hypothetical protein	9	0.152542
API74138.1	MFS transporter	9	0.152542
API74155.1	secretion system X translation initiation factor	9	0.152542
API74179.1	hypothetical protein	9	0.152542
API74185.1	histidine kinase	9	0.152542
API74186.1	hypothetical protein	9	0.152542
API74459.1	biopolymer transporter	9	0.152542
API74460.1	energy transducer TonB	9	0.152542
API74531.1	FkbM family methyltransferase	9	0.152542
API74532.1	hypothetical protein	9	0.152542
API74568.1	transposase	9	0.152542
API74569.1	transposase	9	0.152542
API74570.1	transposase	9	0.152542
API74571.1	hypothetical protein	9	0.152542
API74573.1	transcriptional regulator	9	0.152542
API74732.1	phosphoribosylformylglycinamidine synthase	9	0.152542
API74737.1	hypothetical protein	9	0.152542
API74766.1	gamma-aminobutyrate permease	9	0.152542
API74803.1	branched-chain alpha-keto acid dehydrogenase subunit E2	9	0.152542
API74846.1	signal peptidase	9	0.152542
API74849.1	cytochrome o ubiquinol oxidase subunit I	9	0.152542
API74908.1	RNA methyltransferase	9	0.152542
API74973.1	transcriptional regulator	9	0.152542
API74989.1	molybdenum cofactor biosynthesis protein MoaE	9	0.152542
API75161.1	ferredoxin-NADP reductase	9	0.152542
API75162.1	hypothetical protein	9	0.152542
API75332.1	DNA topoisomerase IV subunit A	9	0.152542
API75467.1	hypothetical protein	9	0.152542
API75471.1	transposase	9	0.152542
API75472.1	oxidoreductase	9	0.152542
API75473.1	hypothetical protein	9	0.152542
API75474.1	hypothetical protein	9	0.152542
API75475.1	multidrug transporter	9	0.152542
API75522.1	hypothetical protein	9	0.152542
API75570.1	kynureninase	9	0.152542
API75571.1	tryptophan 2%2C3-dioxygenase	9	0.152542
API75572.1	IclR family transcriptional regulator	9	0.152542
API75758.1	translation factor Sua5	9	0.152542
API75770.1	peptidase M48	9	0.152542
API75859.1	acyl CoA:acetate/3-ketoacid CoA transferase	9	0.152542
API75982.1	polyphenol oxidase	9	0.152542
API75983.1	signal peptidase	9	0.152542
API75984.1	hypothetical protein	9	0.152542
API75985.1	RNase III inhibitor	9	0.152542
API76070.1	methylmalonyl-CoA mutase	9	0.152542
API76084.1	cupin	9	0.152542
API76152.1	hypothetical protein	9	0.152542
API76166.1	diaminopimelate epimerase	9	0.152542
API76180.1	GMC family oxidoreductase	9	0.152542
API76314.1	hypothetical protein	9	0.152542
API76320.1	hypothetical protein	9	0.152542
API76367.1	LysR family transcriptional regulator	9	0.152542
API76402.1	hypothetical protein	9	0.152542
API76414.1	DDE endonuclease	9	0.152542
API76425.1	hypothetical protein	9	0.152542
API76445.1	molybdopterin synthase sulfur carrier subunit	9	0.152542
API76533.1	hypothetical protein	9	0.152542
API76558.1	autotransporter outer membrane beta-barrel domain-containing protein	9	0.152542
fabZ	3-hydroxyacyl-[acyl-carrier-protein] dehydratase FabZ	9	0.152542
ychF	redox-regulated ATPase YchF	9	0.152542
API73123.1	potassium-transporting ATPase subunit KdpA	8	0.135593
API73146.1	hypothetical protein	8	0.135593
API73147.1	4a-hydroxytetrahydrobiopterin dehydratase	8	0.135593
API73148.1	phenylalanine-4-hydroxylase	8	0.135593
API73149.1	AsnC family transcriptional regulator	8	0.135593
API73150.1	hypothetical protein	8	0.135593
API73151.1	ornithine cyclodeaminase	8	0.135593
API73162.1	ABC transporter permease	8	0.135593
API73182.1	hypothetical protein	8	0.135593
API73183.1	hypothetical protein	8	0.135593
API73370.1	hypothetical protein	8	0.135593
API73410.1	hypothetical protein	8	0.135593
API73411.1	hypothetical protein	8	0.135593
API73430.1	ABC transporter substrate-binding protein	8	0.135593
API73603.1	NADPH:quinone dehydrogenase	8	0.135593
API73630.1	PTS fructose transporter subunit IIA	8	0.135593
API73631.1	LacI family transcriptional regulator	8	0.135593
API73633.1	aminopeptidase	8	0.135593
API73644.1	phospho-N-acetylmuramoyl-pentapeptide-transferase	8	0.135593
API73659.1	AAA family ATPase	8	0.135593
API73660.1	7%2C8-dihydro-8-oxoguanine-triphosphatase	8	0.135593
API73661.1	DNA gyrase inhibitor	8	0.135593
API73662.1	cell division protein ZapD	8	0.135593
API73663.1	dephospho-CoA kinase	8	0.135593
API73771.1	amidohydrolase	8	0.135593
API73923.1	hypothetical protein	8	0.135593
API73968.1	hypothetical protein	8	0.135593
API73969.1	hypothetical protein	8	0.135593
API74041.1	cobalamin-binding protein	8	0.135593
API74057.1	4Fe-4S ferredoxin	8	0.135593
API74058.1	hypothetical protein	8	0.135593
API74059.1	formate dehydrogenase	8	0.135593
API74060.1	formate dehydrogenase	8	0.135593
API74061.1	hypothetical protein	8	0.135593
API74062.1	formate dehydrogenase subunit gamma	8	0.135593
API74121.1	hypothetical protein	8	0.135593
API74126.1	integrase	8	0.135593
API74151.1	general secretion pathway protein GspE	8	0.135593
API74152.1	hypothetical protein	8	0.135593
API74153.1	hypothetical protein	8	0.135593
API74154.1	hypothetical protein	8	0.135593
API74159.1	hypothetical protein	8	0.135593
API74160.1	hypothetical protein	8	0.135593
API74166.1	hypothetical protein	8	0.135593
API74177.1	carboxymuconolactone decarboxylase	8	0.135593
API74178.1	magnesium transporter	8	0.135593
API74180.1	signal peptidase	8	0.135593
API74187.1	hypothetical protein	8	0.135593
API74454.1	hypothetical protein	8	0.135593
API74455.1	hypothetical protein	8	0.135593
API74456.1	hypothetical protein	8	0.135593
API74461.1	ATPase	8	0.135593
API74506.1	helix-turn-helix transcriptional regulator	8	0.135593
API74511.1	acylaldehyde oxidase	8	0.135593
API74528.1	integrase	8	0.135593
API74533.1	hypothetical protein	8	0.135593
API74575.1	histidine kinase	8	0.135593
API74670.1	multidrug transporter AcrB	8	0.135593
API74736.1	radical SAM/SPASM maturase	8	0.135593
API74798.1	ABC transporter ATP-binding protein	8	0.135593
API74799.1	phosphodiesterase	8	0.135593
API74850.1	cytochrome o ubiquinol oxidase subunit III	8	0.135593
API74851.1	cytochrome o ubiquinol oxidase subunit IV	8	0.135593
API75056.1	damage-inducible protein	8	0.135593
API75058.1	fatty acid hydroxylase	8	0.135593
API75059.1	hypothetical protein	8	0.135593
API75060.1	ATP-dependent helicase	8	0.135593
API75160.1	phosphatase	8	0.135593
API75163.1	hypothetical protein	8	0.135593
API75164.1	hypothetical protein	8	0.135593
API75165.1	alpha/beta hydrolase	8	0.135593
API75209.1	diguanylate cyclase	8	0.135593
API75210.1	sarcosine oxidase subunit gamma	8	0.135593
API75211.1	sarcosine oxidase subunit alpha	8	0.135593
API75333.1	lytic transglycosylase	8	0.135593
API75476.1	efflux transporter periplasmic adaptor subunit	8	0.135593
API75525.1	sulfite:cytochrome C oxidoreductase subunit B	8	0.135593
API75565.1	hypothetical protein	8	0.135593
API75727.1	hypothetical protein	8	0.135593
API75858.1	TetR family transcriptional regulator	8	0.135593
API75860.1	cardiolipin synthase B	8	0.135593
API75942.1	response regulator	8	0.135593
API76056.1	hypothetical protein	8	0.135593
API76080.1	RNA-splicing ligase RtcB	8	0.135593
API76151.1	peptidase M48	8	0.135593
API76162.1	hypothetical protein	8	0.135593
API76163.1	exodeoxyribonuclease III	8	0.135593
API76165.1	polyphosphate kinase	8	0.135593
API76181.1	amino acid ABC transporter substrate-binding protein	8	0.135593
API76182.1	DNA alkylation response protein	8	0.135593
API76183.1	GCN5 family acetyltransferase	8	0.135593
API76184.1	hypothetical protein	8	0.135593
API76192.1	thiazole synthase	8	0.135593
API76317.1	hypothetical protein	8	0.135593
API76339.1	methyltransferase	8	0.135593
API76376.1	formate dehydrogenase	8	0.135593
API76500.1	peptide-methionine (S)-S-oxide reductase	8	0.135593
argJ	bifunctional ornithine acetyltransferase/N-acetylglutamate synthase	8	0.135593
sbcB	exodeoxyribonuclease I	8	0.135593
secA	preprotein translocase subunit SecA	8	0.135593
API73156.1	alpha/beta hydrolase	7	0.118644
API73157.1	choline dehydrogenase	7	0.118644
API73161.1	ABC transporter permease	7	0.118644
API73174.1	F0F1 ATP synthase subunit I	7	0.118644
API73184.1	CoA-binding protein	7	0.118644
API73185.1	alpha/beta hydrolase	7	0.118644
API73199.1	glutamate--cysteine ligase	7	0.118644
API73325.1	hypothetical protein	7	0.118644
API73327.1	esterase	7	0.118644
API73344.1	transcriptional regulator	7	0.118644
API73363.1	ethanolamine ammonia-lyase	7	0.118644
API73369.1	hypothetical protein	7	0.118644
API73371.1	DNA-binding protein	7	0.118644
API73409.1	cation diffusion facilitator family transporter	7	0.118644
API73417.1	DNA-binding response regulator	7	0.118644
API73418.1	two-component sensor histidine kinase	7	0.118644
API73431.1	hypothetical protein	7	0.118644
API73432.1	sugar ABC transporter permease	7	0.118644
API73434.1	ABC transporter ATP-binding protein	7	0.118644
API73435.1	ABC transporter	7	0.118644
API73437.1	DeoR family transcriptional regulator	7	0.118644
API73556.1	endonuclease	7	0.118644
API73557.1	phage capsid protein	7	0.118644
API73558.1	hypothetical protein	7	0.118644
API73559.1	hypothetical protein	7	0.118644
API73595.1	glutamyl-tRNA reductase	7	0.118644
API73642.1	UDP-N-acetylmuramoyl-L-alanyl-D-glutamate--2%2C6-diaminopimelate ligase	7	0.118644
API73645.1	UDP-N-acetylmuramoylalanine--D-glutamate ligase	7	0.118644
API73650.1	cell division protein FtsQ	7	0.118644
API73651.1	cell division protein FtsA	7	0.118644
API73652.1	cell division protein FtsZ	7	0.118644
API73653.1	peroxiredoxin	7	0.118644
API73654.1	UDP-3-O-[3-hydroxymyristoyl] N-acetylglucosamine deacetylase	7	0.118644
API73655.1	hypothetical protein	7	0.118644
API73656.1	peptidase M23	7	0.118644
API73665.1	type IV-A pilus assembly ATPase PilB	7	0.118644
API73769.1	Zn-dependent hydrolase	7	0.118644
API73770.1	DNA-binding protein	7	0.118644
API73922.1	LysR family transcriptional regulator	7	0.118644
API73924.1	MBL fold metallo-hydrolase	7	0.118644
API73964.1	NAD(P)-dependent oxidoreductase	7	0.118644
API73966.1	chloride channel protein	7	0.118644
API73967.1	MarR family transcriptional regulator	7	0.118644
API74056.1	hypothetical protein	7	0.118644
API74067.1	lysine decarboxylase	7	0.118644
API74068.1	2'-5' RNA ligase	7	0.118644
API74071.1	XRE family transcriptional regulator	7	0.118644
API74158.1	general secretion pathway protein GspG	7	0.118644
API74161.1	hypothetical protein	7	0.118644
API74169.1	hypothetical protein	7	0.118644
API74176.1	signal peptidase	7	0.118644
API74182.1	sugar ABC transporter	7	0.118644
API74196.1	3-oxoadipate CoA-transferase	7	0.118644
API74225.1	3-mercaptopyruvate sulfurtransferase	7	0.118644
API74226.1	hypothetical protein	7	0.118644
API74227.1	Rieske (2Fe-2S) protein	7	0.118644
API74229.1	geranyl transferase	7	0.118644
API74305.1	glucose-6-phosphate isomerase	7	0.118644
API74457.1	transposase	7	0.118644
API74458.1	biopolymer transporter ExbD	7	0.118644
API74529.1	hemagglutinin	7	0.118644
API74530.1	hypothetical protein	7	0.118644
API74600.1	phenylalanine--tRNA ligase subunit beta	7	0.118644
API74733.1	hypothetical protein	7	0.118644
API74734.1	hypothetical protein	7	0.118644
API74753.1	glutamate ABC transporter ATP-binding protein	7	0.118644
API74793.1	hypothetical protein	7	0.118644
API74794.1	hypothetical protein	7	0.118644
API74800.1	N-acetylmuramoyl-L-alanine amidase	7	0.118644
API74811.1	ABC transporter ATP-binding protein	7	0.118644
API74814.1	AraC family transcriptional regulator	7	0.118644
API74887.1	2-methylisocitrate lyase	7	0.118644
API74888.1	transcriptional regulator	7	0.118644
API74889.1	toxin HipA	7	0.118644
API74913.1	UDP-3-O-(3-hydroxymyristoyl)glucosamine N-acyltransferase	7	0.118644
API74914.1	outer membrane protein chaperone	7	0.118644
API74915.1	outer membrane protein assembly factor BamA	7	0.118644
API74942.1	type III effector protein hlk1	7	0.118644
API74974.1	sulfate ABC transporter	7	0.118644
API74990.1	molybdopterin molybdenumtransferase MoeA	7	0.118644
API75066.1	ABC transporter	7	0.118644
API75330.1	chromate transporter	7	0.118644
API75331.1	chromate transporter	7	0.118644
API75530.1	class II aldolase	7	0.118644
API75531.1	LysR family transcriptional regulator	7	0.118644
API75562.1	hypothetical protein	7	0.118644
API75573.1	acyl-CoA dehydrogenase	7	0.118644
API75724.1	signal peptidase	7	0.118644
API75730.1	thiamine biosynthesis protein ApbE	7	0.118644
API75753.1	D-alanyl-D-alanine carboxypeptidase	7	0.118644
API75853.1	acyl-CoA thioesterase	7	0.118644
API75861.1	endonuclease	7	0.118644
API75863.1	hypothetical protein	7	0.118644
API75986.1	sigma-54-dependent Fis family transcriptional regulator	7	0.118644
API75987.1	two-component sensor histidine kinase	7	0.118644
API76044.1	hypothetical protein	7	0.118644
API76045.1	methylcrotonoyl-CoA carboxylase	7	0.118644
API76057.1	alpha/beta hydrolase	7	0.118644
API76066.1	ABC transporter substrate-binding protein	7	0.118644
API76076.1	hypothetical protein	7	0.118644
API76153.1	ABC transporter permease	7	0.118644
API76154.1	MarR family transcriptional regulator	7	0.118644
API76164.1	orotate phosphoribosyltransferase	7	0.118644
API76174.1	glutathione S-transferase	7	0.118644
API76175.1	AsnC family transcriptional regulator	7	0.118644
API76179.1	addiction module toxin RelE	7	0.118644
API76190.1	cytochrome C biogenesis protein CcdA	7	0.118644
API76219.1	PAS domain-containing sensor histidine kinase	7	0.118644
API76220.1	hypothetical protein	7	0.118644
API76221.1	16S rRNA (cytosine(967)-C(5))-methyltransferase	7	0.118644
API76222.1	protease HtpX	7	0.118644
API76223.1	lysine transporter LysE	7	0.118644
API76224.1	methionyl-tRNA formyltransferase	7	0.118644
API76225.1	hypothetical protein	7	0.118644
API76302.1	F0F1 ATP synthase subunit A	7	0.118644
API76311.1	glycosyl transferase family 8	7	0.118644
API76312.1	hypothetical protein	7	0.118644
API76332.1	type VI secretion protein	7	0.118644
API76390.1	HxlR family transcriptional regulator	7	0.118644
API76403.1	hemin transporter	7	0.118644
API76498.1	MFS transporter	7	0.118644
API76525.1	acetate kinase	7	0.118644
dnaE	DNA polymerase III subunit alpha	7	0.118644
fabG	3-ketoacyl-ACP reductase	7	0.118644
fabG	3-oxoacyl-ACP reductase	7	0.118644
prfA	peptide chain release factor 1	7	0.118644
API73103.1	alpha/beta hydrolase	6	0.101695
API73126.1	phosphatidylserine synthase	6	0.101695
API73127.1	hypothetical protein	6	0.101695
API73129.1	panthothenate synthetase	6	0.101695
API73155.1	Cu(I)-responsive transcriptional regulator	6	0.101695
API73180.1	F0F1 ATP synthase subunit beta	6	0.101695
API73181.1	F0F1 ATP synthase subunit epsilon	6	0.101695
API73186.1	hypothetical protein	6	0.101695
API73187.1	phosphate ABC transporter substrate-binding protein	6	0.101695
API73200.1	oligopeptide transporter%2C OPT family	6	0.101695
API73314.1	glutamate/aspartate:proton symporter GltP	6	0.101695
API73315.1	LysR family transcriptional regulator	6	0.101695
API73316.1	hypothetical protein	6	0.101695
API73317.1	MFS transporter	6	0.101695
API73318.1	lysine transporter LysE	6	0.101695
API73319.1	transposase	6	0.101695
API73320.1	hypothetical protein	6	0.101695
API73321.1	AraC family transcriptional regulator	6	0.101695
API73328.1	hypothetical protein	6	0.101695
API73341.1	hypothetical protein	6	0.101695
API73361.1	aldehyde dehydrogenase	6	0.101695
API73374.1	type II secretion system protein GspF	6	0.101695
API73407.1	hybrid sensor histidine kinase/response regulator	6	0.101695
API73408.1	DNA-binding response regulator	6	0.101695
API73453.1	SAM-dependent methyltransferase	6	0.101695
API73454.1	ATP-dependent DNA helicase RecQ	6	0.101695
API73573.1	guanosine-3'%2C5'-bis(diphosphate) 3'-pyrophosphohydrolase	6	0.101695
API73574.1	preprotein translocase	6	0.101695
API73635.1	MFS transporter	6	0.101695
API73640.1	cell division protein FtsL	6	0.101695
API73641.1	cell division protein	6	0.101695
API73646.1	cell division protein FtsW	6	0.101695
API73649.1	D-alanine--D-alanine ligase	6	0.101695
API73673.1	hypoxanthine-guanine phosphoribosyltransferase	6	0.101695
API73674.1	signal recognition particle protein	6	0.101695
API73675.1	ABC transporter permease	6	0.101695
API73676.1	hypothetical protein	6	0.101695
API73677.1	two-component sensor histidine kinase	6	0.101695
API73750.1	hypothetical protein	6	0.101695
API73757.1	glutamate synthase	6	0.101695
API73758.1	glutathione S-transferase	6	0.101695
API73765.1	ATP-dependent DNA helicase RecG	6	0.101695
API73766.1	hypothetical protein	6	0.101695
API73767.1	alanine racemase	6	0.101695
API73917.1	flagellar biosynthesis protein FlgM	6	0.101695
API73949.1	quinolinate synthase	6	0.101695
API74009.1	hypothetical protein	6	0.101695
API74010.1	hypothetical protein	6	0.101695
API74123.1	hypothetical protein	6	0.101695
API74124.1	hypothetical protein	6	0.101695
API74125.1	hypothetical protein	6	0.101695
API74139.1	MFS transporter	6	0.101695
API74157.1	general secretion pathway protein GspG	6	0.101695
API74165.1	cytochrome C	6	0.101695
API74170.1	alkyl hydroperoxide reductase	6	0.101695
API74181.1	penicillin-binding protein activator LpoB	6	0.101695
API74184.1	glycosyl transferase family 1	6	0.101695
API74188.1	D-amino acid dehydrogenase small subunit	6	0.101695
API74216.1	hypothetical protein	6	0.101695
API74218.1	hypothetical protein	6	0.101695
API74219.1	Rossman fold protein%2C TIGR00730 family	6	0.101695
API74228.1	exodeoxyribonuclease VII small subunit	6	0.101695
API74242.1	NADPH-dependent FMN reductase	6	0.101695
API74243.1	sulfurtransferase	6	0.101695
API74280.1	C4-dicarboxylate ABC transporter	6	0.101695
API74281.1	pyroglutamyl-peptidase I	6	0.101695
API74283.1	hypothetical protein	6	0.101695
API74306.1	porin	6	0.101695
API74310.1	D-arabinitol 4-dehydrogenase	6	0.101695
API74329.1	hypothetical protein	6	0.101695
API74335.1	amino acid ABC transporter substrate-binding protein	6	0.101695
API74336.1	GntR family transcriptional regulator	6	0.101695
API74391.1	pimeloyl-CoA dehydrogenase small subunit	6	0.101695
API74449.1	sporulation protein	6	0.101695
API74450.1	bacteriocin production protein	6	0.101695
API74507.1	chemotaxis protein	6	0.101695
API74509.1	hypothetical protein	6	0.101695
API74527.1	DNA polymerase III subunit epsilon	6	0.101695
API74730.1	bifunctional ADP-dependent (S)-NAD(P)H-hydrate dehydratase/NAD(P)H-hydrate epimerase	6	0.101695
API74731.1	transcriptional regulator	6	0.101695
API74735.1	hypothetical protein	6	0.101695
API74752.1	peptidase C45	6	0.101695
API74764.1	transposase	6	0.101695
API74769.1	nicotinamidase	6	0.101695
API74795.1	LacI family transcriptional regulator	6	0.101695
API74802.1	2-oxoisovalerate dehydrogenase	6	0.101695
API74813.1	hypothetical protein	6	0.101695
API74815.1	avrbs3 family type III effector protein	6	0.101695
API74845.1	multidrug transporter	6	0.101695
API74948.1	beta-aspartyl-peptidase	6	0.101695
API74949.1	transcriptional regulator	6	0.101695
API74950.1	carnitine dehydratase	6	0.101695
API74954.1	alanine racemase	6	0.101695
API74975.1	sulfate ABC transporter permease subunit CysW	6	0.101695
API74978.1	diguanylate phosphodiesterase	6	0.101695
API74979.1	transporter	6	0.101695
API74980.1	aliphatic sulfonate ABC transporter ATP-binding protein	6	0.101695
API75057.1	hypothetical protein	6	0.101695
API75123.1	glutamate--tRNA ligase	6	0.101695
API75166.1	hypothetical protein	6	0.101695
API75167.1	gamma carbonic anhydrase family protein	6	0.101695
API75168.1	Hsp33 chaperonin	6	0.101695
API75169.1	hypothetical protein	6	0.101695
API75170.1	cell division protein FtsB	6	0.101695
API75329.1	lactate permease	6	0.101695
API75337.1	amino acid ABC transporter substrate-binding protein	6	0.101695
API75338.1	3-deoxy-D-manno-oct-2-ulosonic acid (Kdo) hydroxylase	6	0.101695
API75339.1	hypothetical protein	6	0.101695
API75528.1	threonine aldolase	6	0.101695
API75538.1	alanine--tRNA ligase	6	0.101695
API75568.1	AsnC family transcriptional regulator	6	0.101695
API75569.1	arylformamidase	6	0.101695
API75638.1	type VI secretion protein	6	0.101695
API75728.1	inclusion body family protein	6	0.101695
API75729.1	hypothetical protein	6	0.101695
API75731.1	FMN-binding protein	6	0.101695
API75796.1	hypothetical protein	6	0.101695
API75862.1	dihydroneopterin triphosphate diphosphatase	6	0.101695
API75881.1	NADPH-dependent 7-cyano-7-deazaguanine reductase QueF	6	0.101695
API75882.1	hypothetical protein	6	0.101695
API75883.1	peptidase C39	6	0.101695
API75884.1	hypothetical protein	6	0.101695
API75887.1	gluconate kinase	6	0.101695
API75898.1	hypothetical protein	6	0.101695
API75899.1	polysaccharide deacetylase	6	0.101695
API75900.1	beta-ketoacyl-[acyl-carrier-protein] synthase II	6	0.101695
API75901.1	3-oxoacyl-ACP synthase	6	0.101695
API75909.1	adenine phosphoribosyltransferase	6	0.101695
API75910.1	aryl-sulfate sulfotransferase	6	0.101695
API75911.1	potassium transporter	6	0.101695
API75943.1	nitrate transporter	6	0.101695
API76075.1	lysine transporter LysE	6	0.101695
API76077.1	aspartate aminotransferase	6	0.101695
API76083.1	alpha/beta hydrolase	6	0.101695
API76173.1	hypothetical protein	6	0.101695
API76185.1	hypothetical protein	6	0.101695
API76186.1	phage tail protein	6	0.101695
API76187.1	hypothetical protein	6	0.101695
API76188.1	2-nitropropane dioxygenase	6	0.101695
API76191.1	thiamine biosynthesis protein ThiS	6	0.101695
API76211.1	glutathione S-transferase	6	0.101695
API76213.1	ABC transporter	6	0.101695
API76234.1	penicillin-binding protein 2	6	0.101695
API76239.1	aspartyl/glutamyl-tRNA amidotransferase subunit A	6	0.101695
API76240.1	hypothetical protein	6	0.101695
API76310.1	hypothetical protein	6	0.101695
API76350.1	hypothetical protein	6	0.101695
API76368.1	aminotransferase	6	0.101695
API76378.1	hypothetical protein	6	0.101695
API76386.1	permease	6	0.101695
API76387.1	non-canonical purine NTP pyrophosphatase	6	0.101695
API76410.1	oxidoreductase	6	0.101695
API76415.1	glutamate-1-semialdehyde aminotransferase	6	0.101695
API76441.1	ABC transporter	6	0.101695
API76526.1	hypothetical protein	6	0.101695
API76527.1	protease	6	0.101695
cca	multifunctional CCA tRNA nucleotidyl transferase/2'3'-cyclic phosphodiesterase/2'nucleotidase/phosphatase	6	0.101695
emrB	multidrug resistance protein B	6	0.101695
API73104.1	hypothetical protein	5	0.0847458
API73108.1	Type III effector protein (Skwp5)	5	0.0847458
API73116.1	DNA-binding response regulator	5	0.0847458
API73117.1	nitrate ABC transporter substrate-binding protein	5	0.0847458
API73118.1	DNA-binding response regulator	5	0.0847458
API73120.1	two-component sensor histidine kinase	5	0.0847458
API73124.1	ATPase	5	0.0847458
API73125.1	hypothetical protein	5	0.0847458
API73128.1	hypothetical protein	5	0.0847458
API73130.1	5'-methylthioadenosine/S-adenosylhomocysteine nucleosidase	5	0.0847458
API73159.1	ABC transporter ATP-binding protein	5	0.0847458
API73160.1	ABC transporter permease	5	0.0847458
API73212.1	coproporphyrinogen III oxidase	5	0.0847458
API73323.1	GntR family transcriptional regulator	5	0.0847458
API73324.1	hypothetical protein	5	0.0847458
API73326.1	adenylyl-sulfate kinase	5	0.0847458
API73339.1	cytochrome C	5	0.0847458
API73340.1	hypothetical protein	5	0.0847458
API73345.1	amino acid-binding protein	5	0.0847458
API73372.1	hypothetical protein	5	0.0847458
API73373.1	hypothetical protein	5	0.0847458
API73438.1	metal-chelation protein CHAD	5	0.0847458
API73572.1	hypothetical protein	5	0.0847458
API73577.1	TonB-denpendent receptor	5	0.0847458
API73578.1	gamma-glutamyltransferase	5	0.0847458
API73636.1	hypothetical protein	5	0.0847458
API73666.1	magnesium and cobalt efflux protein CorC	5	0.0847458
API73671.1	proline dioxygenase	5	0.0847458
API73672.1	hypothetical protein	5	0.0847458
API73751.1	hypothetical protein	5	0.0847458
API73752.1	EmrB/QacA family drug resistance transporter	5	0.0847458
API73806.1	cupin	5	0.0847458
API73833.1	formimidoylglutamase	5	0.0847458
API73835.1	ferrochelatase	5	0.0847458
API73857.1	proline hydroxylase	5	0.0847458
API73907.1	ABC transporter permease	5	0.0847458
API73915.1	adenosine deaminase	5	0.0847458
API74011.1	2-hydroxy-3-oxopropionate reductase	5	0.0847458
API74055.1	hypothetical protein	5	0.0847458
API74063.1	hypothetical protein	5	0.0847458
API74065.1	formate dehydrogenase family accessory protein FdhD	5	0.0847458
API74072.1	ferritin	5	0.0847458
API74073.1	hypothetical protein	5	0.0847458
API74127.1	hypothetical protein	5	0.0847458
API74128.1	hypothetical protein	5	0.0847458
API74173.1	hypothetical protein	5	0.0847458
API74174.1	hypothetical protein	5	0.0847458
API74175.1	hypothetical protein	5	0.0847458
API74183.1	lipopolysaccharide N-acetylglucosaminyl transferase	5	0.0847458
API74189.1	ABC transporter	5	0.0847458
API74197.1	3-oxoadipate CoA-transferase	5	0.0847458
API74220.1	DNA polymerase I	5	0.0847458
API74222.1	carboxymethylenebutenolidase	5	0.0847458
API74223.1	divalent heavy-metal cations transporter	5	0.0847458
API74224.1	transposase	5	0.0847458
API74233.1	hypothetical protein	5	0.0847458
API74256.1	nicotinate-nicotinamide nucleotide adenylyltransferase	5	0.0847458
API74279.1	hypothetical protein	5	0.0847458
API74330.1	porin	5	0.0847458
API74331.1	fucose-binding lectin protein	5	0.0847458
API74334.1	ABC transporter permease	5	0.0847458
API74337.1	type III effector protein	5	0.0847458
API74448.1	bifunctional folylpolyglutamate synthase/dihydrofolate synthase	5	0.0847458
API74452.1	hypothetical protein	5	0.0847458
API74453.1	phasin	5	0.0847458
API74512.1	alkylhydroperoxidase	5	0.0847458
API74534.1	tyrosinase	5	0.0847458
API74535.1	hypothetical protein	5	0.0847458
API74738.1	hypothetical protein	5	0.0847458
API74758.1	hypothetical protein	5	0.0847458
API74770.1	acetyl-CoA acetyltransferase	5	0.0847458
API74774.1	NADP-dependent oxidoreductase	5	0.0847458
API74775.1	hypothetical protein	5	0.0847458
API74778.1	alpha/beta hydrolase	5	0.0847458
API74783.1	hemagglutinin	5	0.0847458
API74785.1	peptide ABC transporter permease	5	0.0847458
API74796.1	ABC transporter substrate-binding protein	5	0.0847458
API74797.1	ABC transporter permease	5	0.0847458
API74801.1	pyruvate dehydrogenase (acetyl-transferring) E1 component subunit alpha	5	0.0847458
API74868.1	carbon monoxide dehydrogenase	5	0.0847458
API74869.1	ATPase	5	0.0847458
API74872.1	hypothetical protein	5	0.0847458
API74873.1	nucleoside-diphosphate sugar epimerase	5	0.0847458
API74874.1	methyltransferase	5	0.0847458
API74875.1	hypothetical protein	5	0.0847458
API74876.1	succinate-semialdehyde dehydrogenase	5	0.0847458
API74891.1	protein-disulfide isomerase	5	0.0847458
API74905.1	NfeD-like family protein 1	5	0.0847458
API74930.1	cell division protein FtsZ	5	0.0847458
API74941.1	GTP cyclohydrolase I FolE	5	0.0847458
API74944.1	aminopeptidase	5	0.0847458
API74951.1	purine-nucleoside phosphorylase	5	0.0847458
API74958.1	tRNA threonylcarbamoyladenosine biosynthesis protein TsaB	5	0.0847458
API74991.1	IclR family transcriptional regulator	5	0.0847458
API74993.1	aminotransferase	5	0.0847458
API74994.1	hypothetical protein	5	0.0847458
API74995.1	4-amino-4-deoxy-L-arabinose transferase	5	0.0847458
API75152.1	cupin	5	0.0847458
API75153.1	MBL fold metallo-hydrolase	5	0.0847458
API75154.1	hypothetical protein	5	0.0847458
API75155.1	4-hydroxy-tetrahydrodipicolinate synthase	5	0.0847458
API75156.1	methyltransferase type 12	5	0.0847458
API75158.1	peptidase M50	5	0.0847458
API75159.1	threonylcarbamoyl-AMP synthase	5	0.0847458
API75177.1	hypothetical protein	5	0.0847458
API75179.1	competence protein ComEC	5	0.0847458
API75187.1	hypothetical protein	5	0.0847458
API75316.1	hypothetical protein	5	0.0847458
API75317.1	spermidine synthase	5	0.0847458
API75318.1	hypothetical protein	5	0.0847458
API75334.1	DNA topoisomerase IV subunit B	5	0.0847458
API75394.1	hypothetical protein	5	0.0847458
API75526.1	response regulator SirA	5	0.0847458
API75527.1	NADH pyrophosphatase	5	0.0847458
API75537.1	purine nucleoside permease	5	0.0847458
API75563.1	pyridoxamine 5'-phosphate oxidase	5	0.0847458
API75564.1	cyclopropane-fatty-acyl-phospholipid synthase	5	0.0847458
API75566.1	flavin reductase	5	0.0847458
API75567.1	hypothetical protein	5	0.0847458
API75694.1	hypothetical protein	5	0.0847458
API75695.1	hypothetical protein	5	0.0847458
API75696.1	hypothetical protein	5	0.0847458
API75697.1	hypothetical protein	5	0.0847458
API75698.1	hypothetical protein	5	0.0847458
API75699.1	macrolide-efflux protein	5	0.0847458
API75703.1	hypothetical protein	5	0.0847458
API75740.1	hypothetical protein	5	0.0847458
API75752.1	amino acid ABC transporter permease	5	0.0847458
API75759.1	5-(carboxyamino)imidazole ribonucleotide synthase	5	0.0847458
API75793.1	acyl-CoA dehydrogenase	5	0.0847458
API75902.1	hydroxymyristoyl-ACP dehydratase	5	0.0847458
API75908.1	lysine transporter LysE	5	0.0847458
API75975.1	glutamate--cysteine ligase	5	0.0847458
API75976.1	ammonia channel protein	5	0.0847458
API75978.1	hypothetical protein	5	0.0847458
API75979.1	phosphoheptose isomerase	5	0.0847458
API75980.1	hypothetical protein	5	0.0847458
API75997.1	phospholipase C%2C phosphocholine-specific	5	0.0847458
API76043.1	HAD family hydrolase	5	0.0847458
API76046.1	hypothetical protein	5	0.0847458
API76048.1	biotin synthase BioB	5	0.0847458
API76065.1	hydrolase	5	0.0847458
API76155.1	hypothetical protein	5	0.0847458
API76160.1	polyketide cyclase	5	0.0847458
API76171.1	AraC family transcriptional regulator	5	0.0847458
API76172.1	hypothetical protein	5	0.0847458
API76199.1	hydroxymethylpyrimidine/phosphomethylpyrimidine kinase	5	0.0847458
API76210.1	NAD-dependent dehydratase	5	0.0847458
API76214.1	class III aminotransferase	5	0.0847458
API76218.1	XRE family transcriptional regulator	5	0.0847458
API76232.1	AMP-dependent synthetase	5	0.0847458
API76236.1	rod shape-determining protein MreC	5	0.0847458
API76241.1	dienelactone hydrolase	5	0.0847458
API76297.1	porin	5	0.0847458
API76298.1	diguanylate cyclase	5	0.0847458
API76313.1	hypothetical protein	5	0.0847458
API76344.1	lytic transglycosylase	5	0.0847458
API76351.1	LysR family transcriptional regulator	5	0.0847458
API76380.1	structural protein MipA	5	0.0847458
API76381.1	hypothetical protein	5	0.0847458
API76400.1	amidophosphoribosyltransferase	5	0.0847458
API76401.1	nodulation protein NodJ	5	0.0847458
API76474.1	hypothetical protein	5	0.0847458
API76509.1	hypothetical protein	5	0.0847458
API76524.1	aspartate--tRNA ligase	5	0.0847458
API76541.1	aldehyde oxidase	5	0.0847458
dcd	deoxycytidine triphosphate deaminase	5	0.0847458
eno	phosphopyruvate hydratase	5	0.0847458
gltD	glutamate synthase	5	0.0847458
putA	trifunctional transcriptional regulator/proline dehydrogenase/L-glutamate gamma-semialdehyde dehydrogenase	5	0.0847458
API73105.1	DNA-binding response regulator	4	0.0677966
API73111.1	Rrf2 family transcriptional regulator	4	0.0677966
API73112.1	DNA methyltransferase	4	0.0677966
API73113.1	hypothetical protein	4	0.0677966
API73114.1	restriction endonuclease subunit R	4	0.0677966
API73115.1	histidine kinase	4	0.0677966
API73135.1	AVRPPHE avirulence protein	4	0.0677966
API73158.1	ABC transporter ATP-binding protein	4	0.0677966
API73194.1	uroporphyrinogen decarboxylase	4	0.0677966
API73195.1	primosomal protein N'	4	0.0677966
API73197.1	branched chain amino acid ABC transporter substrate-binding protein	4	0.0677966
API73198.1	sodium:proton exchanger	4	0.0677966
API73210.1	acyl-homoserine-lactone synthase	4	0.0677966
API73211.1	ABC transporter permease	4	0.0677966
API73331.1	histidine kinase	4	0.0677966
API73338.1	antibiotic hydrolase	4	0.0677966
API73346.1	hypothetical protein	4	0.0677966
API73365.1	cytoplasmic protein	4	0.0677966
API73376.1	general secretion pathway protein GspN	4	0.0677966
API73377.1	general secretion pathway protein GspM	4	0.0677966
API73378.1	general secretion pathway protein GspL	4	0.0677966
API73388.1	serine protease	4	0.0677966
API73389.1	DUF4440 domain-containing protein	4	0.0677966
API73449.1	tat pathway signal sequence	4	0.0677966
API73450.1	hypothetical protein	4	0.0677966
API73504.1	3-dehydroquinate synthase	4	0.0677966
API73506.1	hypothetical protein	4	0.0677966
API73507.1	transposase	4	0.0677966
API73508.1	glutamate synthase subunit alpha	4	0.0677966
API73510.1	tat pathway signal sequence	4	0.0677966
API73511.1	ABC transporter ATP-binding protein	4	0.0677966
API73512.1	ABC transporter permease	4	0.0677966
API73568.1	hypothetical protein	4	0.0677966
API73569.1	hypothetical protein	4	0.0677966
API73570.1	hypothetical protein	4	0.0677966
API73571.1	hypothetical protein	4	0.0677966
API73576.1	two-component sensor histidine kinase	4	0.0677966
API73593.1	hypothetical protein	4	0.0677966
API73604.1	peptidase M61	4	0.0677966
API73605.1	hypothetical protein	4	0.0677966
API73606.1	hypothetical protein	4	0.0677966
API73607.1	uracil-DNA glycosylase	4	0.0677966
API73629.1	1-phosphofructokinase	4	0.0677966
API73669.1	RNA pyrophosphohydrolase	4	0.0677966
API73760.1	cytochrome b	4	0.0677966
API73761.1	polyisoprenoid-binding protein	4	0.0677966
API73768.1	diaminopropionate ammonia-lyase	4	0.0677966
API73786.1	spore coat protein	4	0.0677966
API73789.1	hypothetical protein	4	0.0677966
API73794.1	4-hydroxybenzoate octaprenyltransferase	4	0.0677966
API73795.1	hypothetical protein	4	0.0677966
API73796.1	pyrroline-5-carboxylate reductase	4	0.0677966
API73836.1	RNA-binding protein	4	0.0677966
API73837.1	nucleotide exchange factor GrpE	4	0.0677966
API73838.1	thiol reductase thioredoxin	4	0.0677966
API73841.1	aminodeoxychorismate synthase component I	4	0.0677966
API73881.1	cysteine methyltransferase	4	0.0677966
API73882.1	hypothetical protein	4	0.0677966
API73883.1	epoxyqueuosine reductase	4	0.0677966
API73884.1	tRNA threonylcarbamoyladenosine biosynthesis protein TsaE	4	0.0677966
API73885.1	N-acetylmuramoyl-L-alanine amidase	4	0.0677966
API73886.1	LysR family transcriptional regulator	4	0.0677966
API73904.1	hypothetical protein	4	0.0677966
API73905.1	transporter	4	0.0677966
API73906.1	transporter	4	0.0677966
API73914.1	hypothetical protein	4	0.0677966
API73925.1	hypothetical protein	4	0.0677966
API73926.1	cytochrome B6	4	0.0677966
API73930.1	hypothetical protein	4	0.0677966
API73931.1	hypothetical protein	4	0.0677966
API73932.1	hypothetical protein	4	0.0677966
API73937.1	luciferase	4	0.0677966
API73938.1	phosphopantothenate synthase	4	0.0677966
API73939.1	hypothetical protein	4	0.0677966
API73940.1	signal peptidase II	4	0.0677966
API73941.1	isoleucine--tRNA ligase	4	0.0677966
API73954.1	hypothetical protein	4	0.0677966
API74012.1	branched-chain amino acid ABC transporter substrate-binding protein	4	0.0677966
API74129.1	hypothetical protein	4	0.0677966
API74130.1	hypothetical protein	4	0.0677966
API74132.1	hypothetical protein	4	0.0677966
API74171.1	hypothetical protein	4	0.0677966
API74172.1	signal peptidase	4	0.0677966
API74190.1	amino acid ABC transporter ATP-binding protein	4	0.0677966
API74191.1	amino acid ABC transporter permease	4	0.0677966
API74200.1	3-oxoadipate enol-lactonase	4	0.0677966
API74214.1	valine--tRNA ligase	4	0.0677966
API74215.1	DNA helicase II	4	0.0677966
API74221.1	pyridine nucleotide-disulfide oxidoreductase	4	0.0677966
API74234.1	glutamyl-tRNA amidotransferase	4	0.0677966
API74235.1	DNA primase	4	0.0677966
API74255.1	ribosome silencing factor RsfS	4	0.0677966
API74278.1	hypothetical protein	4	0.0677966
API74299.1	tagatose-bisphosphate aldolase	4	0.0677966
API74327.1	dihydrodipicolinate synthase family protein	4	0.0677966
API74328.1	aldehyde dehydrogenase	4	0.0677966
API74332.1	amino acid ABC transporter ATP-binding protein	4	0.0677966
API74333.1	amino acid ABC transporter permease	4	0.0677966
API74386.1	NADH:ubiquinone oxidoreductase subunit N	4	0.0677966
API74387.1	hypothetical protein	4	0.0677966
API74388.1	ADP-ribose pyrophosphatase	4	0.0677966
API74389.1	hypothetical protein	4	0.0677966
API74392.1	dehydratase	4	0.0677966
API74428.1	hypothetical protein	4	0.0677966
API74430.1	aldolase	4	0.0677966
API74513.1	acyltransferase	4	0.0677966
API74576.1	formate acetyltransferase	4	0.0677966
API74604.1	hypothetical protein	4	0.0677966
API74606.1	amino acid permease	4	0.0677966
API74607.1	hypothetical protein	4	0.0677966
API74719.1	trigger factor	4	0.0677966
API74720.1	ATP-dependent Clp protease proteolytic subunit	4	0.0677966
API74754.1	peptidylprolyl isomerase	4	0.0677966
API74755.1	BolA family transcriptional regulator	4	0.0677966
API74756.1	septation protein A	4	0.0677966
API74757.1	peptide-methionine (R)-S-oxide reductase	4	0.0677966
API74767.1	amino acid transporter	4	0.0677966
API74779.1	4-hydroxybutyrate dehydrogenase	4	0.0677966
API74780.1	alpha/beta hydrolase	4	0.0677966
API74781.1	MFS transporter	4	0.0677966
API74782.1	GCN5 family acetyltransferase	4	0.0677966
API74784.1	hypothetical protein	4	0.0677966
API74829.1	indolepyruvate ferredoxin oxidoreductase	4	0.0677966
API74834.1	short-chain dehydrogenase	4	0.0677966
API74862.1	type III effector protein chaperone	4	0.0677966
API74863.1	MFS transporter	4	0.0677966
API74867.1	carbon monoxide dehydrogenase	4	0.0677966
API74871.1	carbon monoxide dehydrogenase	4	0.0677966
API74890.1	MFS transporter	4	0.0677966
API74892.1	2'-5' RNA ligase	4	0.0677966
API74893.1	protocatechuate 3%2C4-dioxygenase subunit alpha	4	0.0677966
API74894.1	protocatechuate 3%2C4-dioxygenase subunit beta	4	0.0677966
API74895.1	LysR family transcriptional regulator	4	0.0677966
API74898.1	IMP dehydrogenase	4	0.0677966
API74899.1	multidrug DMT transporter permease	4	0.0677966
API74900.1	hypothetical protein	4	0.0677966
API74901.1	hypothetical protein	4	0.0677966
API74902.1	ubiquinone-binding protein	4	0.0677966
API74903.1	SsrA-binding protein	4	0.0677966
API74904.1	stomatin 2	4	0.0677966
API74916.1	RIP metalloprotease RseP	4	0.0677966
API74940.1	ribosomal protein L3 N(5)-glutamine methyltransferase	4	0.0677966
API74943.1	aminopeptidase	4	0.0677966
API74952.1	dihydrolipoamide acyltransferase	4	0.0677966
API74955.1	MFS transporter	4	0.0677966
API74956.1	uracil-DNA glycosylase	4	0.0677966
API74957.1	ribosomal-protein-alanine N-acetyltransferase RimI	4	0.0677966
API74959.1	acyl-CoA-binding protein	4	0.0677966
API74976.1	sulfate ABC transporter permease subunit CysT	4	0.0677966
API74996.1	4-amino-4-deoxy-L-arabinose transferase	4	0.0677966
API75022.1	hemolysin D	4	0.0677966
API75061.1	N-acetylglutamate synthase	4	0.0677966
API75063.1	inositol 2-dehydrogenase	4	0.0677966
API75064.1	xylose isomerase	4	0.0677966
API75065.1	protein iolH	4	0.0677966
API75121.1	UDP phosphate-alpha-4-amino-4-deoxy-L-arabinose arabinosyl transferase	4	0.0677966
API75122.1	MATE family efflux transporter	4	0.0677966
API75124.1	esterase	4	0.0677966
API75125.1	peptidase P60	4	0.0677966
API75127.1	peptide ABC transporter permease	4	0.0677966
API75129.1	peptide ABC transporter substrate-binding protein	4	0.0677966
API75140.1	RNA methyltransferase	4	0.0677966
API75141.1	DNA-binding protein	4	0.0677966
API75142.1	GMP synthase	4	0.0677966
API75143.1	molybdenum cofactor sulfurase	4	0.0677966
API75144.1	chemotaxis protein	4	0.0677966
API75145.1	chemotaxis protein	4	0.0677966
API75150.1	hypothetical protein	4	0.0677966
API75151.1	peptidylprolyl isomerase	4	0.0677966
API75178.1	hypothetical protein	4	0.0677966
API75188.1	hypothetical protein	4	0.0677966
API75208.1	glycine/betaine ABC transporter permease	4	0.0677966
API75230.1	aldose epimerase	4	0.0677966
API75231.1	porin	4	0.0677966
API75232.1	alpha-glucosidase	4	0.0677966
API75239.1	histidine kinase	4	0.0677966
API75314.1	AAA family ATPase	4	0.0677966
API75315.1	GCN5 family acetyltransferase	4	0.0677966
API75319.1	transcriptional regulator	4	0.0677966
API75340.1	RNA helicase	4	0.0677966
API75637.1	hypothetical protein	4	0.0677966
API75639.1	hypothetical protein	4	0.0677966
API75640.1	chromosome partitioning protein	4	0.0677966
API75641.1	tRNA (guanosine(46)-N7)-methyltransferase TrmB	4	0.0677966
API75692.1	type II secretion system protein	4	0.0677966
API75693.1	pilus assembly protein TadE	4	0.0677966
API75700.1	permease	4	0.0677966
API75701.1	hypothetical protein	4	0.0677966
API75702.1	peptidase M48	4	0.0677966
API75714.1	transposase	4	0.0677966
API75723.1	recombination-associated protein RdgC	4	0.0677966
API75741.1	2-aminoadipate aminotransferase	4	0.0677966
API75749.1	diguanylate cyclase	4	0.0677966
API75750.1	hypothetical protein	4	0.0677966
API75760.1	5-(carboxyamino)imidazole ribonucleotide mutase	4	0.0677966
API75776.1	succinate--CoA ligase subunit alpha	4	0.0677966
API75803.1	glycine--tRNA ligase subunit alpha	4	0.0677966
API75804.1	glycine--tRNA ligase subunit beta	4	0.0677966
API75805.1	D%2CD-heptose 1%2C7-bisphosphate phosphatase	4	0.0677966
API75806.1	acyl-phosphate glycerol 3-phosphate acyltransferase	4	0.0677966
API75807.1	metal-dependent hydrolase	4	0.0677966
API75809.1	multidrug DMT transporter permease	4	0.0677966
API75875.1	FAD-linked oxidase	4	0.0677966
API75903.1	hypothetical protein	4	0.0677966
API75904.1	single-stranded DNA-binding protein	4	0.0677966
API75906.1	excinuclease ABC subunit A	4	0.0677966
API75912.1	arabinose-5-phosphate isomerase	4	0.0677966
API75913.1	3-deoxy-D-manno-octulosonate 8-phosphate phosphatase	4	0.0677966
API75914.1	LPS export ABC transporter periplasmic protein LptC	4	0.0677966
API75915.1	organic solvent tolerance protein OstA	4	0.0677966
API75916.1	ABC transporter ATP-binding protein	4	0.0677966
API75917.1	RNA polymerase factor sigma-54	4	0.0677966
API75918.1	ribosome hibernation promoting factor	4	0.0677966
API75919.1	PTS sugar transporter subunit IIA	4	0.0677966
API75920.1	HPr kinase/phosphorylase	4	0.0677966
API75921.1	RNase adaptor protein RapZ	4	0.0677966
API75922.1	ATP-dependent protease	4	0.0677966
API75989.1	ferredoxin	4	0.0677966
API75994.1	lipoate--protein ligase	4	0.0677966
API75996.1	type III effector protein	4	0.0677966
API76026.1	hypothetical protein	4	0.0677966
API76028.1	cell division protein FtsN	4	0.0677966
API76029.1	disulfide bond formation protein DsbA	4	0.0677966
API76030.1	short-chain dehydrogenase	4	0.0677966
API76041.1	2-hydroxychromene-2-carboxylate isomerase	4	0.0677966
API76042.1	rhodanese	4	0.0677966
API76049.1	3-methylcrotonyl-CoA carboxylase	4	0.0677966
API76081.1	hypothetical protein	4	0.0677966
API76088.1	LysR family transcriptional regulator	4	0.0677966
API76090.1	aspartate racemase	4	0.0677966
API76091.1	hypothetical protein	4	0.0677966
API76092.1	MarR family transcriptional regulator	4	0.0677966
API76093.1	hypothetical protein	4	0.0677966
API76135.1	short-chain dehydrogenase	4	0.0677966
API76136.1	hypothetical protein	4	0.0677966
API76137.1	NAD-dependent dehydratase	4	0.0677966
API76167.1	lauroyl acyltransferase	4	0.0677966
API76168.1	lauroyl acyltransferase	4	0.0677966
API76170.1	GYD family protein	4	0.0677966
API76231.1	LysR family transcriptional regulator	4	0.0677966
API76233.1	rod shape-determining protein RodA	4	0.0677966
API76235.1	rod shape-determining protein MreD	4	0.0677966
API76243.1	recombinase XerC	4	0.0677966
API76255.1	two-component system response regulator	4	0.0677966
API76278.1	DNA-binding response regulator	4	0.0677966
API76299.1	competence protein ComJ	4	0.0677966
API76334.1	protein-(glutamine-N5) methyltransferase%2C release factor-specific	4	0.0677966
API76336.1	hypothetical protein	4	0.0677966
API76343.1	hypothetical protein	4	0.0677966
API76347.1	polyisoprenoid-binding protein	4	0.0677966
API76349.1	tRNA preQ1(34) S-adenosylmethionine ribosyltransferase-isomerase QueA	4	0.0677966
API76360.1	hypothetical protein	4	0.0677966
API76361.1	transcription elongation factor GreAB	4	0.0677966
API76364.1	bile acid:sodium symporter	4	0.0677966
API76365.1	toxin HipA	4	0.0677966
API76366.1	cysteine methyltransferase	4	0.0677966
API76375.1	ATP-binding protein	4	0.0677966
API76404.1	cation acetate symporter	4	0.0677966
API76429.1	ABC transporter permease	4	0.0677966
API76435.1	hypothetical protein	4	0.0677966
API76439.1	chitin-binding protein	4	0.0677966
API76448.1	MarR family transcriptional regulator	4	0.0677966
API76449.1	RND transporter	4	0.0677966
API76455.1	AP endonuclease	4	0.0677966
API76463.1	inositol monophosphatase	4	0.0677966
API76523.1	hypothetical protein	4	0.0677966
API76528.1	hypothetical protein	4	0.0677966
API76535.1	twin-arginine translocation protein	4	0.0677966
API76560.1	hypothetical protein	4	0.0677966
API76561.1	hypothetical protein	4	0.0677966
argS	arginine--tRNA ligase	4	0.0677966
dnaK	molecular chaperone DnaK	4	0.0677966
gatB	aspartyl/glutamyl-tRNA amidotransferase subunit B	4	0.0677966
guaA	glutamine-hydrolyzing GMP synthase	4	0.0677966
obgE	GTPase ObgE	4	0.0677966
prpB	methylisocitrate lyase	4	0.0677966
pyrG	CTP synthetase	4	0.0677966
rpmB	50S ribosomal protein L28	4	0.0677966
rpmG	50S ribosomal protein L33	4	0.0677966
truB	tRNA pseudouridine(55) synthase	4	0.0677966
API73107.1	hypothetical protein	3	0.0508475
API73131.1	helix-turn-helix transcriptional regulator	3	0.0508475
API73132.1	nitrate ABC transporter ATP-binding protein	3	0.0508475
API73133.1	sulfonate ABC transporter permease	3	0.0508475
API73136.1	carnitine dehydratase	3	0.0508475
API73175.1	F0F1 ATP synthase subunit C	3	0.0508475
API73176.1	F0F1 ATP synthase subunit B	3	0.0508475
API73177.1	F0F1 ATP synthase subunit delta	3	0.0508475
API73209.1	LuxR family transcriptional regulator	3	0.0508475
API73329.1	autotransporter outer membrane beta-barrel domain-containing protein	3	0.0508475
API73366.1	hypothetical protein	3	0.0508475
API73367.1	transposase	3	0.0508475
API73375.1	type II secretion system protein GspD	3	0.0508475
API73379.1	general secretion pathway protein GspK	3	0.0508475
API73380.1	general secretion pathway protein GspJ	3	0.0508475
API73381.1	type II secretion system protein GspI	3	0.0508475
API73382.1	type II secretion system protein GspH	3	0.0508475
API73386.1	4-hydroxyphenylpyruvate dioxygenase	3	0.0508475
API73387.1	AsnC family transcriptional regulator	3	0.0508475
API73390.1	hypothetical protein	3	0.0508475
API73419.1	AraC family transcriptional regulator	3	0.0508475
API73420.1	ethanolamine utilization protein EutH	3	0.0508475
API73502.1	secretin	3	0.0508475
API73503.1	shikimate kinase	3	0.0508475
API73513.1	outer membrane lipid asymmetry maintenance protein MlaD	3	0.0508475
API73514.1	ABC transporter	3	0.0508475
API73515.1	hypothetical protein	3	0.0508475
API73516.1	hypothetical protein	3	0.0508475
API73517.1	ABC transporter ATP-binding protein	3	0.0508475
API73518.1	metal-dependent hydrolase	3	0.0508475
API73519.1	BolA family transcriptional regulator	3	0.0508475
API73555.1	hypothetical protein	3	0.0508475
API73575.1	acetyltransferase	3	0.0508475
API73579.1	iron dicitrate transport regulator FecR	3	0.0508475
API73580.1	RNA polymerase subunit sigma-70	3	0.0508475
API73637.1	2-octaprenyl-3-methyl-6-methoxy-1%2C4-benzoquinol hydroxylase	3	0.0508475
API73638.1	cell division/cell wall cluster transcriptional repressor MraZ	3	0.0508475
API73639.1	16S rRNA (cytosine(1402)-N(4))-methyltransferase	3	0.0508475
API73647.1	UDP-N-acetylglucosamine--N-acetylmuramyl-(pentapeptide) pyrophosphoryl-undecaprenol N-acetylglucosamine transferase	3	0.0508475
API73667.1	hypothetical protein	3	0.0508475
API73753.1	multidrug ABC transporter permease	3	0.0508475
API73785.1	spore coat protein	3	0.0508475
API73790.1	hypothetical protein	3	0.0508475
API73793.1	DNA starvation/stationary phase protection protein	3	0.0508475
API73799.1	pilus assembly protein PilE	3	0.0508475
API73800.1	general secretion pathway protein GspH	3	0.0508475
API73801.1	type IV pilus modification protein PilV	3	0.0508475
API73829.1	heat-inducible transcriptional repressor HrcA	3	0.0508475
API73830.1	histidine utilization repressor	3	0.0508475
API73852.1	hypothetical protein	3	0.0508475
API73853.1	metal-binding protein	3	0.0508475
API73908.1	phosphodiesterase	3	0.0508475
API73927.1	serine/threonine protein phosphatase	3	0.0508475
API73928.1	hypothetical protein	3	0.0508475
API73942.1	bifunctional riboflavin kinase/FMN adenylyltransferase	3	0.0508475
API73946.1	SAM-dependent methyltransferase	3	0.0508475
API73947.1	endonuclease	3	0.0508475
API73948.1	mechanosensitive ion channel protein MscS	3	0.0508475
API74013.1	transcriptional regulator	3	0.0508475
API74064.1	superoxide dismutase	3	0.0508475
API74087.1	methyltransferase	3	0.0508475
API74089.1	hypothetical protein	3	0.0508475
API74090.1	DNA mismatch repair protein MutS	3	0.0508475
API74131.1	hypothetical protein	3	0.0508475
API74133.1	hypothetical protein	3	0.0508475
API74134.1	hypothetical protein	3	0.0508475
API74192.1	ABC transporter permease	3	0.0508475
API74195.1	IclR family transcriptional regulator	3	0.0508475
API74201.1	4-carboxymuconolactone decarboxylase	3	0.0508475
API74212.1	hypothetical protein	3	0.0508475
API74213.1	UTP--glucose-1-phosphate uridylyltransferase	3	0.0508475
API74241.1	quercetin 2%2C3-dioxygenase	3	0.0508475
API74245.1	ligase	3	0.0508475
API74246.1	glycosyl transferase	3	0.0508475
API74254.1	23S rRNA (pseudouridine(1915)-N(3))-methyltransferase RlmH	3	0.0508475
API74259.1	hypothetical protein	3	0.0508475
API74260.1	ATP-binding protein	3	0.0508475
API74275.1	Bcr/CflA family drug resistance efflux transporter	3	0.0508475
API74276.1	allophanate hydrolase	3	0.0508475
API74277.1	allophanate hydrolase	3	0.0508475
API74293.1	transcription elongation factor GreB	3	0.0508475
API74294.1	hypothetical protein	3	0.0508475
API74295.1	esterase	3	0.0508475
API74296.1	peptidoglycan-binding protein LysM	3	0.0508475
API74297.1	sorbitol dehydrogenase	3	0.0508475
API74298.1	carbohydrate kinase	3	0.0508475
API74302.1	HAD family hydrolase	3	0.0508475
API74393.1	dehydratase	3	0.0508475
API74395.1	urea ABC transporter permease subunit UrtB	3	0.0508475
API74396.1	urea ABC transporter permease subunit UrtC	3	0.0508475
API74397.1	ABC transporter ATP-binding protein	3	0.0508475
API74398.1	ABC transporter ATP-binding protein	3	0.0508475
API74399.1	urease accessory protein UreD	3	0.0508475
API74401.1	urease accessory protein UreJ	3	0.0508475
API74440.1	3-isopropylmalate dehydratase	3	0.0508475
API74444.1	tryptophan synthase subunit beta	3	0.0508475
API74445.1	DNA methylase N-4	3	0.0508475
API74446.1	tryptophan synthase subunit alpha	3	0.0508475
API74566.1	histidine phosphatase family protein	3	0.0508475
API74577.1	hypothetical protein	3	0.0508475
API74620.1	dihydrolipoamide dehydrogenase	3	0.0508475
API74621.1	hypothetical protein	3	0.0508475
API74729.1	glucose-6-phosphate isomerase	3	0.0508475
API74739.1	transcriptional regulator	3	0.0508475
API74751.1	RpiR family transcriptional regulator	3	0.0508475
API74761.1	ABC transporter permease	3	0.0508475
API74763.1	ABC transporter ATP-binding protein	3	0.0508475
API74776.1	glutathione S-transferase	3	0.0508475
API74792.1	DNAase	3	0.0508475
API74809.1	ligand-gated channel	3	0.0508475
API74810.1	ABC transporter ATP-binding protein	3	0.0508475
API74816.1	GCN5 family acetyltransferase	3	0.0508475
API74839.1	MarR family transcriptional regulator	3	0.0508475
API74840.1	hypothetical protein	3	0.0508475
API74841.1	hypothetical protein	3	0.0508475
API74864.1	LysR family transcriptional regulator	3	0.0508475
API74865.1	CREA signal peptide protein	3	0.0508475
API74866.1	carbon monoxide dehydrogenase	3	0.0508475
API74870.1	hypothetical protein	3	0.0508475
API74896.1	hypothetical protein	3	0.0508475
API74931.1	chromosome segregation protein SMC	3	0.0508475
API74934.1	succinyldiaminopimelate transaminase	3	0.0508475
API74935.1	2%2C3%2C4%2C5-tetrahydropyridine-2%2C6-dicarboxylate N-succinyltransferase	3	0.0508475
API74936.1	hypothetical protein	3	0.0508475
API74937.1	arsenate reductase	3	0.0508475
API74939.1	adenylate cyclase	3	0.0508475
API74960.1	MFS transporter	3	0.0508475
API74963.1	LysR family transcriptional regulator	3	0.0508475
API74977.1	esterase	3	0.0508475
API75021.1	GTP-binding protein TypA	3	0.0508475
API75051.1	nitrogen regulation protein NR(I)	3	0.0508475
API75052.1	PAS domain-containing sensor histidine kinase	3	0.0508475
API75053.1	hypothetical protein	3	0.0508475
API75055.1	sulfurtransferase	3	0.0508475
API75062.1	oxidoreductase	3	0.0508475
API75113.1	recombinase RecB	3	0.0508475
API75172.1	hypothetical protein	3	0.0508475
API75180.1	DNAase	3	0.0508475
API75181.1	lipoprotein ABC transporter ATP-binding protein	3	0.0508475
API75182.1	cell division protein FtsX	3	0.0508475
API75183.1	hypothetical protein	3	0.0508475
API75234.1	glucarate dehydratase	3	0.0508475
API75235.1	GntR family transcriptional regulator	3	0.0508475
API75237.1	transglycosylase	3	0.0508475
API75238.1	transcriptional regulator	3	0.0508475
API75312.1	cytochrome C	3	0.0508475
API75335.1	ABC transporter ATP-binding protein	3	0.0508475
API75336.1	hypothetical protein	3	0.0508475
API75554.1	co-chaperone YbbN	3	0.0508475
API75555.1	disulfide bond formation protein DsbA	3	0.0508475
API75556.1	bacteriohemerythrin	3	0.0508475
API75558.1	tRNA threonylcarbamoyladenosine dehydratase	3	0.0508475
API75574.1	permease	3	0.0508475
API75579.1	ABC transporter ATP-binding protein	3	0.0508475
API75580.1	ABC transporter permease	3	0.0508475
API75581.1	NUDIX hydrolase	3	0.0508475
API75623.1	carbon-nitrogen hydrolase	3	0.0508475
API75624.1	hypothetical protein	3	0.0508475
API75625.1	hypothetical protein	3	0.0508475
API75626.1	hypothetical protein	3	0.0508475
API75627.1	hypothetical protein	3	0.0508475
API75628.1	integrase	3	0.0508475
API75629.1	hypothetical protein	3	0.0508475
API75630.1	NAD-dependent deacetylase	3	0.0508475
API75631.1	hypothetical protein	3	0.0508475
API75632.1	hypothetical protein	3	0.0508475
API75633.1	hypothetical protein	3	0.0508475
API75634.1	transcriptional regulator	3	0.0508475
API75635.1	hypothetical protein	3	0.0508475
API75636.1	hypothetical protein	3	0.0508475
API75653.1	chain-length determining protein	3	0.0508475
API75690.1	pilus assembly protein CpaF	3	0.0508475
API75691.1	pilus assembly protein TadB	3	0.0508475
API75707.1	transcriptional regulator	3	0.0508475
API75715.1	hypothetical protein	3	0.0508475
API75716.1	hypothetical protein	3	0.0508475
API75717.1	twin-arginine translocation pathway signal protein	3	0.0508475
API75718.1	isoquinoline 1-oxidoreductase	3	0.0508475
API75719.1	IMP dehydrogenase	3	0.0508475
API75751.1	hypothetical protein	3	0.0508475
API75810.1	16S rRNA (adenine(1518)-N(6)/adenine(1519)-N(6))-dimethyltransferase	3	0.0508475
API75812.1	molecular chaperone SurA	3	0.0508475
API75852.1	metal ABC transporter permease	3	0.0508475
API75878.1	hypothetical protein	3	0.0508475
API75879.1	potassium channel protein	3	0.0508475
API75907.1	hypothetical protein	3	0.0508475
API75923.1	A/G-specific adenine glycosylase	3	0.0508475
API75945.1	hypothetical protein	3	0.0508475
API75946.1	peroxiredoxin	3	0.0508475
API75947.1	diguanylate cyclase	3	0.0508475
API75973.1	PTS fructose transporter subunit IIA	3	0.0508475
API75974.1	glutathione synthase	3	0.0508475
API76031.1	cobalamin-binding protein	3	0.0508475
API76032.1	antibiotic biosynthesis monooxygenase	3	0.0508475
API76033.1	Zn-dependent hydrolase	3	0.0508475
API76039.1	short-chain dehydrogenase	3	0.0508475
API76040.1	acyl-CoA dehydrogenase	3	0.0508475
API76087.1	short-chain dehydrogenase	3	0.0508475
API76095.1	transcriptional regulator	3	0.0508475
API76096.1	LysR family transcriptional regulator	3	0.0508475
API76156.1	signal peptidase	3	0.0508475
API76157.1	hypothetical protein	3	0.0508475
API76158.1	hypothetical protein	3	0.0508475
API76159.1	transcriptional regulator	3	0.0508475
API76198.1	hypothetical protein	3	0.0508475
API76215.1	hypothetical protein	3	0.0508475
API76216.1	RpiR family transcriptional regulator	3	0.0508475
API76217.1	hypothetical protein	3	0.0508475
API76237.1	rod shape-determining protein	3	0.0508475
API76238.1	asparaginyl/glutamyl-tRNA amidotransferase subunit C	3	0.0508475
API76245.1	isoquinoline biosynthesis protein	3	0.0508475
API76246.1	6-phosphogluconolactonase	3	0.0508475
API76254.1	type III effector protein	3	0.0508475
API76256.1	histidine kinase	3	0.0508475
API76257.1	hypothetical protein	3	0.0508475
API76258.1	hypothetical protein	3	0.0508475
API76259.1	hypothetical protein	3	0.0508475
API76260.1	anti-sigma factor	3	0.0508475
API76275.1	histidine kinase	3	0.0508475
API76276.1	DNA-binding response regulator	3	0.0508475
API76287.1	phosphotyrosine protein phosphatase	3	0.0508475
API76288.1	tRNA uridine(34) 5-carboxymethylaminomethyl synthesis GTPase MnmE	3	0.0508475
API76289.1	membrane protein insertase YidC	3	0.0508475
API76296.1	flavohemoprotein	3	0.0508475
API76327.1	UDP-N-acetylglucosamine 1-carboxyvinyltransferase	3	0.0508475
API76388.1	hypothetical protein	3	0.0508475
API76426.1	ABC transporter permease	3	0.0508475
API76437.1	transcriptional regulator	3	0.0508475
API76438.1	hypothetical protein	3	0.0508475
API76443.1	universal stress protein UspA	3	0.0508475
API76454.1	RpiR family transcriptional regulator	3	0.0508475
API76464.1	3-deoxy-8-phosphooctulonate synthase	3	0.0508475
API76471.1	hypothetical protein	3	0.0508475
API76472.1	glutathione S-transferase	3	0.0508475
API76504.1	hypothetical protein	3	0.0508475
API76505.1	hypothetical protein	3	0.0508475
API76510.1	AraC family transcriptional regulator	3	0.0508475
API76520.1	hypothetical protein	3	0.0508475
API76522.1	apolipoprotein N-acyltransferase	3	0.0508475
API76530.1	DNA-binding protein YbiB	3	0.0508475
API76534.1	hypothetical protein	3	0.0508475
API76542.1	Bcr/CflA family drug resistance efflux transporter	3	0.0508475
API76543.1	hypothetical protein	3	0.0508475
glnA	glutamine synthetase	3	0.0508475
groEL	molecular chaperone GroEL	3	0.0508475
hisG	ATP phosphoribosyltransferase	3	0.0508475
murC	UDP-N-acetylmuramate--L-alanine ligase	3	0.0508475
pdxA	4-hydroxythreonine-4-phosphate dehydrogenase	3	0.0508475
ppnK	NAD(+) kinase	3	0.0508475
purU	formyltetrahydrofolate deformylase	3	0.0508475
rpmA	50S ribosomal protein L27	3	0.0508475
sucC	succinate--CoA ligase subunit beta	3	0.0508475
ureA	urease subunit gamma	3	0.0508475
acnA	aconitate hydratase	2	0.0338983
API73110.1	short-chain dehydrogenase	2	0.0338983
API73119.1	metal ABC transporter substrate-binding protein	2	0.0338983
API73134.1	acylphosphatase	2	0.0338983
API73190.1	chemotaxis protein	2	0.0338983
API73214.1	hydroxypyruvate isomerase	2	0.0338983
API73241.1	sulfur oxidation c-type cytochrome SoxX	2	0.0338983
API73242.1	alkyl hydroperoxide reductase	2	0.0338983
API73330.1	DNA-binding response regulator	2	0.0338983
API73332.1	methylase	2	0.0338983
API73347.1	hypothetical protein	2	0.0338983
API73351.1	MarR family transcriptional regulator	2	0.0338983
API73352.1	oxidoreductase	2	0.0338983
API73391.1	GCN5 family acetyltransferase	2	0.0338983
API73394.1	cellulose 1%2C4-beta-cellobiosidase	2	0.0338983
API73395.1	DNA repair protein	2	0.0338983
API73423.1	N-acylglucosamine 2-epimerase	2	0.0338983
API73448.1	hypothetical protein	2	0.0338983
API73501.1	pilus assembly protein PilP	2	0.0338983
API73521.1	histidinol dehydrogenase	2	0.0338983
API73535.1	histidine kinase	2	0.0338983
API73537.1	iron ABC transporter substrate-binding protein	2	0.0338983
API73538.1	hypothetical protein	2	0.0338983
API73581.1	cytochrome o ubiquinol oxidase subunit I	2	0.0338983
API73592.1	monothiol glutaredoxin%2C Grx4 family	2	0.0338983
API73682.1	hypothetical protein	2	0.0338983
API73697.1	3-dehydroquinate dehydratase	2	0.0338983
API73698.1	alkyl hydroperoxide reductase	2	0.0338983
API73699.1	UDP-N-acetylmuramate--alanine ligase	2	0.0338983
API73701.1	esterase	2	0.0338983
API73702.1	chorismate--pyruvate lyase	2	0.0338983
API73710.1	damage-inducible protein CinA	2	0.0338983
API73749.1	NADP transhydrogenase subunit alpha	2	0.0338983
API73754.1	MarR family transcriptional regulator	2	0.0338983
API73755.1	NUDIX hydrolase	2	0.0338983
API73762.1	preprotein translocase subunit SecF	2	0.0338983
API73763.1	preprotein translocase subunit SecD	2	0.0338983
API73797.1	YggS family pyridoxal phosphate enzyme	2	0.0338983
API73798.1	twitching motility protein PilT	2	0.0338983
API73802.1	pilus assembly protein PilW	2	0.0338983
API73821.1	TIGR02099 family protein	2	0.0338983
API73822.1	bifunctional glutamine synthetase adenylyltransferase/deadenyltransferase	2	0.0338983
API73823.1	rhombosortase	2	0.0338983
API73842.1	ABC transporter ATP-binding protein	2	0.0338983
API73875.1	UDP-N-acetylenolpyruvoylglucosamine reductase	2	0.0338983
API73887.1	methylmalonate-semialdehyde dehydrogenase (acylating)	2	0.0338983
API73898.1	hypothetical protein	2	0.0338983
API73899.1	peptidase M50	2	0.0338983
API73900.1	hypothetical protein	2	0.0338983
API73933.1	cold-shock protein	2	0.0338983
API73934.1	ATP-dependent Clp protease adaptor ClpS	2	0.0338983
API73943.1	hybrid sensor histidine kinase/response regulator	2	0.0338983
API73944.1	DNA-binding response regulator	2	0.0338983
API74014.1	hypothetical protein	2	0.0338983
API74017.1	phosphoadenosine phosphosulfate reductase	2	0.0338983
API74020.1	uroporphyrin-III methyltransferase	2	0.0338983
API74021.1	5-carboxymethyl-2-hydroxymuconate isomerase	2	0.0338983
API74043.1	cobalamin biosynthesis protein	2	0.0338983
API74046.1	cobyrinic acid a%2Cc-diamide synthase	2	0.0338983
API74047.1	pantoate--beta-alanine ligase	2	0.0338983
API74050.1	hypothetical protein	2	0.0338983
API74051.1	gramicidin biosynthesis protein	2	0.0338983
API74052.1	hypothetical protein	2	0.0338983
API74053.1	methionine--tRNA ligase	2	0.0338983
API74054.1	hypothetical protein	2	0.0338983
API74074.1	phosphoenolpyruvate carboxylase	2	0.0338983
API74075.1	hydroxymethylbilane synthase	2	0.0338983
API74076.1	fused uroporphyrinogen-III synthase/heme biosynthesis operon protein HemX	2	0.0338983
API74077.1	heme biosynthesis protein HemY	2	0.0338983
API74078.1	cytochrome B oxidoreductase	2	0.0338983
API74079.1	hypothetical protein	2	0.0338983
API74080.1	MFS transporter	2	0.0338983
API74082.1	aldehyde dehydrogenase	2	0.0338983
API74092.1	cell division protein FtsK	2	0.0338983
API74095.1	AAA family ATPase	2	0.0338983
API74096.1	recombination factor protein RarA	2	0.0338983
API74097.1	type III restriction endonuclease subunit M	2	0.0338983
API74098.1	RNA helicase	2	0.0338983
API74140.1	heavy metal-responsive transcriptional regulator	2	0.0338983
API74141.1	oxidoreductase	2	0.0338983
API74142.1	lysophospholipase	2	0.0338983
API74143.1	AsnC family transcriptional regulator	2	0.0338983
API74144.1	MFS transporter	2	0.0338983
API74145.1	PHA-granule associated protein 4	2	0.0338983
API74146.1	transposase	2	0.0338983
API74150.1	general secretion pathway protein GspF	2	0.0338983
API74193.1	amino acid ABC transporter substrate-binding protein	2	0.0338983
API74194.1	hypothetical protein	2	0.0338983
API74202.1	ABC transporter permease	2	0.0338983
API74203.1	ABC transporter permease	2	0.0338983
API74209.1	glycoside hydrolase%2C end-alpha-1%2C4-polygalactosaminidase	2	0.0338983
API74210.1	hypothetical protein	2	0.0338983
API74211.1	translation initiation factor IF-1	2	0.0338983
API74236.1	MBL fold metallo-hydrolase	2	0.0338983
API74237.1	MBL fold metallo-hydrolase	2	0.0338983
API74238.1	DEAD/DEAH box helicase	2	0.0338983
API74240.1	LysR family transcriptional regulator	2	0.0338983
API74247.1	glycosyl transferase family 2	2	0.0338983
API74274.1	ABC transporter	2	0.0338983
API74292.1	guanosine-3'%2C5'-bis(diphosphate) 3'-pyrophosphohydrolase	2	0.0338983
API74300.1	sugar ABC transporter substrate-binding protein	2	0.0338983
API74301.1	sugar ABC transporter permease	2	0.0338983
API74319.1	allantoinase	2	0.0338983
API74321.1	purine permease	2	0.0338983
API74326.1	metabolite transporter	2	0.0338983
API74338.1	hypothetical protein	2	0.0338983
API74339.1	guanine deaminase	2	0.0338983
API74340.1	adenosine deaminase	2	0.0338983
API74341.1	xanthine dehydrogenase accessory protein XdhC	2	0.0338983
API74342.1	xanthine dehydrogenase molybdopterin binding subunit	2	0.0338983
API74390.1	pimeloyl-CoA dehydrogenase large subunit	2	0.0338983
API74394.1	urea ABC transporter substrate-binding protein	2	0.0338983
API74418.1	glutathione S-transferase	2	0.0338983
API74419.1	aminotransferase	2	0.0338983
API74420.1	PIN family protein	2	0.0338983
API74421.1	hypothetical protein	2	0.0338983
API74422.1	hypothetical protein	2	0.0338983
API74423.1	hypothetical protein	2	0.0338983
API74424.1	ABC transporter substrate-binding protein	2	0.0338983
API74442.1	tRNA pseudouridine(38%2C39%2C40) synthase TruA	2	0.0338983
API74443.1	N-(5'-phosphoribosyl)anthranilate isomerase	2	0.0338983
API74462.1	transcriptional regulator	2	0.0338983
API74463.1	polyketide cyclase	2	0.0338983
API74464.1	C4-dicarboxylate ABC transporter	2	0.0338983
API74465.1	glutamate racemase	2	0.0338983
API74508.1	two-component system response regulator	2	0.0338983
API74514.1	ABC transporter substrate-binding protein	2	0.0338983
API74515.1	peptide ABC transporter ATP-binding protein	2	0.0338983
API74516.1	methionine ABC transporter ATP-binding protein	2	0.0338983
API74517.1	peptide ABC transporter permease	2	0.0338983
API74525.1	NUDIX hydrolase	2	0.0338983
API74536.1	hypothetical protein	2	0.0338983
API74578.1	hypothetical protein	2	0.0338983
API74579.1	hydroxyacid dehydrogenase	2	0.0338983
API74580.1	hypothetical protein	2	0.0338983
API74581.1	NAD(P)H-quinone oxidoreductase	2	0.0338983
API74582.1	hypothetical protein	2	0.0338983
API74619.1	MFS transporter	2	0.0338983
API74622.1	Phasin (PHA-granule associated protein)	2	0.0338983
API74623.1	deacetylase	2	0.0338983
API74624.1	peptide ABC transporter ATP-binding protein	2	0.0338983
API74625.1	nitrobenzoate reductase	2	0.0338983
API74626.1	D-alanyl-D-alanine carboxypeptidase	2	0.0338983
API74627.1	IclR family transcriptional regulator	2	0.0338983
API74669.1	efflux transporter periplasmic adaptor subunit	2	0.0338983
API74721.1	ATP-dependent Clp protease ATP-binding subunit ClpX	2	0.0338983
API74722.1	endopeptidase La	2	0.0338983
API74724.1	peptidylprolyl isomerase	2	0.0338983
API74728.1	ABC transporter ATP-binding protein	2	0.0338983
API74740.1	3-oxoacyl-ACP reductase	2	0.0338983
API74741.1	polyamine ABC transporter permease	2	0.0338983
API74742.1	polyamine ABC transporter substrate-binding protein	2	0.0338983
API74743.1	spermidine/putrescine ABC transporter substrate-binding protein	2	0.0338983
API74745.1	histidine kinase	2	0.0338983
API74746.1	DNA-binding response regulator	2	0.0338983
API74747.1	porin	2	0.0338983
API74760.1	branched-chain amino acid ABC transporter substrate-binding protein	2	0.0338983
API74762.1	ABC transporter ATP-binding protein	2	0.0338983
API74768.1	3-hydroxyacyl-CoA dehydrogenase	2	0.0338983
API74791.1	pilus assembly protein	2	0.0338983
API74827.1	4-hydroxybenzoyl-CoA thioesterase	2	0.0338983
API74833.1	alanine-phosphoribitol ligase	2	0.0338983
API74842.1	MarR family transcriptional regulator	2	0.0338983
API74844.1	efflux transporter periplasmic adaptor subunit	2	0.0338983
API74882.1	ABC-F family ATPase	2	0.0338983
API74883.1	LD-carboxypeptidase	2	0.0338983
API74884.1	tRNA-specific adenosine deaminase	2	0.0338983
API74885.1	6-carboxy-5%2C6%2C7%2C8-tetrahydropterin synthase	2	0.0338983
API74886.1	7-carboxy-7-deazaguanine synthase	2	0.0338983
API74918.1	phosphatidate cytidylyltransferase	2	0.0338983
API74919.1	di-trans%2Cpoly-cis-decaprenylcistransferase	2	0.0338983
API74920.1	ribosome recycling factor	2	0.0338983
API74921.1	UMP kinase	2	0.0338983
API74922.1	elongation factor Ts	2	0.0338983
API74923.1	30S ribosomal protein S2	2	0.0338983
API74924.1	type I methionyl aminopeptidase	2	0.0338983
API74933.1	hypothetical protein	2	0.0338983
API74961.1	hypothetical protein	2	0.0338983
API74962.1	haloacid dehalogenase	2	0.0338983
API74997.1	aminotransferase DegT	2	0.0338983
API74998.1	UDP-4-amino-4-deoxy-L-arabinose-oxoglutarate aminotransferase	2	0.0338983
API74999.1	formyltransferase	2	0.0338983
API75025.1	ribosome-binding factor A	2	0.0338983
API75026.1	translation initiation factor IF-2	2	0.0338983
API75028.1	23S rRNA pseudouridylate synthase B	2	0.0338983
API75029.1	hypothetical protein	2	0.0338983
API75030.1	transcriptional regulator	2	0.0338983
API75031.1	hypothetical protein	2	0.0338983
API75032.1	hypothetical protein	2	0.0338983
API75033.1	cytochrome c oxidase accessory protein CcoG	2	0.0338983
API75034.1	cytochrome oxidase subunit III	2	0.0338983
API75035.1	cytochrome oxidase	2	0.0338983
API75036.1	peptidase S41	2	0.0338983
API75076.1	nitrate reductase	2	0.0338983
API75081.1	ribonuclease R	2	0.0338983
API75082.1	nicotinate phosphoribosyltransferase	2	0.0338983
API75118.1	hypothetical protein	2	0.0338983
API75119.1	hypothetical protein	2	0.0338983
API75139.1	serine acetyltransferase	2	0.0338983
API75174.1	alpha/beta hydrolase	2	0.0338983
API75175.1	peptidase	2	0.0338983
API75176.1	transglutaminase	2	0.0338983
API75212.1	sarcosine oxidase subunit delta	2	0.0338983
API75228.1	maleylacetoacetate isomerase	2	0.0338983
API75229.1	hypothetical protein	2	0.0338983
API75236.1	transposase	2	0.0338983
API75245.1	beta-N-acetylhexosaminidase	2	0.0338983
API75246.1	holo-ACP synthase	2	0.0338983
API75266.1	metal-binding protein	2	0.0338983
API75268.1	SAM-dependent methyltransferase	2	0.0338983
API75269.1	peptidase S49	2	0.0338983
API75270.1	Rieske (2Fe-2S) protein	2	0.0338983
API75271.1	HAD family hydrolase	2	0.0338983
API75310.1	peptidase S1	2	0.0338983
API75311.1	hypothetical protein	2	0.0338983
API75313.1	cytochrome C	2	0.0338983
API75328.1	hypothetical protein	2	0.0338983
API75359.1	hypothetical protein	2	0.0338983
API75360.1	hypothetical protein	2	0.0338983
API75361.1	hypothetical protein	2	0.0338983
API75362.1	radical SAM protein	2	0.0338983
API75532.1	serine protease	2	0.0338983
API75533.1	hypothetical protein	2	0.0338983
API75534.1	hypothetical protein	2	0.0338983
API75535.1	TonB-dependent receptor	2	0.0338983
API75536.1	purine nucleoside permease	2	0.0338983
API75541.1	hypothetical protein	2	0.0338983
API75542.1	hypothetical protein	2	0.0338983
API75543.1	hypothetical protein	2	0.0338983
API75547.1	hypothetical protein	2	0.0338983
API75548.1	hypothetical protein	2	0.0338983
API75549.1	hypothetical protein	2	0.0338983
API75550.1	hypothetical protein	2	0.0338983
API75551.1	peptidylprolyl isomerase	2	0.0338983
API75552.1	gamma-glutamylcyclotransferase	2	0.0338983
API75575.1	peroxidase	2	0.0338983
API75577.1	hypothetical protein	2	0.0338983
API75578.1	hypothetical protein	2	0.0338983
API75582.1	taurine dioxygenase	2	0.0338983
API75583.1	nucleoside 2-deoxyribosyltransferase	2	0.0338983
API75584.1	endonuclease	2	0.0338983
API75585.1	phospho-2-dehydro-3-deoxyheptonate aldolase	2	0.0338983
API75586.1	protein phosphatase CheZ	2	0.0338983
API75587.1	two-component system response regulator	2	0.0338983
API75597.1	protein TolQ	2	0.0338983
API75598.1	Tol-Pal system-associated acyl-CoA thioesterase	2	0.0338983
API75601.1	transcriptional regulator NrdR	2	0.0338983
API75602.1	type IV pilus modification protein PilV	2	0.0338983
API75603.1	pilus assembly protein PilW	2	0.0338983
API75604.1	pilus assembly protein PilX	2	0.0338983
API75611.1	pilus assembly protein PilY	2	0.0338983
API75612.1	pilus assembly protein	2	0.0338983
API75621.1	hypothetical protein	2	0.0338983
API75622.1	hypothetical protein	2	0.0338983
API75642.1	oxidoreductase	2	0.0338983
API75643.1	undecaprenyl-diphosphatase	2	0.0338983
[truncated: 562 more rows]

## Sheet: I_EP1_mp
gene/protein id	description	recombination events	recombination events (normalized by 59 phyl I genomes)
API77294.1	hypothetical protein	43	0.728814
API76792.1	hypothetical protein	41	0.694915
API78086.1	hemagglutinin-related protein	39	0.661017
API77203.1	non-ribosomal peptide synthetase	38	0.644068
API77788.1	hypothetical protein	38	0.644068
API77092.1	hypothetical protein	36	0.610169
API77458.1	integrase	36	0.610169
API77680.1	hemagglutinin	33	0.559322
API77457.1	DNA-binding response regulator	32	0.542373
API77464.1	type III effector protein	31	0.525424
API77580.1	hypothetical protein	31	0.525424
API77581.1	hypothetical protein	31	0.525424
API77582.1	hypothetical protein	31	0.525424
API77194.1	hypothetical protein	30	0.508475
API77104.1	hypothetical protein	29	0.491525
API77193.1	hypothetical protein	29	0.491525
API77579.1	hypothetical protein	29	0.491525
API77093.1	hypothetical protein	28	0.474576
API77106.1	peptide transporter	28	0.474576
API77589.1	hypothetical protein	28	0.474576
API78034.1	hypothetical protein	28	0.474576
API76635.1	phosphoadenosine phosphosulfate sulfotransferase	27	0.457627
API77107.1	hypothetical protein	27	0.457627
API77316.1	glycosyl hydrolase	27	0.457627
API77899.1	LysR family transcriptional regulator	27	0.457627
API76634.1	transcriptional regulator	26	0.440678
API77091.1	hypothetical protein	26	0.440678
API77105.1	hemagglutinin	26	0.440678
API76633.1	hypothetical protein	25	0.423729
API77094.1	hypothetical protein	25	0.423729
API77103.1	hemagglutinin	25	0.423729
API77315.1	hypothetical protein	25	0.423729
API77098.1	hypothetical protein	24	0.40678
API77099.1	hypothetical protein	24	0.40678
API77101.1	ATP-dependent exonuclease SbcCD%2C C subunit-like protein	24	0.40678
API77102.1	hypothetical protein	24	0.40678
API77598.1	hemagglutinin	24	0.40678
API77900.1	hypothetical protein	24	0.40678
API77095.1	DNA-binding protein	23	0.389831
API77096.1	hypothetical protein	23	0.389831
API77097.1	hypothetical protein	23	0.389831
API77100.1	hypothetical protein	23	0.389831
API78043.1	hypothetical protein	23	0.389831
API76883.1	Type III effector protein (Skwp5)	22	0.372881
API76887.1	type III effector protein	22	0.372881
API77084.1	hypothetical protein	22	0.372881
API77295.1	hypothetical protein	22	0.372881
API77640.1	type III effector protein	22	0.372881
API77809.1	peptide ABC transporter permease	22	0.372881
API77192.1	phospholipase	21	0.355932
API77456.1	hypothetical protein	21	0.355932
API77639.1	transcriptional regulator	21	0.355932
API77895.1	type III effector protein	21	0.355932
API77896.1	hypothetical protein	21	0.355932
API77161.1	serine protease	20	0.338983
API77897.1	hypothetical protein	20	0.338983
API76771.1	hypothetical protein	19	0.322034
API76791.1	hypothetical protein	19	0.322034
API76852.1	MarR family transcriptional regulator	19	0.322034
API76884.1	hypothetical protein	19	0.322034
API77085.1	hypothetical protein	19	0.322034
API77086.1	hypothetical protein	19	0.322034
API77087.1	hypothetical protein	19	0.322034
API77088.1	hypothetical protein	19	0.322034
API77089.1	hypothetical protein	19	0.322034
API77090.1	hypothetical protein	19	0.322034
API77108.1	hypothetical protein	19	0.322034
API77395.1	hypothetical protein	19	0.322034
API77599.1	hemagglutinin	19	0.322034
API77898.1	hypothetical protein	19	0.322034
API77901.1	hypothetical protein	19	0.322034
API76631.1	galactonate dehydratase	18	0.305085
API76632.1	GntR family transcriptional regulator	18	0.305085
API77077.1	LacI family transcriptional regulator	18	0.305085
API77078.1	recombinase	18	0.305085
API77109.1	HcpA family protein	18	0.305085
API77138.1	transposase	18	0.305085
API77160.1	hypothetical protein	18	0.305085
API77235.1	MFS transporter	18	0.305085
API77394.1	type III effector protein	18	0.305085
API77455.1	short-chain dehydrogenase	18	0.305085
API77459.1	hypothetical protein	18	0.305085
API77718.1	luciferase	18	0.305085
API77902.1	hypothetical protein	18	0.305085
API76724.1	hypothetical protein	17	0.288136
API76885.1	acetyltransferase	17	0.288136
API76908.1	transcriptional regulator	17	0.288136
API76973.1	hypothetical protein	17	0.288136
API76974.1	diguanylate cyclase	17	0.288136
API76975.1	hypothetical protein	17	0.288136
API76977.1	helicase	17	0.288136
API77396.1	hypothetical protein	17	0.288136
API77588.1	sigma-54-dependent Fis family transcriptional regulator	17	0.288136
API77590.1	hypothetical protein	17	0.288136
API77617.1	multidrug efflux RND transporter permease subunit	17	0.288136
API77638.1	ArsC family transcriptional regulator	17	0.288136
API77645.1	hypothetical protein	17	0.288136
API77808.1	type III effector protein skwp2	17	0.288136
API77989.1	hypothetical protein	17	0.288136
API78033.1	glycine hydroxymethyltransferase	17	0.288136
API76976.1	hypothetical protein	16	0.271186
API77061.1	hypothetical protein	16	0.271186
API77080.1	hypothetical protein	16	0.271186
API77081.1	hypothetical protein	16	0.271186
API77082.1	hypothetical protein	16	0.271186
API77083.1	patatin	16	0.271186
API77244.1	GALA protein	16	0.271186
API77614.1	LysR family transcriptional regulator	16	0.271186
API77615.1	alpha/beta hydrolase	16	0.271186
API77616.1	efflux transporter periplasmic adaptor subunit	16	0.271186
API77637.1	glycerol uptake facilitator	16	0.271186
API77717.1	hypothetical protein	16	0.271186
API77787.1	glutathione S-transferase	16	0.271186
API78087.1	hypothetical protein	16	0.271186
API78126.1	hypothetical protein	16	0.271186
API76731.1	hypothetical protein	15	0.254237
API76732.1	hypothetical protein	15	0.254237
API76807.1	hypothetical protein	15	0.254237
API76808.1	carotenoid oxygenase	15	0.254237
API76851.1	pyroglutamyl-peptidase I	15	0.254237
API76909.1	3-isopropylmalate dehydrogenase	15	0.254237
API77023.1	hypothetical protein	15	0.254237
API77079.1	hypothetical protein	15	0.254237
API77613.1	hypothetical protein	15	0.254237
API77644.1	hypothetical protein	15	0.254237
API77887.1	hypothetical protein	15	0.254237
API77893.1	NADP-dependent oxidoreductase	15	0.254237
API77894.1	hypothetical protein	15	0.254237
API77942.1	hypothetical protein	15	0.254237
API78089.1	hypothetical protein	15	0.254237
API76630.1	hypothetical protein	14	0.237288
API76714.1	hypothetical protein	14	0.237288
API76715.1	hypothetical protein	14	0.237288
API76726.1	molybdate ABC transporter substrate-binding protein	14	0.237288
API76727.1	MFS transporter	14	0.237288
API76728.1	TetR family transcriptional regulator	14	0.237288
API76729.1	AAA family ATPase	14	0.237288
API76797.1	acetylornithine aminotransferase	14	0.237288
API76798.1	decarboxylase	14	0.237288
API76810.1	type III effector protein (hlk2)	14	0.237288
API77139.1	hypothetical protein	14	0.237288
API77191.1	phospholipase	14	0.237288
API77204.1	hypothetical protein	14	0.237288
API77234.1	LysR family transcriptional regulator	14	0.237288
API77619.1	AraC family transcriptional regulator	14	0.237288
API77620.1	threonine aldolase	14	0.237288
API77643.1	hypothetical protein	14	0.237288
API77886.1	hypothetical protein	14	0.237288
API78042.1	hypothetical protein	14	0.237288
API76799.1	hypothetical protein	13	0.220339
API76801.1	hypothetical protein	13	0.220339
API76802.1	hypothetical protein	13	0.220339
API76805.1	phytanoyl-CoA dioxygenase	13	0.220339
API77137.1	transposase	13	0.220339
API77145.1	transposase	13	0.220339
API77156.1	hypothetical protein	13	0.220339
API77205.1	AsnC family transcriptional regulator	13	0.220339
API77220.1	hypothetical protein	13	0.220339
API77286.1	diacylglycerol kinase	13	0.220339
API77546.1	hypothetical protein	13	0.220339
API77550.1	type III effector protein	13	0.220339
API77621.1	hypothetical protein	13	0.220339
API77622.1	hypothetical protein	13	0.220339
API77624.1	transcriptional regulator	13	0.220339
API77625.1	alcohol dehydrogenase	13	0.220339
API77626.1	antibiotic biosynthesis monooxygenase	13	0.220339
API77641.1	hypothetical protein	13	0.220339
API77642.1	hypothetical protein	13	0.220339
API77822.1	transcriptional regulator	13	0.220339
API77823.1	type III effector protein	13	0.220339
API77852.1	hypothetical protein	13	0.220339
API77888.1	hypothetical protein	13	0.220339
API77892.1	4-carboxymuconolactone decarboxylase	13	0.220339
API78000.1	transglutaminase	13	0.220339
API78112.1	hypothetical protein	13	0.220339
API76725.1	transcriptional regulator	12	0.20339
API76734.1	hemagglutinin	12	0.20339
API76735.1	hypothetical protein	12	0.20339
API76803.1	transposase	12	0.20339
API76804.1	hypothetical protein	12	0.20339
API76806.1	hypothetical protein	12	0.20339
API76809.1	AMP nucleosidase	12	0.20339
API76813.1	hypothetical protein	12	0.20339
API77144.1	hypothetical protein	12	0.20339
API77190.1	Rhs element Vgr protein	12	0.20339
API77293.1	trehalose-6-phosphate synthase	12	0.20339
API77454.1	hypothetical protein	12	0.20339
API77591.1	pilus assembly protein TadC	12	0.20339
API77618.1	RND transporter	12	0.20339
API77623.1	transcriptional regulator	12	0.20339
API77636.1	LysR family transcriptional regulator	12	0.20339
API77720.1	alpha/beta hydrolase	12	0.20339
API77721.1	lactoylglutathione lyase	12	0.20339
API77722.1	4-hydroxy-4-methyl-2-oxoglutarate aldolase	12	0.20339
API77818.1	sulfonate ABC transporter substrate-binding protein	12	0.20339
API77885.1	ABC transporter permease	12	0.20339
API77996.1	phosphatidylethanolamine-binding protein	12	0.20339
API78001.1	hypothetical protein	12	0.20339
API78010.1	acetyltransferase	12	0.20339
API78090.1	LysR family transcriptional regulator	12	0.20339
API78091.1	oxidoreductase	12	0.20339
API78116.1	hypothetical protein	12	0.20339
API76636.1	DNA-binding response regulator	11	0.186441
API76637.1	hybrid sensor histidine kinase/response regulator	11	0.186441
API76716.1	hypothetical protein	11	0.186441
API76717.1	alpha-ketoglutarate permease	11	0.186441
API76730.1	carbonic anhydrase	11	0.186441
API76800.1	acyl-CoA thioesterase	11	0.186441
API76830.1	malto-oligosyltrehalose trehalohydrolase	11	0.186441
API76850.1	PadR family transcriptional regulator	11	0.186441
API76853.1	glucan biosynthesis protein D	11	0.186441
API76987.1	Fosmidomycin resistance protein	11	0.186441
API76988.1	transcriptional regulator	11	0.186441
API76989.1	energy transducer TonB	11	0.186441
API77070.1	hypothetical protein	11	0.186441
API77111.1	hypothetical protein	11	0.186441
API77112.1	hypothetical protein	11	0.186441
API77113.1	hypothetical protein	11	0.186441
API77114.1	hypothetical protein	11	0.186441
API77117.1	hypothetical protein	11	0.186441
API77118.1	phosphohydrolase	11	0.186441
API77155.1	MBL fold metallo-hydrolase	11	0.186441
API77207.1	enoyl-CoA hydratase	11	0.186441
API77390.1	hypothetical protein	11	0.186441
API77452.1	GALA protein 1	11	0.186441
API77453.1	TetR family transcriptional regulator	11	0.186441
API77460.1	hypothetical protein	11	0.186441
API77465.1	ABC transporter	11	0.186441
API77504.1	hypothetical protein	11	0.186441
API77505.1	hypothetical protein	11	0.186441
API77547.1	hypothetical protein	11	0.186441
API77600.1	peptide transporter	11	0.186441
API77612.1	alpha/beta hydrolase	11	0.186441
API77646.1	type VI secretion protein	11	0.186441
API77710.1	hypothetical protein	11	0.186441
API77762.1	type III effector protein	11	0.186441
API77875.1	LysR family transcriptional regulator	11	0.186441
API77997.1	porin	11	0.186441
API78035.1	hypothetical protein	11	0.186441
API78062.1	hypothetical protein	11	0.186441
proY	proline-specific permease ProY	11	0.186441
API76713.1	hypothetical protein	10	0.169492
API76723.1	GCN5 family acetyltransferase	10	0.169492
API76733.1	hypothetical protein	10	0.169492
API76736.1	hypothetical protein	10	0.169492
API76738.1	Fe/S-dependent 2-methylisocitrate dehydratase AcnD	10	0.169492
API76790.1	hypothetical protein	10	0.169492
API76794.1	prolyl aminopeptidase	10	0.169492
API76811.1	hypothetical protein	10	0.169492
API76827.1	MFS transporter	10	0.169492
API76828.1	malto-oligosyltrehalose synthase	10	0.169492
API76983.1	hypothetical protein	10	0.169492
API76990.1	transcriptional regulator	10	0.169492
API76991.1	hypothetical protein	10	0.169492
API77047.1	hypothetical protein	10	0.169492
API77048.1	hypothetical protein	10	0.169492
API77115.1	amino acid-binding protein	10	0.169492
API77123.1	type VI secretion protein VgrG	10	0.169492
API77136.1	hypothetical protein	10	0.169492
API77185.1	cobaltochelatase subunit CobN	10	0.169492
API77296.1	hypothetical protein	10	0.169492
API77297.1	hypothetical protein	10	0.169492
API77298.1	type VI secretion protein	10	0.169492
API77372.1	hypothetical protein	10	0.169492
API77373.1	GntR family transcriptional regulator	10	0.169492
API77385.1	nicotinate phosphoribosyltransferase	10	0.169492
API77386.1	hypothetical protein	10	0.169492
API77387.1	hypothetical protein	10	0.169492
API77391.1	type III effector	10	0.169492
API77412.1	EscU/YscU/HrcU family type III secretion system export apparatus switch protein	10	0.169492
API77466.1	amino acid ABC transporter ATP-binding protein	10	0.169492
API77573.1	GntR family transcriptional regulator	10	0.169492
API77578.1	TonB-dependent receptor	10	0.169492
API77716.1	isopentenyl transferase	10	0.169492
API77727.1	type III effector protein	10	0.169492
API77791.1	MBL fold metallo-hydrolase	10	0.169492
API77792.1	hypothetical protein	10	0.169492
API77793.1	4-hydroxyphenylpyruvate dioxygenase	10	0.169492
API77798.1	chemotaxis protein	10	0.169492
API77871.1	activation/secretion signal peptide protein	10	0.169492
API77873.1	pyruvate kinase	10	0.169492
API77874.1	hydroxypyruvate reductase	10	0.169492
API77891.1	LysR family transcriptional regulator	10	0.169492
API77903.1	hypothetical protein	10	0.169492
API77904.1	hypothetical protein	10	0.169492
API77945.1	hypothetical protein	10	0.169492
API77946.1	hypothetical protein	10	0.169492
API77999.1	hypothetical protein	10	0.169492
API78008.1	NADPH-dependent ferric siderophore reductase	10	0.169492
API78021.1	peptidase	10	0.169492
API78059.1	hypothetical protein	10	0.169492
API78092.1	hypothetical protein	10	0.169492
API78096.1	transporter	10	0.169492
API78110.1	hypothetical protein	10	0.169492
API76621.1	hemagglutinin	9	0.152542
API76626.1	hypothetical protein	9	0.152542
API76718.1	addiction module antitoxin	9	0.152542
API76719.1	hypothetical protein	9	0.152542
API76769.1	MATE family efflux transporter	9	0.152542
API76814.1	transcriptional regulator	9	0.152542
API76831.1	glycogen debranching enzyme	9	0.152542
API76972.1	diguanylate cyclase	9	0.152542
API77067.1	hemagglutinin	9	0.152542
API77143.1	hypothetical protein	9	0.152542
API77201.1	polyketide synthase	9	0.152542
API77202.1	antibiotic synthesis protein MbtH	9	0.152542
API77272.1	hypothetical protein	9	0.152542
API77273.1	FAD-dependent oxidoreductase	9	0.152542
API77274.1	MBL fold metallo-hydrolase	9	0.152542
API77287.1	porin	9	0.152542
API77317.1	type VI secretion protein ImpA	9	0.152542
API77324.1	type VI secretion protein	9	0.152542
API77356.1	hypothetical protein	9	0.152542
API77389.1	lytic transglycosylase	9	0.152542
API77411.1	EscV/YscV/HrcV family type III secretion system export apparatus protein	9	0.152542
API77413.1	type III effector HrpK	9	0.152542
API77414.1	EscJ/YscJ/HrcJ family type III secretion inner membrane ring protein	9	0.152542
API77415.1	type III secretion protein HrpB4	9	0.152542
API77461.1	efflux transporter periplasmic adaptor subunit	9	0.152542
API77467.1	amino acid ABC transporter permease	9	0.152542
API77468.1	ABC transporter permease	9	0.152542
API77548.1	hypothetical protein	9	0.152542
API77549.1	metal-dependent hydrolase	9	0.152542
API77567.1	formate dehydrogenase accessory protein FdhD	9	0.152542
API77587.1	hypothetical protein	9	0.152542
API77601.1	helix-turn-helix transcriptional regulator	9	0.152542
API77611.1	organic hydroperoxide resistance protein	9	0.152542
API77627.1	superoxide dismutase	9	0.152542
API77628.1	hydroxyacid dehydrogenase	9	0.152542
API77629.1	dihydroxyacetone kinase	9	0.152542
API77630.1	amidohydrolase	9	0.152542
API77631.1	antibiotic biosynthesis monooxygenase	9	0.152542
API77635.1	hydroxyacid dehydrogenase	9	0.152542
API77671.1	hypothetical protein	9	0.152542
API77719.1	hypothetical protein	9	0.152542
API77724.1	diguanylate cyclase	9	0.152542
API77725.1	diguanylate cyclase	9	0.152542
API77797.1	hypothetical protein	9	0.152542
API77799.1	2-oxoglutarate dehydrogenase E1 component	9	0.152542
API77800.1	acyltransferase	9	0.152542
API77819.1	hypothetical protein	9	0.152542
API77993.1	integrase	9	0.152542
API78007.1	serine/threonine protein kinase	9	0.152542
API78009.1	hypothetical protein	9	0.152542
API78020.1	fatty acyl-AMP ligase	9	0.152542
API78027.1	hypothetical protein	9	0.152542
API78064.1	type III secretion protein HrpB2	9	0.152542
API78083.1	DNA-binding protein	9	0.152542
API78085.1	histidine kinase	9	0.152542
API78103.1	hypothetical protein	9	0.152542
API78104.1	AraC family transcriptional regulator	9	0.152542
API78118.1	hemagglutinin	9	0.152542
API76625.1	hypothetical protein	8	0.135593
API76628.1	tartrate dehydrogenase	8	0.135593
API76698.1	hypothetical protein	8	0.135593
API76737.1	3-methylitaconate isomerase	8	0.135593
API76741.1	toxin	8	0.135593
API76742.1	transcriptional regulator	8	0.135593
API76765.1	type III effector protein	8	0.135593
API76768.1	phosphopantetheinyl transferase	8	0.135593
API76795.1	chorismate mutase	8	0.135593
API76826.1	hypothetical protein	8	0.135593
API76829.1	4-alpha-glucanotransferase	8	0.135593
API76865.1	trehalase	8	0.135593
API76907.1	molybdopterin-guanine dinucleotide biosynthesis protein MobA	8	0.135593
API76982.1	hypothetical protein	8	0.135593
API76984.1	hypothetical protein	8	0.135593
API76986.1	permease	8	0.135593
API77049.1	type IV secretion protein Rhs	8	0.135593
API77068.1	hypothetical protein	8	0.135593
API77071.1	hypothetical protein	8	0.135593
API77116.1	hypothetical protein	8	0.135593
API77157.1	chemotaxis protein CheV	8	0.135593
API77198.1	RNA polymerase subunit sigma-24	8	0.135593
API77200.1	ABC transporter ATP-binding protein	8	0.135593
API77268.1	alcohol dehydrogenase	8	0.135593
API77269.1	aminotransferase	8	0.135593
API77318.1	type VI secretion protein	8	0.135593
API77322.1	D-alanyl-D-alanine carboxypeptidase	8	0.135593
API77325.1	hypothetical protein	8	0.135593
API77374.1	LysR family transcriptional regulator	8	0.135593
API77381.1	gluconolactonase	8	0.135593
API77382.1	endopolygalacturonase	8	0.135593
API77388.1	hypothetical protein	8	0.135593
API77409.1	type III secretion system apparatus protein hrcq	8	0.135593
API77410.1	type III secretion protein HpaP	8	0.135593
API77423.1	protein popB	8	0.135593
API77469.1	oxidoreductase	8	0.135593
API77470.1	hypothetical protein	8	0.135593
API77471.1	acetyl-CoA carboxylase	8	0.135593
API77552.1	hypothetical protein	8	0.135593
API77566.1	hypothetical protein	8	0.135593
API77583.1	RTX toxin	8	0.135593
API77584.1	hypothetical protein	8	0.135593
API77605.1	histidine kinase	8	0.135593
API77647.1	amino acid ABC transporter substrate-binding protein	8	0.135593
API77679.1	hybrid sensor histidine kinase/response regulator	8	0.135593
API77681.1	ATP-binding protein	8	0.135593
API77708.1	MATE family efflux transporter	8	0.135593
API77726.1	LysR family transcriptional regulator	8	0.135593
API77734.1	GDSL family lipase	8	0.135593
API77761.1	sugar kinase	8	0.135593
API77789.1	sialidase	8	0.135593
API77790.1	thiamine biosynthesis protein ThiS	8	0.135593
API77811.1	branched-chain amino acid ABC transporter permease	8	0.135593
API77816.1	mercuric reductase	8	0.135593
API77817.1	alkylphosphonate utilization protein	8	0.135593
API77868.1	two-component sensor histidine kinase	8	0.135593
API77872.1	ABC transporter permease	8	0.135593
API77889.1	transcriptional regulator	8	0.135593
API77934.1	hypothetical protein	8	0.135593
API77935.1	hypothetical protein	8	0.135593
API78003.1	hypothetical protein	8	0.135593
API78022.1	hypothetical protein	8	0.135593
API78036.1	transposase	8	0.135593
API78088.1	hypothetical protein	8	0.135593
API78122.1	protein phosphatase	8	0.135593
prfH	peptide chain release factor H	8	0.135593
ssaR	EscR/YscR/HrcR family type III secretion system export apparatus protein	8	0.135593
API76577.1	hypothetical protein	7	0.118644
API76578.1	hypothetical protein	7	0.118644
API76710.1	4-hydroxybenzoyl-CoA thioesterase	7	0.118644
API76711.1	enamine deaminase RidA	7	0.118644
API76712.1	hypothetical protein	7	0.118644
API76720.1	MFS transporter	7	0.118644
API76740.1	propionate catabolism operon regulatory protein PrpR	7	0.118644
API76743.1	DNA helicase II	7	0.118644
API76767.1	drug:proton antiporter	7	0.118644
API76770.1	hypothetical protein	7	0.118644
API76772.1	adenylyl-sulfate kinase	7	0.118644
API76789.1	pilus assembly protein	7	0.118644
API76812.1	transposase	7	0.118644
API76849.1	hypothetical protein	7	0.118644
API76861.1	glutamate carboxypeptidase	7	0.118644
API76866.1	hypothetical protein	7	0.118644
API76867.1	hypothetical protein	7	0.118644
API76868.1	hypothetical protein	7	0.118644
API76886.1	hypothetical protein	7	0.118644
API76890.1	2-nitropropane dioxygenase	7	0.118644
API76985.1	hypothetical protein	7	0.118644
API77062.1	phosphohydrolase	7	0.118644
API77069.1	hypothetical protein	7	0.118644
API77119.1	hypothetical protein	7	0.118644
API77120.1	hypothetical protein	7	0.118644
API77121.1	hypothetical protein	7	0.118644
API77122.1	hypothetical protein	7	0.118644
API77140.1	hypothetical protein	7	0.118644
API77141.1	hypothetical protein	7	0.118644
API77142.1	transposase	7	0.118644
API77153.1	hypothetical protein	7	0.118644
API77154.1	hypothetical protein	7	0.118644
API77158.1	TetR family transcriptional regulator	7	0.118644
API77159.1	hypothetical protein	7	0.118644
API77163.1	phenylacetic acid degradation protein	7	0.118644
API77164.1	phenylacetate-CoA oxygenase subunit PaaJ	7	0.118644
API77165.1	phenylacetic acid degradation protein	7	0.118644
API77195.1	lipopolysaccharide heptosyltransferase I	7	0.118644
API77197.1	acyltransferase	7	0.118644
API77199.1	dehydrogenase	7	0.118644
API77209.1	3-hydroxyisobutyrate dehydrogenase	7	0.118644
API77210.1	methylmalonate-semialdehyde dehydrogenase (acylating)	7	0.118644
API77211.1	AMP-dependent synthetase	7	0.118644
API77236.1	MarR family transcriptional regulator	7	0.118644
API77275.1	IclR family transcriptional regulator	7	0.118644
API77283.1	D-amino acid aminotransferase	7	0.118644
API77284.1	hypothetical protein	7	0.118644
API77285.1	hypothetical protein	7	0.118644
API77319.1	type VI secretion protein VasK	7	0.118644
API77323.1	hypothetical protein	7	0.118644
API77338.1	hypothetical protein	7	0.118644
API77363.1	TonB-dependent receptor	7	0.118644
API77380.1	NAD-dependent dehydratase	7	0.118644
API77392.1	HxlR family transcriptional regulator	7	0.118644
API77393.1	NAD(P)-dependent oxidoreductase	7	0.118644
API77416.1	type III secretion system protein	7	0.118644
API77422.1	protein popC	7	0.118644
API77424.1	hypothetical protein	7	0.118644
API77472.1	allophanate hydrolase	7	0.118644
API77473.1	allophanate hydrolase	7	0.118644
API77475.1	acetyl-CoA carboxylase biotin carboxyl carrier protein subunit	7	0.118644
API77485.1	hypothetical protein	7	0.118644
API77490.1	DNA-binding protein	7	0.118644
API77496.1	hypothetical protein	7	0.118644
API77503.1	DNA-binding response regulator	7	0.118644
API77542.1	hypothetical protein	7	0.118644
API77544.1	hypothetical protein	7	0.118644
API77545.1	sugar ABC transporter substrate-binding protein	7	0.118644
API77551.1	hypothetical protein	7	0.118644
API77586.1	hypothetical protein	7	0.118644
API77602.1	diguanylate cyclase	7	0.118644
API77603.1	endonuclease	7	0.118644
API77604.1	hypothetical protein	7	0.118644
API77632.1	oxidoreductase	7	0.118644
API77634.1	hydrolase	7	0.118644
API77672.1	hypothetical protein	7	0.118644
API77684.1	amino acid deaminase	7	0.118644
API77685.1	transcriptional regulator	7	0.118644
API77691.1	hypothetical protein	7	0.118644
API77706.1	cardiolipin synthase	7	0.118644
API77707.1	type III effector protein	7	0.118644
API77709.1	hypothetical protein	7	0.118644
API77801.1	thiamine biosynthesis protein ApbE	7	0.118644
API77802.1	cytochrome C	7	0.118644
API77810.1	hypothetical protein	7	0.118644
API77815.1	hypothetical protein	7	0.118644
API77821.1	hypothetical protein	7	0.118644
API77869.1	DNA-binding response regulator	7	0.118644
API77870.1	DUF4440 domain-containing protein	7	0.118644
API77879.1	RND transporter	7	0.118644
API77880.1	amidohydrolase	7	0.118644
API77884.1	macrolide ABC transporter ATP-binding protein	7	0.118644
API77890.1	hypothetical protein	7	0.118644
API77905.1	alpha/beta hydrolase	7	0.118644
API77936.1	type IV secretion system protein VirJ	7	0.118644
API77937.1	hypothetical protein	7	0.118644
API77944.1	L-ascorbate oxidase	7	0.118644
API78039.1	DUF4440 domain-containing protein	7	0.118644
API78072.1	copper resistance protein	7	0.118644
API78075.1	hypothetical protein	7	0.118644
API78084.1	hypothetical protein	7	0.118644
API78097.1	D-aminoacylase	7	0.118644
gabD	succinate-semialdehyde dehydrogenase (NADP(+))	7	0.118644
garD	galactarate dehydratase	7	0.118644
API76576.1	hypothetical protein	6	0.101695
API76579.1	peptidase	6	0.101695
API76580.1	two-component sensor histidine kinase	6	0.101695
API76624.1	hypothetical protein	6	0.101695
API76667.1	hypothetical protein	6	0.101695
API76699.1	manganese transporter	6	0.101695
API76709.1	2-aminobenzoate-CoA ligase	6	0.101695
API76721.1	GntR family transcriptional regulator	6	0.101695
API76773.1	sulfotransferase	6	0.101695
API76815.1	Rieske (2Fe-2S) protein	6	0.101695
API76816.1	Vanillate O-demethylase oxidoreductase	6	0.101695
API76819.1	salicylaldehyde dehydrogenase	6	0.101695
API76834.1	hypothetical protein	6	0.101695
API76858.1	TIGR02680 family protein	6	0.101695
API76859.1	TIGR02678 family protein	6	0.101695
API76864.1	cysteine synthase A	6	0.101695
API76875.1	poly-beta-1%2C6-N-acetyl-D-glucosamine N-deacetylase PgaB	6	0.101695
API76882.1	hemolysin	6	0.101695
API76888.1	dehydrogenase	6	0.101695
API76891.1	LysR family transcriptional regulator	6	0.101695
API76969.1	flagellar hook-length control protein	6	0.101695
API77039.1	phage receptor protein	6	0.101695
API77056.1	hypothetical protein	6	0.101695
API77124.1	hypothetical protein	6	0.101695
API77125.1	hypothetical protein	6	0.101695
API77126.1	hypothetical protein	6	0.101695
API77127.1	hypothetical protein	6	0.101695
API77128.1	hypothetical protein	6	0.101695
API77129.1	hypothetical protein	6	0.101695
API77130.1	thioredoxin	6	0.101695
API77131.1	hypothetical protein	6	0.101695
API77132.1	hypothetical protein	6	0.101695
API77133.1	DNA-binding protein	6	0.101695
API77135.1	hypothetical protein	6	0.101695
API77162.1	1%2C2-phenylacetyl-CoA epoxidase subunit B	6	0.101695
API77166.1	hypothetical protein	6	0.101695
API77167.1	hypothetical protein	6	0.101695
API77168.1	MFS transporter	6	0.101695
API77174.1	cobyrinic acid a%2Cc-diamide synthase	6	0.101695
API77175.1	cob(I)yrinic acid a%2Cc-diamide adenosyltransferase	6	0.101695
API77196.1	hypothetical protein	6	0.101695
API77237.1	magnesium transporter	6	0.101695
API77238.1	DNA-3-methyladenine glycosylase	6	0.101695
API77239.1	NADP oxidoreductase	6	0.101695
API77266.1	hypothetical protein	6	0.101695
API77267.1	penicillin epimerase	6	0.101695
API77276.1	ABC transporter permease	6	0.101695
API77277.1	hypothetical protein	6	0.101695
API77320.1	hypothetical protein	6	0.101695
API77339.1	beta-ketoacyl-ACP synthase	6	0.101695
API77349.1	TetR family transcriptional regulator	6	0.101695
API77375.1	spermidine synthase	6	0.101695
API77376.1	5-dehydro-4-deoxyglucarate dehydratase	6	0.101695
API77377.1	2%2C5-dioxovalerate dehydrogenase	6	0.101695
API77378.1	glucarate transporter	6	0.101695
API77379.1	glucarate dehydratase	6	0.101695
API77405.1	type III secretion protein HrpW	6	0.101695
API77406.1	type III secretion protein HrpV	6	0.101695
API77407.1	EscS/YscS/HrcS family type III secretion system export apparatus protein	6	0.101695
API77425.1	ligand-gated channel	6	0.101695
API77444.1	integrase	6	0.101695
API77462.1	cation transporter	6	0.101695
API77478.1	methyltransferase	6	0.101695
API77479.1	D-glycerate dehydrogenase	6	0.101695
API77486.1	iron-sulfur cluster repair di-iron protein	6	0.101695
API77497.1	MFS transporter	6	0.101695
API77502.1	histidine kinase	6	0.101695
API77561.1	hypothetical protein	6	0.101695
API77585.1	glucose-fructose oxidoreductase	6	0.101695
API77597.1	peptidase	6	0.101695
API77606.1	UDP-glucose 4-epimerase	6	0.101695
API77670.1	metallophosphoesterase	6	0.101695
API77673.1	hypothetical protein	6	0.101695
API77686.1	reactive intermediate/imine deaminase	6	0.101695
API77688.1	2-dehydro-3-deoxyphosphogluconate aldolase	6	0.101695
API77689.1	3%2C4-dihydroxy-2-butanone-4-phosphate synthase	6	0.101695
API77690.1	helix-turn-helix transcriptional regulator	6	0.101695
API77711.1	nitrate reductase	6	0.101695
API77750.1	LysR family transcriptional regulator	6	0.101695
API77751.1	hypothetical protein	6	0.101695
API77752.1	hypothetical protein	6	0.101695
API77794.1	transcriptional regulator	6	0.101695
API77795.1	transcriptional regulator	6	0.101695
API77796.1	ATPase	6	0.101695
API77828.1	flagellar biosynthesis protein FlhA	6	0.101695
API77829.1	flagellar biosynthetic protein FlhB	6	0.101695
API77830.1	TetR family transcriptional regulator	6	0.101695
API77831.1	hypothetical protein	6	0.101695
API77866.1	hypothetical protein	6	0.101695
API77867.1	serine acetyltransferase	6	0.101695
API77881.1	hypothetical protein	6	0.101695
API77882.1	transporter	6	0.101695
API77906.1	hypothetical protein	6	0.101695
API77913.1	hypothetical protein	6	0.101695
API77943.1	MFS transporter	6	0.101695
API77998.1	hypothetical protein	6	0.101695
API78040.1	1%2C2-phenylacetyl-CoA epoxidase subunit A	6	0.101695
API78044.1	hypothetical protein	6	0.101695
API78050.1	hypothetical protein	6	0.101695
API78056.1	hypothetical protein	6	0.101695
API78057.1	cell envelope biogenesis protein OmpA	6	0.101695
API78060.1	gluconolactonase	6	0.101695
API78080.1	helix-turn-helix transcriptional regulator	6	0.101695
API78098.1	dolichyl-phosphate-mannose--protein mannosyltransferase	6	0.101695
API78099.1	two-component sensor histidine kinase	6	0.101695
API78106.1	glycosyl hydrolase	6	0.101695
API78121.1	efflux transporter periplasmic adaptor subunit	6	0.101695
ggt	gamma-glutamyltransferase	6	0.101695
prfC	peptide chain release factor 3	6	0.101695
prpB	methylisocitrate lyase	6	0.101695
API76575.1	hypothetical protein	5	0.0847458
API76581.1	DNA-binding response regulator	5	0.0847458
API76642.1	porin	5	0.0847458
API76652.1	hypothetical protein	5	0.0847458
API76666.1	acyl carrier protein	5	0.0847458
API76695.1	hypothetical protein	5	0.0847458
API76696.1	chloride channel protein	5	0.0847458
API76697.1	hypothetical protein	5	0.0847458
API76744.1	hypothetical protein	5	0.0847458
API76745.1	diguanylate cyclase	5	0.0847458
API76796.1	hypothetical protein	5	0.0847458
API76822.1	benzaldehyde dehydrogenase	5	0.0847458
API76825.1	esterase	5	0.0847458
API76833.1	alpha-amylase	5	0.0847458
API76835.1	starch synthase	5	0.0847458
API76854.1	hypothetical protein	5	0.0847458
API76855.1	hypothetical protein	5	0.0847458
API76856.1	hypothetical protein	5	0.0847458
API76857.1	TIGR02679 family protein	5	0.0847458
API76860.1	TIGR02677 family protein	5	0.0847458
API76873.1	LuxR family transcriptional regulator	5	0.0847458
API76874.1	hemin-binding protein	5	0.0847458
API76894.1	multidrug efflux RND transporter permease subunit	5	0.0847458
API76896.1	DNA-binding response regulator	5	0.0847458
API76898.1	2-nitropropane dioxygenase	5	0.0847458
API76968.1	flagellar export protein FliJ	5	0.0847458
API76978.1	transposase	5	0.0847458
API76979.1	hypothetical protein	5	0.0847458
API76980.1	hypothetical protein	5	0.0847458
API76981.1	hypothetical protein	5	0.0847458
API76997.1	siderophore biosynthesis protein SbnG	5	0.0847458
API76998.1	diaminopimelate decarboxylase	5	0.0847458
API77076.1	chromate resistance protein	5	0.0847458
API77146.1	hypothetical protein	5	0.0847458
API77147.1	AraC family transcriptional regulator	5	0.0847458
API77148.1	hypothetical protein	5	0.0847458
API77149.1	hypothetical protein	5	0.0847458
API77150.1	transposase	5	0.0847458
API77151.1	Mobile element protein	5	0.0847458
API77152.1	hypothetical protein	5	0.0847458
API77169.1	transposase	5	0.0847458
API77170.1	hypothetical protein	5	0.0847458
API77171.1	hypothetical protein	5	0.0847458
API77172.1	hypothetical protein	5	0.0847458
API77173.1	5%2C6-dimethylbenzimidazole synthase	5	0.0847458
API77176.1	cobalamin biosynthesis protein P47K	5	0.0847458
API77240.1	RND transporter	5	0.0847458
API77241.1	efflux transporter periplasmic adaptor subunit	5	0.0847458
API77265.1	tryptophan 2%2C3-dioxygenase	5	0.0847458
API77278.1	ABC transporter ATP-binding protein	5	0.0847458
API77288.1	lipase	5	0.0847458
API77289.1	hypothetical protein	5	0.0847458
API77299.1	type VI secretion system protein ImpK	5	0.0847458
API77300.1	type VI secretion protein	5	0.0847458
API77310.1	type VI secretion protein	5	0.0847458
API77314.1	hypothetical protein	5	0.0847458
API77321.1	hypothetical protein	5	0.0847458
API77335.1	hypothetical protein	5	0.0847458
API77336.1	acyl carrier protein	5	0.0847458
API77337.1	omega-3 fatty acid desaturase	5	0.0847458
API77340.1	hypothetical protein	5	0.0847458
API77348.1	alpha/beta hydrolase	5	0.0847458
API77350.1	MFS transporter	5	0.0847458
API77360.1	hypothetical protein	5	0.0847458
API77361.1	hypothetical protein	5	0.0847458
API77362.1	F0F1 ATP synthase subunit epsilon	5	0.0847458
API77364.1	hypothetical protein	5	0.0847458
API77365.1	diguanylate cyclase	5	0.0847458
API77371.1	efflux transporter periplasmic adaptor subunit	5	0.0847458
API77421.1	EscC/YscC/HrcC family type III secretion system outer membrane ring protein	5	0.0847458
API77441.1	type III effector protein	5	0.0847458
API77445.1	hypothetical protein	5	0.0847458
API77451.1	oxidoreductase	5	0.0847458
API77463.1	hypothetical protein	5	0.0847458
API77480.1	gluconokinase	5	0.0847458
API77482.1	L-idonate 5-dehydrogenase	5	0.0847458
API77483.1	NADP transhydrogenase subunit alpha	5	0.0847458
API77501.1	molybdopterin-guanine dinucleotide biosynthesis protein MobB	5	0.0847458
API77506.1	thiamine phosphate synthase	5	0.0847458
API77539.1	type III effector protein	5	0.0847458
API77543.1	amino acid transporter	5	0.0847458
API77562.1	histidine kinase	5	0.0847458
API77563.1	hypothetical protein	5	0.0847458
API77565.1	CbbBc protein	5	0.0847458
API77607.1	integrase	5	0.0847458
API77609.1	alpha%2Calpha-trehalose-phosphate synthase	5	0.0847458
API77610.1	MarR family transcriptional regulator	5	0.0847458
API77633.1	TetR family transcriptional regulator	5	0.0847458
API77669.1	hypothetical protein	5	0.0847458
API77678.1	MFS transporter	5	0.0847458
API77703.1	diguanylate cyclase	5	0.0847458
API77704.1	transposase	5	0.0847458
API77705.1	entericidin	5	0.0847458
API77735.1	peptidase	5	0.0847458
API77753.1	TonB-dependent receptor	5	0.0847458
API77812.1	AsnC family transcriptional regulator	5	0.0847458
API77813.1	transposase	5	0.0847458
API77814.1	integrase	5	0.0847458
API77860.1	oxidoreductase	5	0.0847458
API77864.1	hypothetical protein	5	0.0847458
API77865.1	hypothetical protein	5	0.0847458
API77876.1	cytochrome C signal peptide protein	5	0.0847458
API77877.1	hypothetical protein	5	0.0847458
API77878.1	hypothetical protein	5	0.0847458
API77883.1	ABC transporter ATP-binding protein	5	0.0847458
API77914.1	spore coat protein U	5	0.0847458
API77915.1	cytochrome c oxidase assembly protein	5	0.0847458
API77916.1	hypothetical protein	5	0.0847458
API77923.1	nitrate ABC transporter substrate-binding protein	5	0.0847458
API77933.1	signal peptide protein	5	0.0847458
API77941.1	hypothetical protein	5	0.0847458
API78013.1	type III effector HopG1	5	0.0847458
API78037.1	short-chain dehydrogenase/reductase	5	0.0847458
API78038.1	type III effector protein AvrRpm1	5	0.0847458
API78041.1	TetR family transcriptional regulator	5	0.0847458
API78074.1	NAD(P)(+) transhydrogenase	5	0.0847458
API78100.1	hypothetical protein	5	0.0847458
API78113.1	hypothetical protein	5	0.0847458
API78117.1	acetyltransferase	5	0.0847458
API78124.1	hypothetical protein	5	0.0847458
fliI	EscN/YscN/HrcN family type III secretion system ATPase	5	0.0847458
API76574.1	hypothetical protein	4	0.0677966
API76582.1	hypothetical protein	4	0.0677966
API76583.1	glucokinase	4	0.0677966
API76609.1	aldehyde dehydrogenase	4	0.0677966
API76622.1	hypothetical protein	4	0.0677966
API76623.1	hypothetical protein	4	0.0677966
API76678.1	hybrid sensor histidine kinase/response regulator	4	0.0677966
API76680.1	replication protein RepA	4	0.0677966
API76694.1	LysR family transcriptional regulator	4	0.0677966
API76700.1	GALA protein	4	0.0677966
API76722.1	HxlR family transcriptional regulator	4	0.0677966
API76748.1	lyase	4	0.0677966
API76749.1	2%2C4-dienoyl-CoA reductase	4	0.0677966
API76753.1	hypothetical protein	4	0.0677966
API76754.1	type II secretion system protein G	4	0.0677966
API76755.1	general secretion pathway protein GspG	4	0.0677966
API76817.1	MarR family transcriptional regulator	4	0.0677966
API76821.1	sigma-54-dependent Fis family transcriptional regulator	4	0.0677966
API76837.1	hypothetical protein	4	0.0677966
API76838.1	peroxiredoxin	4	0.0677966
API76839.1	alkyl hydroperoxide reductase subunit F	4	0.0677966
API76848.1	chemotaxis protein	4	0.0677966
API76863.1	chitinase	4	0.0677966
API76870.1	amino acid:proton symporter	4	0.0677966
API76880.1	peptidase C39	4	0.0677966
API76881.1	hemolysin-type calcium-binding protein	4	0.0677966
API76895.1	efflux transporter periplasmic adaptor subunit	4	0.0677966
API76899.1	universal stress protein UspA	4	0.0677966
API76900.1	4-deoxy-4-formamido-L-arabinose-phospho-UDP deformylase	4	0.0677966
API76904.1	(2Fe-2S)-binding protein	4	0.0677966
API76905.1	carbon monoxide dehydrogenase	4	0.0677966
API76906.1	organic hydroperoxide resistance protein	4	0.0677966
API76947.1	glycerol acyltransferase	4	0.0677966
API76948.1	flagellar biosynthetic protein FliR	4	0.0677966
API76957.1	flagellar hook protein FliD	4	0.0677966
API76958.1	flagellar protein FliS	4	0.0677966
API76959.1	flagellar assembly protein FliT	4	0.0677966
API76960.1	MarR family transcriptional regulator	4	0.0677966
API76961.1	family 2 glycosyl transferase	4	0.0677966
API76967.1	flagellar protein export ATPase FliI	4	0.0677966
API76970.1	sulfurtransferase	4	0.0677966
API76993.1	siderophore biosynthesis protein	4	0.0677966
API76994.1	hypothetical protein	4	0.0677966
API76996.1	siderophore biosynthesis protein	4	0.0677966
API77040.1	hypothetical protein	4	0.0677966
API77041.1	UDP-N-acetyl glucosamine 2-epimerase	4	0.0677966
API77053.1	two-component sensor histidine kinase	4	0.0677966
API77074.1	hypothetical protein	4	0.0677966
API77177.1	precorrin-3B C(17)-methyltransferase	4	0.0677966
API77178.1	cobalamin biosynthesis protein CbiG	4	0.0677966
API77181.1	cobalt-precorrin-6A synthase	4	0.0677966
API77182.1	hypothetical protein	4	0.0677966
API77212.1	acyl-CoA dehydrogenase	4	0.0677966
API77221.1	MarR family transcriptional regulator	4	0.0677966
API77301.1	type VI secretion lipoprotein	4	0.0677966
API77341.1	carbamoyltransferase	4	0.0677966
API77358.1	Crp/Fnr family transcriptional regulator	4	0.0677966
API77359.1	ferredoxin	4	0.0677966
API77366.1	malate:quinone oxidoreductase	4	0.0677966
API77397.1	hypothetical protein	4	0.0677966
API77398.1	RNA polymerase subunit sigma	4	0.0677966
API77399.1	iron dicitrate transport regulator FecR	4	0.0677966
API77402.1	serine kinase/phosphatase	4	0.0677966
API77403.1	hypothetical protein	4	0.0677966
API77404.1	type III secretion protein HrpX	4	0.0677966
API77418.1	type III secretion protein HrpB7	4	0.0677966
[truncated: 501 more rows]

## Sheet: I_r202_chr
gene/protein id	description	recombination events	recombination events (normalized by 59 phyl I genomes)
[truncated: 2,585 more rows]

[truncated: 21 more sheets: I_r202_mp, II_IBSBF1503_chr, II_IBSBF1503_mp, II_K60_chr, II_K60_mp, II_UW551_chr, II_UW551_mp, II_CFBP2957_chr, II_CFBP2957_mp, III_UW386_chr, III_UW386_mp, III_RUN2474_chr, III_RUN2474_mp, III_RUN2279_chr, III_RUN2279_mp, IV_PSI07_chr, IV_PSI07_mp, IV_R24_chr, IV_R24_mp, IV_KACC10722_chr …]
